# Supplementary material for: A hormone receptor pathway cell-autonomously delays neuron morphological aging by suppressing endocytosis
Source: PLoS Biol. 2019 Oct 7;17(10):e3000452. doi: 10.1371/journal.pbio.3000452 (PMC6797217; doi:10.1371/journal.pbio.3000452)
Supplement: S1 Data — (XLSX) [file pbio.3000452.s001.xlsx]

## Sheet: Fig 1D
Data for Figure 1D
Quaternary dendrites per PVD neuron:
	WT RD	WT dauer d2	dauer d2 -> RD	WT dauer d23	dauer d23 -> RD	din-1 RD	din-1; daf-2 dauer
	120	3	132	10	172	133	86
	84	7	121	9	170	111	60
	93	7	137	1	212	108	79
	98	8	124	1	165	118	72
	104	7	136	4	131	124	91
	90	9	137	3		128	61
	116	8	118	1		138	57
	96	5	120	4			79
	133	8	110	9			62
	125	3	132	5
	107	5	125	1
	116	4	110	11
	110	5		7
	126	9
	130
	126
average	110.875	6.28571	125.167	5.07692	170	122.857	71.8889
standard deviation	15.4397	2.09132	9.75922	3.72965	28.7837	11.1419	12.4744
SEM	3.85992	0.558929	2.81724	1.03442	12.8725	4.21126	4.15814
One-way analysis of variance
P value	< 0.0001
P value summary	***
Tukey's Multiple Comparison Test	Mean Diff.	q	Significant? P < 0.05?	Summary	95% CI of diff
WT L4 fed vs WT dauer d2	104.6	33.32	Yes	***	91.08 to 118.1
WT L4 fed vs WT d2 dauer> RD	-14.29	4.364	Yes	*	-28.39 to -0.1982
WT L4 fed vs WT dauer d23	105.8	33.04	Yes	***	92.02 to 119.6
WT L4 fed vs WT d23 dauer>RD	-59.13	13.46	Yes	***	-78.03 to -40.22
WT L4 fed vs din-1 RD	-11.98	3.083	No	ns	-28.71 to 4.742
WT L4 fed vs din-1; daf-2 d3	38.99	10.91	Yes	***	23.61 to 54.36
WT dauer d2 vs WT d2 dauer> RD	-118.9	35.23	Yes	***	-133.4 to -104.4
WT dauer d2 vs WT dauer d23	1.209	0.3659	No	ns	-13.01 to 15.42
WT dauer d2 vs WT d23 dauer>RD	-163.7	36.64	Yes	***	-182.9 to -144.5
WT dauer d2 vs din-1 RD	-116.6	29.36	Yes	***	-133.7 to -99.49
WT dauer d2 vs din-1; daf-2 d3	-65.6	17.9	Yes	***	-81.37 to -49.84
WT d2 dauer> RD vs WT dauer d23	120.1	34.98	Yes	***	105.3 to 134.9
WT d2 dauer> RD vs WT d23 dauer>RD	-44.83	9.821	Yes	***	-64.48 to -25.19
WT d2 dauer> RD vs din-1 RD	2.31	0.5662	No	ns	-15.24 to 19.86
WT d2 dauer> RD vs din-1; daf-2 d3	53.28	14.09	Yes	***	37.00 to 69.55
WT dauer d23 vs WT d23 dauer>RD	-164.9	36.54	Yes	***	-184.3 to -145.5
WT dauer d23 vs din-1 RD	-117.8	29.29	Yes	***	-135.1 to -100.5
WT dauer d23 vs din-1; daf-2 d3	-66.81	17.96	Yes	***	-82.82 to -50.81
WT d23 dauer>RD vs din-1 RD	47.14	9.387	Yes	***	25.53 to 68.75
WT d23 dauer>RD vs din-1; daf-2 d3	98.11	20.51	Yes	***	77.53 to 118.7
din-1 RD vs din-1; daf-2 d3	50.97	11.79	Yes	***	32.37 to 69.57

## Sheet: Fig 2A
Data for Figure 2A
4' dendrites:
	din-1; daf-2 dauer	din-1; daf-2; PVD>din-1 dauer
	86	35
	60	15
	79	53
	72	29
	91	33
	61	21
	57	23
	79	25
	62	30
average	71.8889	29.3333
standard deviation	12.4744	10.8397
SEM	4.15814	3.61325
Unpaired t test
P value	< 0.0001
P value summary	***
Are means signif. different? (P < 0.05)	Yes
One- or two-tailed P value?	Two-tailed
t, df	t=7.725 df=16

## Sheet: Fig 2D
Data for Figure 2D
4' dendrites:
	WT	daf-12(o: rh61rh411)	daf-12(-ligand: rh273)	PVD>daf-12(WT)	PVD>daf-12(-ligand: rh273)	Muscle>daf-12(-ligand: rh273)
	120	112	88	90	80	126
	84	117	82	85	36	111
	93	108	72	108	22	123
	98	121	91	88	32	110
	104	120	23	101	50	146
	90	114	90	94	39	145
	116	122	65	112	106
	96		79	99	85
	133			99	21
	125			106	45
	107			112	36
	116
	110
	126
	130
	126
average	110.875	116.286	73.75	99.4545	50.1818	126.833
standard deviation	15.4397	5.18698	22.4101	9.44842	27.8346	15.7913
SEM	3.85992	1.96049	7.92318	2.84881	8.39244	6.44679
One-way analysis of variance
P value	< 0.0001
P value summary	***
Tukey's Multiple Comparison Test	Mean Diff.	q	Significant? P < 0.05?	Summary	95% CI of diff
WT vs daf-12(o)	-5.411	0.939	No	ns	-29.54 to 18.72
WT vs daf-12(rh273)	37.13	6.742	Yes	***	14.07 to 60.18
WT vs PVD>daf-12(WT)	11.42	2.293	No	ns	-9.434 to 32.27
WT vs PVD>daf-12(rh273)	60.69	12.19	Yes	***	39.84 to 81.55
WT vs Muscle>daf-12(rh273)	-15.96	2.622	No	ns	-41.45 to 9.530
daf-12(o) vs daf-12(rh273)	42.54	6.463	Yes	***	14.98 to 70.09
daf-12(o) vs PVD>daf-12(WT)	16.83	2.738	No	ns	-8.912 to 42.57
daf-12(o) vs PVD>daf-12(rh273)	66.1	10.75	Yes	***	40.36 to 91.85
daf-12(o) vs Muscle>daf-12(rh273)	-10.55	1.491	No	ns	-40.17 to 19.07
daf-12(rh273) vs PVD>daf-12(WT)	-25.7	4.35	Yes	*	-50.44 to -0.9642
daf-12(rh273) vs PVD>daf-12(rh273)	23.57	3.989	No	ns	-1.172 to 48.31
daf-12(rh273) vs Muscle>daf-12(rh273)	-53.08	7.73	Yes	***	-81.84 to -24.33
PVD>daf-12(WT) vs PVD>daf-12(rh273)	49.27	9.087	Yes	***	26.57 to 71.98
PVD>daf-12(WT) vs Muscle>daf-12(rh273)	-27.38	4.242	Yes	*	-54.40 to -0.3565
PVD>daf-12(rh273) vs Muscle>daf-12(rh273)	-76.65	11.88	Yes	***	-103.7 to -49.63

## Sheet: Fig 2E
Data for Figure 2E
4' dendrites on ventral side:
	d4		d8
	WT	PVD>daf-12(-ligand)(wyIs840)	WT	PVD>daf-12(-ligand)(wyIs840)
	80	27	152	41
	85	68	169	45
	90	38	129	32
	107	70	121	40
	101	22	159	40
	95	45		32
	105	29
	118	22
		30
average	97.625	39	146	38.3333
standard deviation	12.5577	18.5135	20.2978	5.24087
SEM	4.43983	6.17117	9.07744	2.13957
One-way analysis of variance
P value	< 0.0001
P value summary	***
Tukey's Multiple Comparison Test	Mean Diff.	q	Significant? P < 0.05?	Summary	95% CI of diff
WT vs wyIs840	58.63	11.14	Yes	***	38.09 to 79.16
WT vs WT	-48.38	7.834	Yes	***	-72.46 to -24.29
WT vs wyIs840	59.29	10.14	Yes	***	36.47 to 82.11
wyIs840 vs WT	-107	17.71	Yes	***	-130.6 to -83.43
wyIs840 vs wyIs840	0.6667	0.1168	No	ns	-21.60 to 22.94
WT vs wyIs840	107.7	16.42	Yes	***	82.08 to 133.3

## Sheet: Fig 2F
Data for Figure 2F
ALM ectopic sprouting d10?:	yes	no
WT	39	14
Pan-neuronal>daf-12(-ligand)(wyIs1178)	8	40
Fisher's exact test
P value	< 0.0001
P value summary	***
One- or two-sided	Two-sided
Statistically significant? (alpha<0.05)	Yes

## Sheet: Fig 2G
Data for Figure 2G
PLM ectopic sprouting d15?:	yes	no
WT	28	24
Pan-neuronal>daf-12(-ligand)(wyIs1178)	16	44
Fisher's exact test
P value	0.0039
P value summary	**
One- or two-sided	Two-sided
Statistically significant? (alpha<0.05)	Yes

## Sheet: Fig 3C
Data for Figure 3C
GFP::RAB-10 puncta:
	RD	dauer
	22	1
	9	1
	18	16
	1	1
	11	17
	10	3
	9	5
	20	5
	8	1
	14	10
	22	1
		1
		7
average	13.0909	5.30769
stadard deviation	6.71498	5.72108
SEM	2.02464	1.58674
Unpaired t test
P value	0.0056
P value summary	**
Are means signif. different? (P < 0.05)	Yes
One- or two-tailed P value?	Two-tailed

## Sheet: Fig 3D
Data for Figure 3D
RAB "punctate-ness":
	GFP::RAB-10		mCherry::RAB-7		GFP::RAB-6.2		GFP::RAB-3
	WT	PVD>daf-12(-ligand)(wyIs840)	WT	PVD>daf-12(-ligand)(wyIs840)	WT	PVD>daf-12(-ligand)(wyIs840)	WT	PVD>daf-12(-ligand)(wyIs840)
	1	0.305263	0.217863	0.467201	0.834587	0.539506	1.22437	0.937067
	1	0.431579	0.202816	0.330724	1.20399	0.660744	1.22918	0.756001
	1.61053	0.368421	0.73237	0.20768	0.804609	0.692828	1.67047	1.30208
	0.768421	0.789474	0.347271	0.641334	1.38022	0.525153	1.58117	1.00774
	1.08421	0.315789	2.18897	0.699807	1.06944	0.442271	0.859643	0.408655
	0.473684	0.526316	0.957399	0.607048	0.909868	0.524727	0.650724	0.539119
	1.06316	0.326316	0.778762	0.251217	0.792924	0.491934	0.900948	0.899926
		0.631579	1.05155	0.312648	0.991389	0.685308	0.499463	0.889408
		0.652632	1.81821	0.163446	1.10354	0.772751	0.835026	0.776286
			2.46352	0.515717	0.840008	0.560663	0.503332	2.45086
			0.948036	0.21536	0.891516		0.778726	0.445708
			0.791206	0.775506	1.1804		1.29508	0.822095
			0.984031	1.21713	0.997519		1.41913	0.612871
			0.566636	0.447744			0.903736	1.36944
			0.811211	0.355546			0.632024	0.91208
			1.49175				1.01699	0.388668
			0.648403
average	1	0.483041	1	0.48054	1	0.589588	1	0.907375
standard deviation	0.345075	0.175544	0.645115	0.278537	0.179874	0.106131	0.367219	0.500907
SEM	0.130426	0.0585147	0.156463	0.071918	0.0498879	0.0335617	0.0918047	0.125227

## Sheet: Fig 3E
Data for Figure 3E
mCD8::GFP "punctate-ness":
	wt	PVD>daf-12(-ligand)(wyIs840)
	1.62553	0.576247
	1.08727	0.515936
	1.29581	0.769024
	0.826413	0.58107
	0.870766	0.494923
	1.01483	0.435178
	0.649875	0.61845
	0.629509	1.30881
average	1	0.662454
standard deviation	0.336645	0.279364
SEM	0.119022	0.09877

## Sheet: Fig 3F
Data for Figure 3F
Dense core vesicles:
	wt	PVD>daf-12(-ligand)(wyIs840)
	30	39
	11	30
	52	19
	37	17
	30	14
	22	47
	41	19
	9	29
	8	44
	8	6
	21	4
	61	7
		18
average	27.5	22.5385
standard deviation	17.7226	14.2456
SEM	5.11608	3.95101

[truncated: 24 more sheets: Fig 3L, Fig 3M, Fig 3N, Fig 3O, Fig 3P, Fig 3S, Fig 4B, Fig 4C, Fig 4D, Fig 4E, Fig 4F, Fig 4G, Fig 4K, Fig 4L, Fig S1, Fig S2C, Fig S3C, Fig S3G, Fig S3H, Fig S4E …]
