# Supplementary material for: A hormone receptor pathway cell-autonomously delays neuron morphological aging by suppressing endocytosis
Source: PLoS Biol. 2019 Oct 7;17(10):e3000452. doi: 10.1371/journal.pbio.3000452 (PMC6797217; doi:10.1371/journal.pbio.3000452)
Supplement: S1 Table — (XLSX) [file pbio.3000452.s008.xlsx]

## Sheet: DAF-12-regulated genes data
DAF-12 regulated genes in PVD neuron (Fold Change>1.5, q-value<0.05)
Gene	Locus	WT_Value	daf-12(-ligand)_Value	log2(fold_change)	test_stat	p_value	q_value
Down in daf-12(-ligand) versus wild-type:
C49C3.11	chrIV:17343769-17344722	20.0249	0.764923	-4.71034	-3.08301	0.0009	0.0157613
F13G11.3	chrIV:14635098-14635859	1839.15	70.3416	-4.70852	-5.17751	5e-05	0.00148432
F48G7.5	chrV:622270-622909	41.3603	2.08867	-4.30759	-2.82956	0.00025	0.00567164
Y16B4A.2	chrX:14761966-14771755	2.2096	0.12161	-4.18345	-2.60831	0.0014	0.0221636
F01G10.10	chrIV:10246139-10249653	2.35271	0.174979	-3.74908	-2.09282	0.0016	0.0245163
C10C5.3	chrIV:9374837-9376405	36.8946	2.83022	-3.70442	-2.54508	0.0034	0.0427735
ugt-18	chrV:12820315-12822737	7.44858	0.57547	-3.69415	-2.43741	0.0016	0.0245163
C10C5.4	chrIV:9378644-9380332	327.835	25.4117	-3.68941	-3.92132	5e-05	0.00148432
nas-23	chrII:7491210-7493824	43.2053	3.38684	-3.67319	-3.75745	5e-05	0.00148432
dpf-2	chrX:14831782-14838587	15.5483	1.21903	-3.67295	-3.24444	5e-05	0.00148432
F44E2.4	chrIII:8832709-8838294	9.79192	0.772832	-3.66337	-3.2768	5e-05	0.00148432
C10C5.5	chrIV:9381497-9383098	17.2469	1.36752	-3.65671	-3.08704	5e-05	0.00148432
ptr-1	chrV:9175474-9181863	19.3491	1.62757	-3.57147	-2.62421	0.0005	0.00989058
C15A11.4	chrI:7398710-7401037	16.356	1.55689	-3.39308	-2.21	0.00235	0.032584
F38A6.4	chrV:20764916-20775328	28.5881	2.78915	-3.35752	-2.04939	0.00115	0.0189229
F38A6.5	chrV:20764916-20775328	28.5881	2.78915	-3.35752	-2.04939	0.00115	0.0189229
elp-1	chrV:20764916-20775328	28.5881	2.78915	-3.35752	-2.04939	0.00115	0.0189229
Y45F10C.2	chrIV:13662181-13662630	205.494	21.0771	-3.28534	-2.28311	5e-05	0.00148432
T19C3.2	chrIII:614703-617404	673.777	70.3072	-3.26053	-3.77909	5e-05	0.00148432
F57F5.3	chrV:12004612-12006511	10.0958	1.0698	-3.23834	-2.29832	0.0028	0.0371069
Y51H7C.1	chrII:1463270-1469631	155.441	16.9963	-3.19308	-2.38657	0.0007	0.0128946
C08A9.10	chrX:17081139-17081932	689.176	77.2053	-3.1581	-2.87153	5e-05	0.00148432
lips-3	chrIII:4616281-4618860	104.484	12.8066	-3.02832	-3.59409	5e-05	0.00148432
C08F11.12	chrIV:13651022-13651471	234.078	29.4388	-2.9912	-2.47142	0.0002	0.00475681
sre-2	chrII:8100322-8105068	4.636	0.583771	-2.9894	-2.00001	0.0022	0.0311469
sfxn-5	chrII:8100322-8105068	4.636	0.583771	-2.9894	-2.00001	0.0022	0.0311469
dhs-21	chrV:12726972-12733626	558.169	71.8318	-2.95801	-2.44475	0.0024	0.0331405
F30A10.11	chrI:9476594-9478134	169.011	22.1218	-2.93358	-2.06108	0.0007	0.0128946
F30A10.14	chrI:9476594-9478134	169.011	22.1218	-2.93358	-2.06108	0.0007	0.0128946
K10C2.8	chrX:6436460-6437597	136.069	18.1672	-2.90493	-2.85974	5e-05	0.00148432
Y45F10C.4	chrIV:13663371-13664190	370.974	50.129	-2.8876	-2.96306	0.0002	0.00475681
C49F8.3	chrX:13385796-13390349	12.5667	1.76169	-2.83457	-1.93538	0.00365	0.0450539
C05E7.2	chrX:12938679-12940641	109.463	15.7263	-2.7992	-3.17468	5e-05	0.00148432
K07E3.1	chrX:8108044-8114926	377.666	56.2552	-2.74705	-2.32108	0.0002	0.00475681
K07E3.9	chrX:8108044-8114926	377.666	56.2552	-2.74705	-2.32108	0.0002	0.00475681
C42D4.3	chrIV:7179249-7180319	476.724	71.7384	-2.73234	-3.30337	5e-05	0.00148432
Y51H7C.13	chrII:1463270-1469631	290.516	44.1793	-2.71718	-2.29128	0.00035	0.00746753
D1086.18	chrV:14084217-14087162	551.211	84.951	-2.6979	-2.36183	0.0009	0.0157613
D1086.7	chrV:14084217-14087162	551.211	84.951	-2.6979	-2.36183	0.0009	0.0157613
col-89	chrIII:4748155-4749097	335.868	51.8634	-2.6951	-3.15228	5e-05	0.00148432
ugt-23	chrX:9922884-9925030	8.34575	1.36716	-2.60986	-2.11158	0.00045	0.00907292
C36B7.5	chrX:7089184-7096294	77.0404	12.7549	-2.59456	-3.25092	5e-05	0.00148432
F22F4.1	chrX:6002336-6011275	7.82103	1.29623	-2.59303	-2.03325	0.0001	0.00268045
col-111	chrIV:4655821-4657579	68.9413	11.917	-2.53234	-2.74015	5e-05	0.00148432
T01D3.3	chrV:13704253-13711072	8.04101	1.40313	-2.51873	-2.41026	0.00035	0.00746753
tyr-2	chrIII:13742344-13747184	17.0536	2.99349	-2.51018	-2.78808	5e-05	0.00148432
clec-230	chrV:15347874-15349093	136.315	24.5	-2.47609	-2.22522	0.003	0.0389821
abu-13	chrIII:6941830-6945800	354.627	63.8441	-2.47368	-2.92142	5e-05	0.00148432
F52H2.4	chrX:2543150-2549173	8.30073	1.50144	-2.46689	-2.25017	0.0007	0.0128946
ceh-18	chrX:3843333-3857845	27.7008	5.06882	-2.45021	-2.40311	0.0026	0.0352324
wrt-2	chrX:3092503-3094286	37.0736	7.04063	-2.39661	-2.45966	0.0001	0.00268045
K09G1.1	chrV:9583602-9590499	86.6425	16.6963	-2.37554	-2.44281	5e-05	0.00148432
F35A5.1	chrX:3807448-3816411	3.67645	0.721211	-2.34982	-1.80075	0.0041	0.0490103
C56C10.4	chrII:6583044-6584336	110.235	21.9684	-2.32708	-2.55652	5e-05	0.00148432
W03F11.1	chrI:2219470-2222295	86.3099	17.8049	-2.27725	-1.93301	0.0015	0.0233029
spon-1	chrII:7116594-7120464	3.96389	0.840131	-2.23823	-1.74738	0.00315	0.0404488
Y53F4B.27	chrII:15145735-15151873	106.607	22.7948	-2.22552	-2.69623	0.0001	0.00268045
C08F11.11	chrIV:13646803-13647438	16316.9	3507.6	-2.21781	-2.84238	5e-05	0.00148432
C05E7.1	chrX:12941374-12943477	29.9835	6.54136	-2.1965	-2.24425	0.00045	0.00907292
F46F2.3	chrX:15259684-15260182	93.0727	20.6423	-2.17276	-2.1032	0.0035	0.043711
sqt-3	chrV:12351960-12354299	768.707	173.265	-2.14945	-2.50933	0.00025	0.00567164
H10E21.4	chrIII:12188-19563	132.421	29.8621	-2.14875	-2.1071	0.0009	0.0157613
F41C3.2	chrII:4749973-4751583	16.8174	3.89706	-2.10949	-2.1178	0.0007	0.0128946
qua-1	chrII:8198751-8203610	13.2384	3.11364	-2.08805	-2.06523	0.00125	0.0202217
ZC84.1	chrIII:9192797-9206086	2.59593	0.619766	-2.06646	-1.98861	0.00105	0.0177223
ZC84.6	chrIII:9192797-9206086	2.59593	0.619766	-2.06646	-1.98861	0.00105	0.0177223
nep-15	chrX:8372171-8374421	98.6953	24.7358	-1.99638	-2.01103	0.00065	0.0121681
F18E9.4	chrX:8580583-8583373	25.2986	6.36112	-1.9917	-1.935	0.0023	0.032145
pho-11	chrII:9931803-9934305	105.177	26.4886	-1.98938	-2.32819	0.00015	0.0037513
ttr-16	chrIV:11054199-11064193	666.453	179.531	-1.89227	-2.14171	0.00235	0.032584
dao-4	chrX:10075240-10076147	76.4862	20.705	-1.88522	-1.89489	0.0022	0.0311469
dsc-4	chrIV:315118-320648	11.1737	3.05796	-1.86946	-1.70213	0.00415	0.0494102
R01E6.5	chrX:13537026-13538043	41.4284	11.3492	-1.86803	-1.76833	0.00405	0.0486507
F45D3.4	chrV:12551704-12553224	312.653	86.6327	-1.85158	-1.94286	0.0013	0.0208631
F45D3.9	chrV:12551704-12553224	312.653	86.6327	-1.85158	-1.94286	0.0013	0.0208631
W01F3.4	chrV:20667202-20678546	8.87353	2.50127	-1.82685	-1.78216	0.00095	0.0163738
W01F3.5	chrV:20667202-20678546	8.87353	2.50127	-1.82685	-1.78216	0.00095	0.0163738
mlt-11	chrV:20667202-20678546	8.87353	2.50127	-1.82685	-1.78216	0.00095	0.0163738
F53F1.4	chrV:13410862-13417591	418.032	118.216	-1.82219	-1.93808	0.0041	0.0490103
cut-2	chrV:13410862-13417591	418.032	118.216	-1.82219	-1.93808	0.0041	0.0490103
F07G6.10	chrX:1737907-1739179	1641.06	464.089	-1.82215	-1.94989	0.00205	0.0295737
sodh-1	chrV:11888276-11889418	658.531	190.171	-1.79196	-2.1487	5e-05	0.00148432
unc-6	chrX:6889614-6897177	20.8729	6.24734	-1.74031	-1.8405	0.0028	0.0371069
C03A3.2	chrX:11262778-11266277	48.4153	14.8347	-1.70648	-1.82457	0.002	0.0290447
F08C6.5	chrX:7560041-7564540	121.161	37.424	-1.69489	-1.96301	0.002	0.0290447
sto-1	chrX:7560041-7564540	121.161	37.424	-1.69489	-1.96301	0.002	0.0290447
ptr-4	chrX:6060939-6065930	8.73064	2.71766	-1.68372	-1.66106	0.00285	0.0375412
fmo-4	chrV:13603341-13606886	11.1557	3.55757	-1.64882	-1.78223	0.0029	0.0380878
C34E7.4	chrX:12932439-12934825	137.806	45.0239	-1.61388	-1.98097	0.0013	0.0208631
F59F5.7	chrX:10559101-10566875	44.3806	14.8265	-1.58175	-1.86228	0.0013	0.0208631
daf-6	chrX:14888425-14894072	29.9502	10.9105	-1.45685	-1.73148	0.00275	0.036637
gpx-5	chrX:9584637-9586080	217.769	79.4509	-1.45466	-1.81323	0.00335	0.0423029
rol-8	chrII:7544056-7545250	398.57	146.177	-1.44712	-1.88224	0.0016	0.0245163
lact-2	chrII:10094815-10098630	168.892	62.9249	-1.4244	-1.80348	0.00215	0.0306272
ZK84.1	chrII:6020564-6024948	281.583	105.387	-1.41786	-1.76339	0.00195	0.0284724
bath-47	chrII:1601838-1604593	2.14799	0	-inf	-nan	5e-05	0.00148432
srd-55	chrII:7408449-7410705	0.725136	0	-inf	-nan	5e-05	0.00148432
D1022.2	chrII:7459491-7459982	33.1783	0	-inf	-nan	5e-05	0.00148432
T01D1.3	chrII:174540-175638	0.577642	0	-inf	-nan	0.0006	0.0113881
cah-2	chrII:7480723-7485303	0.600748	0	-inf	-nan	5e-05	0.00148432
fbxa-54	chrIII:956345-957784	0.846577	0	-inf	-nan	5e-05	0.00148432
C40H1.9	chrIII:9319956-9321580	1.30002	0	-inf	-nan	5e-05	0.00148432
C05B5.17	chrIII:9998452-9999246	1.33279	0	-inf	-nan	0.00015	0.0037513
K08E5.5	chrIII:10158945-10160396	2.26739	0	-inf	-nan	5e-05	0.00148432
Y54G2A.37	chrIV:1948193-4526957	0.561575	0	-inf	-nan	0.00215	0.0306272
pudl-1	chrIV:1948193-4526957	0.956747	0	-inf	-nan	0.002	0.0290447
F42A6.2	chrIV:1948193-4526957	7.88506	0	-inf	-nan	0.0022	0.0311469
ceh-53	chrIV:1948193-4526957	0.740488	0	-inf	-nan	0.0039	0.0472856
str-173	chrIV:4862176-4864095	2.27289	0	-inf	-nan	5e-05	0.00148432
best-16	chrIV:7193507-7195670	0.855101	0	-inf	-nan	5e-05	0.00148432
R13A1.10	chrIV:7225403-7227153	1.08792	0	-inf	-nan	5e-05	0.00148432
C06E4.6	chrIV:7257205-7258204	0.639293	0	-inf	-nan	0.00015	0.0037513
T13H10.16	chrIV:9955912-9957010	0.496994	0	-inf	-nan	0.0001	0.00268045
ZK829.1	chrIV:11940579-11942362	1.32677	0	-inf	-nan	5e-05	0.00148432
Y57G11B.8	chrIV:14578233-14578672	4.45071	0	-inf	-nan	0.00015	0.0037513
K03B8.14	chrV:11390637-11390872	229.283	0	-inf	-nan	5e-05	0.00148432
srx-58	chrV:15352556-15353845	0.632426	0	-inf	-nan	0.0009	0.0157613
T06E6.10	chrV:15418136-15419316	0.643642	0	-inf	-nan	5e-05	0.00148432
Y43F8B.24	chrV:19457532-19458666	1.94755	0	-inf	-nan	0.0003	0.00659804
Y116F11A.3	chrV:19729007-19729560	1.62439	0	-inf	-nan	0.00115	0.0189229
clec-258	chrV:19788673-19789251	0.675932	0	-inf	-nan	0.00075	0.0136165
ncx-8	chrV:4983895-4987142	0.590207	0	-inf	-nan	5e-05	0.00148432
K03B8.11	chrV:11390254-11390476	51.7743	0	-inf	-nan	5e-05	0.00148432
Y60A3A.25	chrV:19991246-19994147	0.610676	0	-inf	-nan	5e-05	0.00148432
F19B2.5	chrV:20162791-20163324	1.35609	0	-inf	-nan	0.00085	0.0150657
spp-6	chrX:7317294-7317616	4.84949	0	-inf	-nan	5e-05	0.00148432
frpr-8	chrX:8693071-8702907	1.0391	0	-inf	-nan	5e-05	0.00148432
T09B9.8	chrX:9768372-9770338	4.75348	0	-inf	-nan	5e-05	0.00148432
acr-8	chrX:10412712-10416538	0.650795	0	-inf	-nan	5e-05	0.00148432
F33C8.4	chrX:14732220-14734250	0.749887	0	-inf	-nan	0.0002	0.00475681
cdo-1	chrX:862481-863573	0.599433	0	-inf	-nan	0.0007	0.0128946
npr-11	chrX:1251992-1255610	0.508472	0	-inf	-nan	0.0001	0.00268045
ZK816.4	chrX:3348864-3350388	0.898781	0	-inf	-nan	5e-05	0.00148432
ZK813.5	chrX:3448790-3451174	0.559639	0	-inf	-nan	5e-05	0.00148432
K10C2.7	chrX:6443064-6443396	9.01645	0	-inf	-nan	0.0001	0.00268045
D2021.4	chrX:8546444-8548921	1.37415	0	-inf	-nan	5e-05	0.00148432
cyp-25A2	chrIII:3835201-3837131	37.0943	93.1395	1.32819	1.73161	0.0018	0.0267867
F53B2.8	chrIV:12526308-12527265	806.369	2078.49	1.36603	1.87372	0.0017	0.0256058
Y39G8B.9	chrII:13981301-13981676	169.855	465.949	1.45587	1.96467	0.00365	0.0450539
M02H5.8	chrV:449741-450437	1068.73	2941.7	1.46075	2.37311	0.00075	0.0136165
epi-1	chrIV:10666812-10679182	2.07678	5.93972	1.51604	1.84378	0.0029	0.0380878
galt-1	chrV:5927629-5933416	116.408	354.226	1.60548	2.09532	0.00025	0.00567164
srsx-17	chrV:5927629-5933416	116.408	354.226	1.60548	2.09532	0.00025	0.00567164
taf-11.1	chrX:4255080-4256802	64.8676	207.873	1.68013	1.95991	0.00235	0.032584
F28H7.2	chrV:10747923-10748918	19.2576	62.0525	1.68806	1.8636	0.00075	0.0136165
T07D3.4	chrII:888268-890708	336.857	1121.86	1.73568	2.26569	0.00025	0.00567164
F35E12.8	chrV:13749165-13751909	229.328	769.711	1.7469	2.03339	0.00125	0.0202217
clec-41	chrV:13134930-13138168	6.69795	22.5725	1.75278	1.90066	0.00185	0.0273591
R02D1.2	chrV:4320430-4326882	8.30712	27.9988	1.75294	1.92042	0.0023	0.032145
nhr-125	chrV:4320430-4326882	8.30712	27.9988	1.75294	1.92042	0.0023	0.032145
col-157	chrV:11484035-11484980	26.9611	93.0386	1.78695	2.13615	0.0004	0.00828867
lec-9	chrX:17600196-17610507	1385.39	4814.47	1.79708	2.10998	0.0006	0.0113881
Y75B8A.3	chrIII:12101631-12106516	7.78471	27.3877	1.81481	1.95046	0.00165	0.0250822
H20E11.1	chrIV:6830222-6833228	307.231	1080.96	1.81492	2.27903	0.0002	0.00475681
T09B9.4	chrX:9771601-9776390	12.3239	43.5187	1.82018	2.11621	0.00105	0.0177223
F44A2.5	chrV:9297848-9302125	2.90962	10.366	1.83295	1.69396	0.00385	0.0468131
srr-2	chrV:19213635-19217390	42.1949	154.509	1.87255	2.63915	5e-05	0.00148432
F38B6.2	chrX:6698568-6700787	12.4768	45.9661	1.88132	1.83908	0.0034	0.0427735
wrk-1	chrX:8387383-8392559	26.4605	97.9466	1.88815	2.41922	5e-05	0.00148432
T22B7.7	chrX:5651978-5654407	62.8993	241.494	1.94087	2.24019	0.00035	0.00746753
F58H1.14	chrV:11957308-11962680	5.83252	22.9856	1.97854	1.6986	0.0015	0.0233029
F58H1.16	chrV:11957308-11962680	5.83252	22.9856	1.97854	1.6986	0.0015	0.0233029
F58H1.5	chrV:11957308-11962680	5.83252	22.9856	1.97854	1.6986	0.0015	0.0233029
F38B2.3	chrX:11281543-11286383	2.41053	9.69925	2.00852	1.80156	0.00415	0.0494102
nhr-203	chrV:458273-461891	2.60919	10.6566	2.03007	1.83197	0.0041	0.0490103
T05H4.7	chrV:6414975-6417412	4.84091	20.1987	2.06091	2.01053	0.00175	0.0261828
Y53F4B.45	chrII:15019147-15050665	77.0403	324.06	2.07258	2.38088	0.00025	0.00567164
sipa-1	chrV:11631400-11637263	2.42019	10.3207	2.09235	2.31926	0.0003	0.00659804
nrf-5	chrV:13828254-13830811	9.21035	39.401	2.0969	2.38198	0.00025	0.00567164
tni-4	chrIV:5204598-5206896	10.168	43.5625	2.09905	1.76692	0.00255	0.0347711
F35B12.3	chrV:11602295-11606768	15.0714	64.7182	2.10236	2.11775	0.00105	0.0177223
dhs-20	chrV:11602295-11606768	15.0714	64.7182	2.10236	2.11775	0.00105	0.0177223
F38B6.7	chrX:6695659-6698350	19.9382	86.9698	2.12498	2.06934	0.0013	0.0208631
nas-6	chrIV:17486812-17490838	4.34554	19.063	2.13317	2.13895	0.00025	0.00567164
C07A9.9	chrIII:9663204-9667489	10.4172	46.7975	2.16747	2.23694	0.0001	0.00268045
nas-25	chrII:8826004-8829290	7.38165	34.5594	2.22706	2.05831	0.0042	0.0498803
fbxa-79	chrIII:1305768-1308306	4.20126	19.9321	2.2462	2.11368	0.00245	0.0336637
ZK856.18	chrV:10184648-10190136	71.0519	356.667	2.32763	2.49752	0.00015	0.0037513
ZK856.5	chrV:10184648-10190136	71.0519	356.667	2.32763	2.49752	0.00015	0.0037513
F58B4.6	chrV:10924051-10926806	6.28412	31.9054	2.34402	1.60102	0.0017	0.0256058
F22B7.9	chrIII:8652499-8655567	1.67912	8.56849	2.35134	1.88056	0.0037	0.045497
C05G5.1	chrX:14734401-14740261	2.71215	13.8639	2.35383	2.10691	0.0017	0.0256058
Y73F4A.1	chrIV:9044063-9045376	878.532	4532.55	2.36716	2.60007	0.00015	0.0037513
ZC21.3	chrIII:8524702-8528573	10.7142	57.246	2.41765	2.44809	0.00025	0.00567164
ttr-21	chrV:13853883-13854372	27.6279	149.414	2.43511	2.42761	0.0003	0.00659804
F32E10.8	chrIV:7567647-7568431	76.121	416.724	2.45272	2.85765	0.0001	0.00268045
unc-62	chrV:4497452-4510877	3.59782	20.1004	2.48203	1.68263	0.0008	0.0143434
aex-5	chrI:14846466-14863759	148.359	829.473	2.4831	1.93317	0.00145	0.0227011
unc-54	chrI:14846466-14863759	148.359	829.473	2.4831	1.93317	0.00145	0.0227011
K09F6.13	chrII:2289801-2290248	16.8631	95.8343	2.50667	2.57236	0.0021	0.0301065
F41G4.8	chrX:16843279-16845080	5.21341	29.7435	2.51228	2.13909	0.00275	0.036637
B0393.9	chrIII:4778435-4779974	209.876	1205.89	2.52248	3.16593	5e-05	0.00148432
lbp-1	chrX:3259028-3259843	362.153	2105.07	2.5392	3.39904	5e-05	0.00148432
lgc-25	chrX:14158791-14161640	81.5835	481.811	2.56212	2.48889	0.0001	0.00268045
K11D12.6	chrV:5034538-5036449	6.20903	36.7522	2.56539	2.33225	0.00085	0.0150657
K11D12.7	chrV:5034538-5036449	6.20903	36.7522	2.56539	2.33225	0.00085	0.0150657
Y116A8C.3	chrIV:16916008-16917995	231.353	1399.6	2.59685	2.74461	5e-05	0.00148432
Y116A8C.469	chrIV:16916008-16917995	231.353	1399.6	2.59685	2.74461	5e-05	0.00148432
F35E12.10	chrV:13745683-13748777	49.3998	299.736	2.60112	3.3709	5e-05	0.00148432
T20G5.13	chrIII:10199001-10202437	1.24774	7.70538	2.62654	1.82693	0.0039	0.0472856
T20G5.17	chrIII:10199001-10202437	1.24774	7.70538	2.62654	1.82693	0.0039	0.0472856
lgc-23	chrX:12065122-12067362	13.5155	85.0659	2.65397	2.89433	5e-05	0.00148432
Y65B4BR.1	chrI:562765-565218	25.458	167.544	2.71835	2.72717	5e-05	0.00148432
far-1	chrIII:9079868-9082441	201.499	1383.14	2.7791	2.54804	0.0004	0.00828867
col-101	chrIV:324355-330565	5.27175	36.3817	2.78686	2.6302	0.0004	0.00828867
F14H12.3	chrX:4344256-4345625	32.737	227.136	2.79456	2.54117	0.00025	0.00567164
adm-4	chrX:7795268-7798231	0.590525	4.16227	2.8173	2.14206	0.00045	0.00907292
F35C12.3	chrI:9806989-9815763	26.7923	189.089	2.81918	2.69497	0.00035	0.00746753
F11A6.8	chrIV:1948193-4526957	34.6364	247.166	2.83512	0.0791967	0.00015	0.0037513
F52C12.1	chrIV:1948193-4526957	34.6364	247.166	2.83512	0.0791967	0.00015	0.0037513
F52C12.2	chrIV:1948193-4526957	34.6364	247.166	2.83512	0.0791967	0.00015	0.0037513
F52C12.3	chrIV:1948193-4526957	34.6364	247.166	2.83512	0.0791967	0.00015	0.0037513
F52C12.6	chrIV:1948193-4526957	34.6364	247.166	2.83512	0.0791967	0.00015	0.0037513
Y48A5A.1	chrIV:1948193-4526957	34.6364	247.166	2.83512	0.0791967	0.00015	0.0037513
Y48A5A.3	chrIV:1948193-4526957	34.6364	247.166	2.83512	0.0791967	0.00015	0.0037513
ulp-3	chrIV:1948193-4526957	34.6364	247.166	2.83512	0.0791967	0.00015	0.0037513
lgc-26	chrV:268195-271561	147.23	1059.63	2.84741	2.73806	5e-05	0.00148432
ttr-29	chrV:12906114-12907813	5.28808	38.2199	2.85351	2.8793	0.0026	0.0352324
glb-20	chrX:13544672-13556086	209.099	1523.64	2.86527	1.75305	5e-05	0.00148432
odr-1	chrX:13544672-13556086	209.099	1523.64	2.86527	1.75305	5e-05	0.00148432
abu-8	chrV:5192987-5194551	1.14394	8.45607	2.88597	2.26057	0.0029	0.0380878
syd-1	chrII:7585546-7594860	1.27576	9.58662	2.90966	2.30297	0.0007	0.0128946
inos-1	chrII:11696106-11705292	111.705	839.431	2.90971	3.02229	5e-05	0.00148432
T23E7.2	chrX:17670782-17682218	3.81217	30.0527	2.97881	2.7899	5e-05	0.00148432
K02E7.11	chrII:1074769-1075512	40.6943	329.315	3.01657	3.63876	5e-05	0.00148432
cup-4	chrIII:7866428-7868684	255.171	2071.88	3.02141	3.32957	5e-05	0.00148432
lgc-24	chrX:12068345-12070483	13.8097	116.454	3.07601	3.26066	5e-05	0.00148432
F13D2.1	chrX:11163746-11189499	1.40492	11.9167	3.08442	3.24145	5e-05	0.00148432
F14B4.1	chrI:9266081-9270907	1.36384	11.5951	3.08778	3.00746	5e-05	0.00148432
T19C3.5	chrIII:624589-630984	69.3892	606.706	3.12821	2.92568	5e-05	0.00148432
T19C3.6	chrIII:624589-630984	69.3892	606.706	3.12821	2.92568	5e-05	0.00148432
aman-1	chrX:4732976-4738586	212.523	1881.55	3.14623	2.42327	0.0012	0.019562
F01G10.6	chrIV:10226376-10227593	7.40893	65.8951	3.15283	3.06229	5e-05	0.00148432
aexr-2	chrX:6627928-6630843	5.05142	45.0361	3.15632	3.02569	5e-05	0.00148432
mrp-3	chrX:15929886-15939252	1.79528	16.7818	3.22461	3.496	5e-05	0.00148432
C53B7.3	chrX:6844728-6845860	10.6812	99.9395	3.22599	3.2458	5e-05	0.00148432
dmd-4	chrX:14857241-14861732	3.16813	29.8594	3.23648	2.48006	0.001	0.0170425
F16B12.1	chrX:14084956-14089689	4.79749	45.9858	3.26084	3.44244	5e-05	0.00148432
B0205.4	chrI:10741346-10745625	0.359651	3.53847	3.29845	1.86275	0.00125	0.0202217
ZC116.1	chrV:12609692-12610837	5.66151	56.0585	3.30767	3.21763	5e-05	0.00148432
unc-122	chrI:14872150-14875376	37.1047	369.21	3.31477	3.60506	5e-05	0.00148432
C53C9.2	chrX:7686527-7688800	39.828	402.38	3.3367	3.65538	5e-05	0.00148432
myo-1	chrI:7259461-7266933	1.88342	19.2338	3.35221	3.67898	5e-05	0.00148432
dig-1	chrIII:6746422-6794710	7.34708	76.013	3.371	2.84745	5e-05	0.00148432
F32H5.3	chrV:13358947-13360359	0.29723	3.35751	3.49774	1.52333	0.00195	0.0284724
fmi-1	chrV:13019072-13033333	0.0526471	0.644153	3.61298	2.21279	0.0019	0.0279448
lam-2	chrX:7143804-7151331	0.103806	1.32675	3.67594	2.37821	0.00185	0.0273591
K10D3.4	chrI:7134757-7149645	3.13714	40.3672	3.68566	3.6572	5e-05	0.00148432
hpo-11	chrI:7134757-7149645	3.13714	40.3672	3.68566	3.6572	5e-05	0.00148432
M163.8	chrX:14485350-14485823	5.07647	65.7172	3.69437	2.39552	0.0034	0.0427735
srh-179	chrV:18474426-18480450	1.09831	14.3029	3.70295	2.08559	5e-05	0.00148432
srh-181	chrV:18474426-18480450	1.09831	14.3029	3.70295	2.08559	5e-05	0.00148432
T22C1.11	chrI:7741935-8398621	6.98461	91.3661	3.70941	0.247446	0.00015	0.0037513
T22C1.17	chrI:7741935-8398621	6.98461	91.3661	3.70941	0.247446	0.00015	0.0037513
mls-1	chrIII:7460155-7461867	1.78314	24.4686	3.77843	2.38511	0.00045	0.00907292
T07G12.2	chrIV:10521549-10532868	0.0695446	0.979989	3.81675	0.921559	0.0042	0.0498803
cal-4	chrIV:10521549-10532868	0.0695446	0.979989	3.81675	0.921559	0.0042	0.0498803
daam-1	chrV:65603-83770	0.166531	2.35689	3.82302	2.28713	0.0036	0.0446349
tnc-2	chrII:10466539-10468286	32.3546	486.983	3.91183	3.45342	5e-05	0.00148432
pqn-60	chrV:504039-504573	2.99371	46.326	3.95182	2.70891	0.00325	0.0413379
C42D4.2	chrIV:7180553-7182773	0.412698	6.65609	4.01152	2.67267	0.001	0.0170425
egl-15	chrX:11016270-11023345	1.01041	16.5366	4.03265	2.04622	0.0023	0.032145
Y37H2C.1	chrV:18272860-18277666	0.823048	13.5966	4.04612	3.27913	5e-05	0.00148432
C09F12.2	chrX:11053916-11056733	0.158579	2.62734	4.05033	2.33763	0.0032	0.0408825
cky-1	chrV:12733960-12741184	0.572693	9.49043	4.05064	2.48708	0.0005	0.00989058
xbx-9	chrV:12733960-12741184	0.572693	9.49043	4.05064	2.48708	0.0005	0.00989058
E01G6.1	chrX:12260815-12266451	0.0477246	0.821095	4.10474	2.4275	0.0009	0.0157613
C30A5.11	chrIII:8213012-8221331	2.65555	46.4013	4.12708	2.68747	5e-05	0.00148432
C30A5.16	chrIII:8213012-8221331	2.65555	46.4013	4.12708	2.68747	5e-05	0.00148432
F49E10.2	chrX:5890367-5894551	0.543751	11.1724	4.36085	2.91424	0.00015	0.0037513
abf-4	chrV:20557913-20558339	4.79411	113.192	4.56136	3.55869	0.0014	0.0221636
ugt-57	chrX:6991805-6993972	0.292339	7.18739	4.61975	3.09103	0.00055	0.0106753
C18D4.3	chrV:17306244-17726691	1.31723	34.0159	4.69063	0.678273	0.0008	0.0143434
F20E11.7	chrV:17306244-17726691	1.31723	34.0159	4.69063	0.678273	0.0008	0.0143434
ZK867.9	chrX:7217054-7226866	0.254604	7.48852	4.87836	1.9364	5e-05	0.00148432
syd-9	chrX:7217054-7226866	0.254604	7.48852	4.87836	1.9364	5e-05	0.00148432
F25E5.16	chrV:7437114-7441464	0.536094	143.245	8.06178	5.18808	5e-05	0.00148432
F25E5.7	chrV:7437114-7441464	0.536094	143.245	8.06178	5.18808	5e-05	0.00148432
asic-2	chrI:7480130-7483388	0	0.706701	inf	-nan	5e-05	0.00148432
F14B6.3	chrI:12230571-12232243	0	1.27126	inf	-nan	5e-05	0.00148432
Y95B8A.12	chrI:912443-926880	0	1.2175	inf	-nan	5e-05	0.00148432
M01G12.7	chrI:12114003-12116281	0	0.661449	inf	-nan	5e-05	0.00148432
F41D3.9	chrI:12272971-12274618	0	1.42131	inf	-nan	5e-05	0.00148432
sdz-4	chrII:958967-960108	0	2.09687	inf	-nan	5e-05	0.00148432
fbxc-14	chrII:974309-975518	0	1.25041	inf	-nan	5e-05	0.00148432
fbxb-43	chrII:1536265-1537282	0	1.09184	inf	-nan	5e-05	0.00148432
K05F6.4	chrII:1543506-1545356	0	1.00859	inf	-nan	5e-05	0.00148432
fbxb-50	chrII:1556455-1557485	0	2.13899	inf	-nan	5e-05	0.00148432
fbxb-26	chrII:1682544-1683530	0	0.797202	inf	-nan	0.00025	0.00567164
F36H5.4	chrII:1761889-1762843	0	1.39364	inf	-nan	5e-05	0.00148432
fbxb-95	chrII:1854398-1855332	0	1.8298	inf	-nan	5e-05	0.00148432
T27F7.12	chrII:4785878-5200199	0	3.2784	inf	-nan	0.00065	0.0121681
ZK622.5	chrII:5289425-5290164	0	1.68015	inf	-nan	0.00015	0.0037513
ZK666.14	chrII:10494766-10495513	0	0.852952	inf	-nan	0.0006	0.0113881
Y53F4B.23	chrII:15124486-15126181	0	0.837472	inf	-nan	0.00015	0.0037513
fbxb-15	chrII:1652520-1653480	0	2.9149	inf	-nan	5e-05	0.00148432
fbxc-25	chrII:2294697-2296108	0	1.21797	inf	-nan	5e-05	0.00148432
ZK355.3	chrII:2442413-4279128	0	0.490819	inf	-nan	0.001	0.0170425
irld-64	chrII:2442413-4279128	0	0.490819	inf	-nan	0.001	0.0170425
T05C12.4	chrII:8177363-8180875	0	1.7801	inf	-nan	5e-05	0.00148432
unc-4	chrII:9897800-9900198	0	1.87645	inf	-nan	5e-05	0.00148432
Y57A10C.1	chrII:12411611-12412382	0	1.51057	inf	-nan	5e-05	0.00148432
Y57A10C.11	chrII:12414002-12414841	0	0.970923	inf	-nan	5e-05	0.00148432
W07G1.7	chrII:13964816-13966242	0	2.58836	inf	-nan	5e-05	0.00148432
daf-7	chrIII:811931-813269	0	3.93104	inf	-nan	5e-05	0.00148432
C05B5.11	chrIII:10004434-10004841	0	20.1982	inf	-nan	5e-05	0.00148432
glb-11	chrIII:3989429-3992143	0	0.887206	inf	-nan	5e-05	0.00148432
nas-28	chrIII:6181025-6183166	0	0.770464	inf	-nan	5e-05	0.00148432
C09E7.5	chrIII:6538065-6541185	0	0.922195	inf	-nan	5e-05	0.00148432
srm-3	chrIV:9648787-9650535	0	0.957955	inf	-nan	0.003	0.0389821
tag-89	chrIV:11325995-11407573	0	1.02364	inf	-nan	0.0014	0.0221636
scl-14	chrIV:13165508-13166731	0	1.68228	inf	-nan	5e-05	0.00148432
best-21	chrIV:15302429-15309351	0	2.33285	inf	-nan	5e-05	0.00148432
Y59E9AR.1	chrIV:5241393-5241786	0	2.30514	inf	-nan	5e-05	0.00148432
T11F8.12	chrIV:5480597-5482288	0	2.69597	inf	-nan	0.00025	0.00567164
F32B6.14	chrIV:9765611-9905804	0	0.516766	inf	-nan	0.00235	0.032584
eak-4	chrIV:12524455-12525487	0	1.66811	inf	-nan	5e-05	0.00148432
R05A10.7	chrIV:14160379-14162799	0	0.502	inf	-nan	5e-05	0.00148432
Y57G11C.7	chrIV:14755762-14756630	0	1.05734	inf	-nan	5e-05	0.00148432
cyp-35A4	chrV:4031611-4033372	0	1.1057	inf	-nan	5e-05	0.00148432
srt-19	chrV:4285048-4287189	0	0.661524	inf	-nan	5e-05	0.00148432
F10G2.4	chrV:7327209-7327737	0	2.15424	inf	-nan	5e-05	0.00148432
his-5	chrV:7727763-8588120	0	4.4351	inf	-nan	0.0017	0.0256058
haao-1	chrV:9504802-9507012	0	1.40946	inf	-nan	5e-05	0.00148432
T19B10.12	chrV:11251016-11251193	0	31.3857	inf	-nan	0.0006	0.0113881
nas-16	chrV:11391913-11393490	0	2.10332	inf	-nan	5e-05	0.00148432
T09F5.1	chrV:15149076-15151621	0	0.625217	inf	-nan	5e-05	0.00148432
T09F5.2	chrV:15149076-15151621	0	0.625217	inf	-nan	5e-05	0.00148432
mir-8197	chrV:15149076-15151621	0	0.625217	inf	-nan	5e-05	0.00148432
srw-1	chrV:15198237-15199379	0	0.591826	inf	-nan	0.0001	0.00268045
clec-34	chrV:16735742-16737382	0	0.898465	inf	-nan	5e-05	0.00148432
Y69H2.17	chrV:18685031-18686321	0	0.805482	inf	-nan	0.00135	0.0215284
fbxb-61	chrV:19304096-19305043	0	2.88957	inf	-nan	5e-05	0.00148432
R02C2.7	chrV:241432-242567	0	7.95499	inf	-nan	5e-05	0.00148432
srg-58	chrV:2758171-2759554	0	0.849327	inf	-nan	5e-05	0.00148432
Y47D7A.7	chrV:4419439-4419853	0	3.49201	inf	-nan	5e-05	0.00148432
C50E3.12	chrV:7620636-7622010	0	1.68627	inf	-nan	5e-05	0.00148432
his-6	chrV:7727763-8588120	0	4.9548	inf	-nan	0.00075	0.0136165
B0507.9	chrV:8764936-8766016	0	1.73441	inf	-nan	5e-05	0.00148432
T21C9.11	chrV:10594065-10594883	0	1.13108	inf	-nan	5e-05	0.00148432
srh-47	chrV:11299354-11300621	0	2.08334	inf	-nan	5e-05	0.00148432
sodh-2	chrV:11889699-11891167	0	0.964998	inf	-nan	5e-05	0.00148432
cdr-3	chrV:12416338-12417358	0	1.06799	inf	-nan	5e-05	0.00148432
fbxb-63	chrV:19302757-19303699	0	1.91204	inf	-nan	5e-05	0.00148432
hot-8	chrX:1180382-1187724	0	0.85765	inf	-nan	0.0001	0.00268045
jkk-1	chrX:5368632-5371778	0	3.53618	inf	-nan	5e-05	0.00148432
igdb-3	chrX:6385447-6387826	0	0.605844	inf	-nan	5e-05	0.00148432
his-40	chrX:7310064-7310474	0	3.95749	inf	-nan	5e-05	0.00148432
gnrr-3	chrX:10049401-10052604	0	4.17894	inf	-nan	5e-05	0.00148432
C34E11.20	chrX:11792047-11793462	0	1.66639	inf	-nan	5e-05	0.00148432
mir-239.1	chrX:11792047-11793462	0	1.66639	inf	-nan	5e-05	0.00148432
F23D12.3	chrX:14442550-14443209	0	0.778014	inf	-nan	0.0002	0.00475681
unc-3	chrX:14773521-14782976	0	1.89529	inf	-nan	5e-05	0.00148432
T22B2.6	chrX:3914807-3915808	0	4.21285	inf	-nan	5e-05	0.00148432
C46C11.4	chrX:4644289-4647141	0	4.6677	inf	-nan	5e-05	0.00148432
aqp-8	chrX:4702942-4704948	0	1.24059	inf	-nan	5e-05	0.00148432
C41G11.7	chrX:5729843-5730829	0	0.683116	inf	-nan	5e-05	0.00148432
smf-2	chrX:6716318-6718631	0	0.784844	inf	-nan	0.0001	0.00268045
F48E3.6	chrX:7501650-7502463	0	1.48339	inf	-nan	5e-05	0.00148432
F27D9.4	chrX:7652173-7654374	0	0.813637	inf	-nan	5e-05	0.00148432
alr-1	chrX:11121816-11125550	0	1.29929	inf	-nan	5e-05	0.00148432
C15A7.2	chrX:12070808-12073771	0	0.713693	inf	-nan	5e-05	0.00148432
C33G3.5	chrX:14076246-14078605	0	2.45282	inf	-nan	5e-05	0.00148432
Y7A5A.2	chrX:15771748-15772661	0	3.798	inf	-nan	5e-05	0.00148432

## Sheet: DAF-12-regulated genes annotate
Down in DAF-12(-ligand)
Category	GO Term	Count	%	P-Value	Fold Enrichment	Genes
Potein metabolism	GO:0045861~negative regulation of proteolysis	5	3.67647	0.000295523	15.1367	ZC84.1, ZC84.6, SPON-1, T01D3.3, MLT-11
	GO:0052547~regulation of peptidase activity	5	3.67647	0.000507462	13.145	ZC84.1, ZC84.6, SPON-1, T01D3.3, MLT-11
	GO:0051346~negative regulation of hydrolase activity	5	3.67647	0.000507462	13.145	ZC84.1, ZC84.6, SPON-1, T01D3.3, MLT-11
	GO:0030162~regulation of proteolysis	5	3.67647	0.00253066	8.53863	ZC84.1, ZC84.6, SPON-1, T01D3.3, MLT-11
	GO:0006508~proteolysis	10	7.35294	0.00517023	2.94696	ZC84.1, Y16B4A.2, DPF-2, NAS-23, ZC84.6, NEP-15, SPON-1, QUA-1, T01D3.3, MLT-11
	GO:0043171~peptide catabolic process	3	2.20588	0.00765851	22.2004	C10C5.4, C10C5.5, C10C5.3
Metabolism	GO:0032269~negative regulation of cellular protein metabolic process	5	3.67647	0.0108856	5.64418	ZC84.1, ZC84.6, SPON-1, T01D3.3, MLT-11
	GO:0051248~negative regulation of protein metabolic process	5	3.67647	0.0110962	5.61247	ZC84.1, ZC84.6, SPON-1, T01D3.3, MLT-11
	GO:0019752~carboxylic acid metabolic process	6	4.41176	0.0331863	3.26655	C10C5.4, C10C5.5, C10C5.3, UGT-23, UGT-18, CDO-1
	GO:0043436~oxoacid metabolic process	6	4.41176	0.0335215	3.25767	C10C5.4, C10C5.5, C10C5.3, UGT-23, UGT-18, CDO-1
Up in DAF-12(-ligand)
Category	GO Term	Count	%	P-Value	Fold Enrichment	Genes
Potein metabolism	GO:0052547~regulation of peptidase activity	6	2.65487	0.000694	8.37993	E01G6.1, EPI-1, F13D2.1, K11D12.7, K10D3.4, K11D12.6
	GO:0045861~negative regulation of proteolysis	5	2.21239	0.00328604	8.04135	E01G6.1, F13D2.1, K11D12.7, K10D3.4, K11D12.6
	GO:0030162~regulation of proteolysis	6	2.65487	0.00466896	5.44338	E01G6.1, EPI-1, F13D2.1, K11D12.7, K10D3.4, K11D12.6
	GO:0051346~negative regulation of hydrolase activity	5	2.21239	0.00545089	6.98328	E01G6.1, F13D2.1, K11D12.7, K10D3.4, K11D12.6
	GO:0099565~chemical synaptic transmission, postsynaptic	4	1.76991	0.00946396	9.03369	CUP-4, LGC-23, LGC-25, LGC-26
	GO:0006508~proteolysis	14	6.19469	0.00992539	2.1918	NAS-28, EPI-1, NAS-25, NAS-16, ULP-3, K10D3.4, K11D12.7, C09E7.5, K11D12.6, AEX-5, E01G6.1, F13D2.1, NAS-6, ADM-4
	GO:0032268~regulation of cellular protein metabolic process	9	3.9823	0.0215968	2.58892	E01G6.1, DAF-7, UNC-62, JKK-1, EPI-1, F13D2.1, K11D12.7, K10D3.4, K11D12.6
Organismal development	GO:0071711~basement membrane organization	2	0.884956	0.045762	42.4583	LAM-2, EPI-1
Neuronal Processes	GO:0008038~neuron recognition	5	2.21239	0.0110069	5.70677	DIG-1, UNC-54, SYD-9, EPI-1, UNC-4

## Sheet: Not Significant
test_id	gene_id	gene	locus	sample_1	sample_2	status	value_1	value_2	log2(fold_change)	test_stat	p_value	q_value	significant
XLOC_000001	XLOC_000001	nlp-40	chrI:4123-16966	wt_PVD	daf_PVD	OK	28.1423	13.3342	-1.07761	-0.659467	0.3484	0.702024	no
XLOC_000004	XLOC_000004	Y48G1C.12	chrI:47471-49416	wt_PVD	daf_PVD	OK	1.43512	2.28631	0.671849	0.393838	0.54555	0.832843	no
XLOC_000005	XLOC_000005	pgs-1	chrI:49920-54425	wt_PVD	daf_PVD	OK	20.6833	18.6125	-0.152194	-0.155232	0.8006	0.94625	no
XLOC_000006	XLOC_000006	csk-1	chrI:71379-81073	wt_PVD	daf_PVD	OK	4.37305	5.78711	0.404201	0.356477	0.464	0.784948	no
XLOC_000008	XLOC_000008	Y48G1C.10	chrI:81206-91298	wt_PVD	daf_PVD	OK	2.67711	3.65329	0.448521	0.332264	0.49455	0.803324	no
XLOC_000009	XLOC_000009	Y48G1C.1,Y48G1C.9	chrI:91362-95325	wt_PVD	daf_PVD	OK	47.438	35.2718	-0.427525	-0.403014	0.4106	0.749816	no
XLOC_000010	XLOC_000010	F53G12.15,F53G12.9,rpl-7	chrI:96350-113745	wt_PVD	daf_PVD	OK	490.751	445.981	-0.138008	-0.0556064	0.90945	0.97577	no
XLOC_000012	XLOC_000012	F53G12.8	chrI:113806-114772	wt_PVD	daf_PVD	OK	128.135	128.931	0.00893971	0.0103792	0.98675	0.995168	no
XLOC_000014	XLOC_000014	spe-8	chrI:118108-120870	wt_PVD	daf_PVD	OK	14.9004	18.7357	0.330438	0.405363	0.46975	0.788471	no
XLOC_000015	XLOC_000015	F53G12.4,mex-3	chrI:127296-137282	wt_PVD	daf_PVD	OK	29.3172	22.0027	-0.414063	-0.403748	0.4436	0.772463	no
XLOC_000017	XLOC_000017	F56C11.6	chrI:160145-175996	wt_PVD	daf_PVD	OK	29.5114	19.4597	-0.600778	-0.590863	0.31715	0.676934	no
XLOC_000018	XLOC_000018	F56C11.5	chrI:177080-182771	wt_PVD	daf_PVD	OK	27.3219	7.6921	-1.82861	-1.46807	0.086	0.377793	no
XLOC_000019	XLOC_000019	atm-1	chrI:183156-208435	wt_PVD	daf_PVD	OK	1.13221	1.36012	0.264597	0.238381	0.70495	0.911739	no
XLOC_000020	XLOC_000020	Y48G1BL.7	chrI:209291-220998	wt_PVD	daf_PVD	OK	1.05611	1.51659	0.522073	0.251171	0.69965	0.909494	no
XLOC_000021	XLOC_000021	snpc-3.3	chrI:209291-220998	wt_PVD	daf_PVD	OK	2.9274	2.04427	-0.518034	-0.265555	0.67435	0.897886	no
XLOC_000022	XLOC_000022	snpc-3.2	chrI:252118-254129	wt_PVD	daf_PVD	OK	1.72809	1.26019	-0.455538	-0.270727	0.60415	0.86406	no
XLOC_000023	XLOC_000023	C53D5.3,marc-4	chrI:277636-289075	wt_PVD	daf_PVD	OK	21.1996	17.5962	-0.268774	-0.160205	0.76845	0.935648	no
XLOC_000024	XLOC_000024	C53D5.1	chrI:291248-305081	wt_PVD	daf_PVD	OK	13.2662	12.4048	-0.0968496	-0.0962642	0.86875	0.966063	no
XLOC_000025	XLOC_000025	Y48G1A.4	chrI:323628-331560	wt_PVD	daf_PVD	OK	4.78822	11.2688	1.23477	1.22581	0.05475	0.288692	no
XLOC_000026	XLOC_000026	daf-25	chrI:332613-337721	wt_PVD	daf_PVD	OK	6.94692	8.25692	0.249231	0.247941	0.656	0.889584	no
XLOC_000027	XLOC_000027	Y48G1A.1,Y48G1A.2	chrI:343075-357316	wt_PVD	daf_PVD	OK	21.2437	20.6354	-0.0419145	-0.0186624	0.9524	0.986208	no
XLOC_000028	XLOC_000028	rnp-8	chrI:364367-368400	wt_PVD	daf_PVD	OK	14.7468	18.3291	0.313735	0.316201	0.52565	0.821612	no
XLOC_000029	XLOC_000029	taf-4	chrI:382542-395285	wt_PVD	daf_PVD	OK	10.7254	16.016	0.578491	0.584189	0.34665	0.700257	no
XLOC_000030	XLOC_000030	otub-2	chrI:398517-418698	wt_PVD	daf_PVD	OK	9.74642	7.49205	-0.379512	-0.281064	0.6429	0.883589	no
XLOC_000031	XLOC_000031	C07F11.2	chrI:420936-423654	wt_PVD	daf_PVD	OK	0.552862	0.342965	-0.688857	-0.372053	0.5192	0.817631	no
XLOC_000032	XLOC_000032	W04C9.4,tol-1	chrI:444004-462652	wt_PVD	daf_PVD	OK	16.252	13.4317	-0.274969	-0.172679	0.7555	0.931741	no
XLOC_000033	XLOC_000033	W04C9.8	chrI:471137-473893	wt_PVD	daf_PVD	OK	2.42939	0.657391	-1.88577	-0.998616	0.31235	0.672241	no
XLOC_000035	XLOC_000035	W04C9.2,haf-4	chrI:484128-521588	wt_PVD	daf_PVD	OK	19.7678	9.8579	-1.0038	-0.145609	0.5312	0.82536	no
XLOC_000036	XLOC_000036	deps-1	chrI:484128-521588	wt_PVD	daf_PVD	OK	14.9142	17.841	0.258514	0.0902703	0.86275	0.964435	no
XLOC_000038	XLOC_000038	Y65B4BL.1,Y65B4BM.2	chrI:523939-533302	wt_PVD	daf_PVD	OK	2.07529	0.480835	-2.1097	-0.732246	0.04435	0.252764	no
XLOC_000040	XLOC_000040	psf-3	chrI:533816-535296	wt_PVD	daf_PVD	OK	7.37537	7.20161	-0.0343957	-0.0251217	0.9651	0.989474	no
XLOC_000041	XLOC_000041	icd-2,wwp-1	chrI:535598-542203	wt_PVD	daf_PVD	OK	209.493	175.129	-0.258481	-0.188099	0.74425	0.927041	no
XLOC_000042	XLOC_000042	Y65B4BR.12	chrI:535598-542203	wt_PVD	daf_PVD	OK	10.0867	0.777133	-3.69815	-0.333463	0.3601	0.711761	no
XLOC_000043	XLOC_000043	ptr-21	chrI:546575-556676	wt_PVD	daf_PVD	OK	1.3919	2.99404	1.10503	1.11664	0.0554	0.290864	no
XLOC_000045	XLOC_000045	lpr-1	chrI:557451-561644	wt_PVD	daf_PVD	OK	23.1243	12.194	-0.92324	-0.960717	0.1152	0.438833	no
XLOC_000050	XLOC_000050	vps-20	chrI:614649-637850	wt_PVD	daf_PVD	OK	955.365	1221.1	0.354059	0.45592	0.43905	0.76981	no
XLOC_000051	XLOC_000051	Y65B4A.1,Y65B4A.2	chrI:638094-658697	wt_PVD	daf_PVD	OK	21.5298	34.592	0.684105	0.664738	0.2402	0.612139	no
XLOC_000052	XLOC_000052	Y18H1A.11	chrI:667617-691259	wt_PVD	daf_PVD	OK	42.7637	42.7452	-0.000621558	-0.000438484	0.9995	0.999674	no
XLOC_000053	XLOC_000053	Y18H1A.1	chrI:667617-691259	wt_PVD	daf_PVD	OK	8.87558	16.0647	0.855984	0.380738	0.5872	0.855448	no
XLOC_000054	XLOC_000054	pif-1	chrI:717899-730940	wt_PVD	daf_PVD	OK	27.643	15.9461	-0.79371	-0.420823	0.3669	0.716594	no
XLOC_000057	XLOC_000057	Y18H1A.8	chrI:757096-760659	wt_PVD	daf_PVD	OK	26.3572	11.9925	-1.13606	-0.701588	0.1285	0.459068	no
XLOC_000058	XLOC_000058	T06A4.1,T06A4.3	chrI:762810-776359	wt_PVD	daf_PVD	OK	73.5029	42.5014	-0.790293	-0.955704	0.121	0.448531	no
XLOC_000061	XLOC_000061	zfh-2	chrI:803404-835299	wt_PVD	daf_PVD	OK	101.769	141.463	0.475127	0.553336	0.3352	0.691286	no
XLOC_000064	XLOC_000064	ZC123.9	chrI:803404-835299	wt_PVD	daf_PVD	OK	1.00703	3.68221	1.87046	0.155882	0.54535	0.832711	no
XLOC_000065	XLOC_000065	ZC123.1	chrI:838104-846748	wt_PVD	daf_PVD	OK	0.942211	1.17531	0.318917	0.173812	0.75825	0.932693	no
XLOC_000067	XLOC_000067	Y95B8A.8	chrI:853433-872193	wt_PVD	daf_PVD	OK	0.306678	1.2086	1.97854	1.39543	0.03765	0.227867	no
XLOC_000068	XLOC_000068	Y95B8A.6	chrI:872670-895102	wt_PVD	daf_PVD	OK	28.0447	37.4122	0.415783	0.147924	0.62105	0.8729	no
XLOC_000069	XLOC_000069	gpa-16	chrI:897292-905856	wt_PVD	daf_PVD	OK	2.7318	1.76513	-0.630079	-0.357002	0.4886	0.799879	no
XLOC_000071	XLOC_000071	Y95B8A.4	chrI:907458-911192	wt_PVD	daf_PVD	OK	234.95	278.457	0.245102	0.31361	0.60685	0.865328	no
XLOC_000073	XLOC_000073	Y95B8A.13,Y95B8A.2,nas-30	chrI:938413-1655335	wt_PVD	daf_PVD	OK	95.5811	65.1065	-0.553924	-0.0587619	0.59965	0.861706	no
XLOC_000074	XLOC_000074	hmbx-1	chrI:938413-1655335	wt_PVD	daf_PVD	OK	1.77114	1.49343	-0.246043	-0.0110855	0.87335	0.966808	no
XLOC_000078	XLOC_000078	spp-17	chrI:938413-1655335	wt_PVD	daf_PVD	OK	3.85	7.00281	0.863073	0.020208	0.6445	0.884446	no
XLOC_000079	XLOC_000079	spp-23	chrI:938413-1655335	wt_PVD	daf_PVD	OK	1.22654	0.171416	-2.83903	-0.0319169	0.39135	0.735433	no
XLOC_000080	XLOC_000080	Y34D9A.3,Y34D9A.7	chrI:938413-1655335	wt_PVD	daf_PVD	OK	55.0807	71.4744	0.375881	0.0890855	0.62605	0.875701	no
XLOC_000081	XLOC_000081	glrx-10	chrI:938413-1655335	wt_PVD	daf_PVD	OK	35.6215	26.764	-0.412453	-0.0225417	0.7566	0.931995	no
XLOC_000082	XLOC_000082	npr-23	chrI:938413-1655335	wt_PVD	daf_PVD	OK	15.2413	7.95994	-0.937155	-0.0933325	0.6104	0.867445	no
XLOC_000083	XLOC_000083	gsa-1	chrI:938413-1655335	wt_PVD	daf_PVD	OK	211.648	288.995	0.449378	0.2032	0.7187	0.918085	no
XLOC_000084	XLOC_000084	R06A10.1,R06A10.5	chrI:938413-1655335	wt_PVD	daf_PVD	OK	20.4432	12.0913	-0.757658	-0.0252702	0.3737	0.721952	no
XLOC_000085	XLOC_000085	ZK993.2,ZK993.5	chrI:938413-1655335	wt_PVD	daf_PVD	OK	1.87338	0.823952	-1.18501	-0.0443364	0.57115	0.84661	no
XLOC_000088	XLOC_000088	Y48G8AL.17,Y48G8AL.7,rpl-17	chrI:938413-1655335	wt_PVD	daf_PVD	OK	660.003	521.826	-0.338904	-0.150819	0.8851	0.969538	no
XLOC_000089	XLOC_000089	smg-2	chrI:938413-1655335	wt_PVD	daf_PVD	OK	12.6245	12.2397	-0.044653	-0.00795814	0.9637	0.989257	no
XLOC_000090	XLOC_000090	Y48G8AL.15,Y48G8AL.5,herc-1	chrI:938413-1655335	wt_PVD	daf_PVD	OK	31.332	20.1437	-0.63731	-0.0584612	0.32015	0.679434	no
XLOC_000094	XLOC_000094	dapk-1	chrI:938413-1655335	wt_PVD	daf_PVD	OK	1.18161	2.3039	0.96333	0.072826	0.36425	0.71462	no
XLOC_000095	XLOC_000095	K12C11.3,K12C11.5,K12C11.6,K12C11.7	chrI:938413-1655335	wt_PVD	daf_PVD	OK	8.71958	6.74917	-0.369548	-0.0182569	0.755	0.931509	no
XLOC_000096	XLOC_000096	smo-1	chrI:938413-1655335	wt_PVD	daf_PVD	OK	21.9409	32.6081	0.571611	0.0517891	0.6257	0.8755	no
XLOC_000097	XLOC_000097	Y92H12BL.1	chrI:938413-1655335	wt_PVD	daf_PVD	OK	0.57119	1.32288	1.21164	0.0322295	0.4369	0.768413	no
XLOC_000098	XLOC_000098	Y92H12BL.5	chrI:938413-1655335	wt_PVD	daf_PVD	OK	3.95887	4.42212	0.159651	0.00598884	0.9101	0.97609	no
XLOC_000100	XLOC_000100	set-29	chrI:938413-1655335	wt_PVD	daf_PVD	OK	7.73365	3.40421	-1.18383	-0.0751454	0.4044	0.745501	no
XLOC_000101	XLOC_000101	Y92H12BR.3	chrI:938413-1655335	wt_PVD	daf_PVD	OK	2.9074	2.85077	-0.0283781	-0.00220854	0.98585	0.994896	no
XLOC_000102	XLOC_000102	mrpl-15	chrI:938413-1655335	wt_PVD	daf_PVD	OK	5.15951	5.09499	-0.018154	-0.00111169	0.99015	0.995918	no
XLOC_000104	XLOC_000104	spe-15	chrI:938413-1655335	wt_PVD	daf_PVD	OK	41.4169	52.6335	0.34576	0.0970307	0.69405	0.906923	no
XLOC_000106	XLOC_000106	F47G6.3	chrI:938413-1655335	wt_PVD	daf_PVD	OK	81.1328	83.699	0.0449253	0.010534	0.95925	0.987838	no
XLOC_000107	XLOC_000107	acs-16	chrI:938413-1655335	wt_PVD	daf_PVD	OK	3.78055	3.65894	-0.0471679	-0.00339297	0.9727	0.991214	no
XLOC_000108	XLOC_000108	dyb-1	chrI:938413-1655335	wt_PVD	daf_PVD	OK	2.7789	2.65677	-0.0648395	-0.00439034	0.95925	0.987838	no
XLOC_000110	XLOC_000110	Y92H12A.4	chrI:938413-1655335	wt_PVD	daf_PVD	OK	2.22681	2.80679	0.333945	0.0254775	0.72515	0.920645	no
XLOC_000111	XLOC_000111	Y92H12A.2	chrI:938413-1655335	wt_PVD	daf_PVD	OK	20.391	15.9126	-0.357758	-0.0734262	0.8018	0.946592	no
XLOC_000112	XLOC_000112	Y49E10.31,src-1	chrI:938413-1655335	wt_PVD	daf_PVD	OK	0.752479	1.32659	0.817999	0.037256	0.68485	0.902389	no
XLOC_000113	XLOC_000113	Y73E7A.3	chrI:938413-1655335	wt_PVD	daf_PVD	OK	15.6807	9.8222	-0.674871	-0.089405	0.55805	0.839746	no
XLOC_000114	XLOC_000114	Y73E7A.2	chrI:938413-1655335	wt_PVD	daf_PVD	OK	5.02937	6.14059	0.288	0.0196138	0.8268	0.953899	no
XLOC_000116	XLOC_000116	Y73E7A.1	chrI:938413-1655335	wt_PVD	daf_PVD	OK	33.1049	39.5782	0.25766	0.0323469	0.8463	0.959522	no
XLOC_000117	XLOC_000117	Y73E7A.8	chrI:938413-1655335	wt_PVD	daf_PVD	OK	0.897433	0.668424	-0.425041	-0.0162896	0.8157	0.950717	no
XLOC_000118	XLOC_000118	Y71G12B.18	chrI:938413-1655335	wt_PVD	daf_PVD	OK	0.834538	0.340901	-1.29162	-0.0283575	0.54305	0.831261	no
XLOC_000119	XLOC_000119	Y71G12B.17	chrI:1667729-1669752	wt_PVD	daf_PVD	OK	46.2824	32.1246	-0.526783	-0.619594	0.29045	0.651597	no
XLOC_000120	XLOC_000120	drag-1	chrI:1680511-1685198	wt_PVD	daf_PVD	OK	0.147037	2.6517	4.17267	2.14989	0.1657	0.520921	no
XLOC_000121	XLOC_000121	lsm-6,ubc-3	chrI:1686217-1701803	wt_PVD	daf_PVD	OK	71.8834	78.1549	0.120678	0.0972009	0.83875	0.957357	no
XLOC_000123	XLOC_000123	Y71G12B.44	chrI:1686217-1701803	wt_PVD	daf_PVD	OK	0.224727	0.928716	2.04707	0.202311	0.5259	0.821668	no
XLOC_000125	XLOC_000125	atg-5	chrI:1709588-1715549	wt_PVD	daf_PVD	OK	10.6121	14.884	0.488049	0.494498	0.42675	0.761424	no
XLOC_000126	XLOC_000126	tln-1	chrI:1721598-1751065	wt_PVD	daf_PVD	OK	11.4134	12.6911	0.153093	0.165089	0.77005	0.936309	no
XLOC_000128	XLOC_000128	Y71G12B.10	chrI:1751296-1754415	wt_PVD	daf_PVD	OK	9.75452	17.1708	0.815814	0.797209	0.17485	0.535184	no
XLOC_000129	XLOC_000129	lin-65	chrI:1755195-1766402	wt_PVD	daf_PVD	OK	13.6398	7.40097	-0.882034	-0.600742	0.1696	0.52724	no
XLOC_000130	XLOC_000130	Y71G12B.8	chrI:1767943-1790007	wt_PVD	daf_PVD	OK	14.2208	11.7192	-0.279127	-0.210019	0.6632	0.892592	no
XLOC_000133	XLOC_000133	Y71G12B.6	chrI:1793121-1796479	wt_PVD	daf_PVD	OK	18.4982	7.17917	-1.3655	-1.04172	0.1185	0.444371	no
XLOC_000134	XLOC_000134	Y71G12B.5	chrI:1799718-1807502	wt_PVD	daf_PVD	OK	0.0778289	4.02138	5.69124	2.92883	0.13865	0.476638	no
XLOC_000135	XLOC_000135	pghm-1	chrI:1808120-1811671	wt_PVD	daf_PVD	OK	17.1865	34.8624	1.0204	1.0719	0.07875	0.358909	no
XLOC_000136	XLOC_000136	Y71G12B.3	chrI:1812889-1813539	wt_PVD	daf_PVD	OK	69.2158	76.9082	0.152036	0.174627	0.80525	0.947779	no
XLOC_000137	XLOC_000137	Y71G12B.2	chrI:1816036-1829244	wt_PVD	daf_PVD	OK	31.4219	78.2414	1.31616	0.950234	0.14275	0.48429	no
XLOC_000138	XLOC_000138	anr-42	chrI:1816036-1829244	wt_PVD	daf_PVD	OK	1.86579	3.32985	0.83567	0.120005	0.63375	0.879362	no
XLOC_000139	XLOC_000139	chaf-2	chrI:1816036-1829244	wt_PVD	daf_PVD	OK	19.7878	21.3885	0.11222	0.0744106	0.90855	0.975609	no
XLOC_000140	XLOC_000140	C53H9.2	chrI:1832898-1834748	wt_PVD	daf_PVD	OK	28.9694	31.1173	0.103186	0.127901	0.82455	0.953117	no
XLOC_000141	XLOC_000141	M01D7.11,egl-30,emr-1,nlp-12,rpl-27	chrI:1834877-1843907	wt_PVD	daf_PVD	OK	1341.56	1179.12	-0.186203	-0.135658	0.783	0.940598	no
XLOC_000142	XLOC_000142	tag-96	chrI:1845170-1850558	wt_PVD	daf_PVD	OK	28.5631	30.4789	0.0936579	0.104716	0.86155	0.964043	no
XLOC_000143	XLOC_000143	tub-2	chrI:1862609-1884387	wt_PVD	daf_PVD	OK	5.8932	7.99535	0.440111	0.324182	0.5724	0.847069	no
XLOC_000144	XLOC_000144	trpp-10	chrI:1885163-1923088	wt_PVD	daf_PVD	OK	78.7278	197.926	1.33002	1.20996	0.03765	0.227867	no
XLOC_000145	XLOC_000145	hex-4	chrI:1924374-1932034	wt_PVD	daf_PVD	OK	5.57885	10.1646	0.865509	0.769156	0.15835	0.509373	no
XLOC_000146	XLOC_000146	Y51F10.4	chrI:1932354-1945223	wt_PVD	daf_PVD	OK	105.081	157.222	0.581292	0.45438	0.4099	0.749335	no
XLOC_000147	XLOC_000147	Y51F10.11	chrI:1950598-1964975	wt_PVD	daf_PVD	OK	1.40698	0.56026	-1.32843	-0.111449	0.59015	0.857066	no
XLOC_000148	XLOC_000148	Y51F10.3	chrI:1967820-1973695	wt_PVD	daf_PVD	OK	0.800418	0.546909	-0.549455	-0.322709	0.81935	0.951676	no
XLOC_000149	XLOC_000149	Y51F10.2	chrI:1977983-1983420	wt_PVD	daf_PVD	OK	317.699	174.705	-0.862735	-1.10482	0.0604	0.306767	no
XLOC_000151	XLOC_000151	crtc-1	chrI:2026332-2034202	wt_PVD	daf_PVD	OK	3.28456	0.909187	-1.85305	-1.18164	0.0693	0.333285	no
XLOC_000153	XLOC_000153	rpb-10	chrI:2064307-2064562	wt_PVD	daf_PVD	OK	15.8963	11.7888	-0.431278	-0.645727	0.6961	0.907748	no
XLOC_000154	XLOC_000154	moag-4	chrI:2065070-2065382	wt_PVD	daf_PVD	OK	180.669	142.713	-0.340231	-0.433586	0.56635	0.844185	no
XLOC_000155	XLOC_000155	arl-13	chrI:2065751-2069052	wt_PVD	daf_PVD	OK	0.149385	4.28633	4.84264	1.89922	0.25055	0.617515	no
XLOC_000157	XLOC_000157	phb-1	chrI:2071044-2072580	wt_PVD	daf_PVD	OK	50.1236	25.9751	-0.948361	-1.09127	0.06025	0.306449	no
XLOC_000158	XLOC_000158	Y37E3.10	chrI:2072679-2077029	wt_PVD	daf_PVD	OK	8.10835	10.2322	0.335629	0.221512	0.68265	0.901641	no
XLOC_000159	XLOC_000159	Y37E3.11	chrI:2078962-2093799	wt_PVD	daf_PVD	OK	40.3546	44.8036	0.150882	0.162949	0.76765	0.935473	no
XLOC_000161	XLOC_000161	npp-13	chrI:2097008-2123572	wt_PVD	daf_PVD	OK	13.4502	12.1221	-0.149996	-0.150285	0.80275	0.946993	no
XLOC_000162	XLOC_000162	Y37E3.17	chrI:2128428-2145996	wt_PVD	daf_PVD	OK	84.1671	85.6641	0.025434	0.027933	0.96155	0.988372	no
XLOC_000165	XLOC_000165	afd-1	chrI:2160073-2209635	wt_PVD	daf_PVD	OK	109.278	131.012	0.261698	0.310589	0.5859	0.855028	no
XLOC_000168	XLOC_000168	slc-17.6	chrI:2249766-2489501	wt_PVD	daf_PVD	OK	2.12629	3.98695	0.906949	0.0552438	0.55535	0.838447	no
XLOC_000169	XLOC_000169	Y39G10AL.1	chrI:2249766-2489501	wt_PVD	daf_PVD	OK	2.80321	5.56988	0.990565	0.0499955	0.4774	0.792796	no
XLOC_000170	XLOC_000170	Y39G10AR.11	chrI:2249766-2489501	wt_PVD	daf_PVD	OK	0.32371	0.860087	1.40978	0.0577653	0.29245	0.653212	no
XLOC_000171	XLOC_000171	epg-2	chrI:2249766-2489501	wt_PVD	daf_PVD	OK	9.30318	5.40292	-0.783984	-0.109515	0.727	0.921282	no
XLOC_000172	XLOC_000172	Y39G10AR.21,Y39G10AR.9,tbca-1	chrI:2249766-2489501	wt_PVD	daf_PVD	OK	191.564	199.443	0.0581512	0.029587	0.97115	0.991	no
XLOC_000173	XLOC_000173	Y39G10AR.7,Y39G10AR.8	chrI:2249766-2489501	wt_PVD	daf_PVD	OK	35.4405	23.7457	-0.577736	-0.153331	0.60315	0.863549	no
XLOC_000175	XLOC_000175	ugt-31	chrI:2249766-2489501	wt_PVD	daf_PVD	OK	70.3019	116.498	0.728666	0.309319	0.6756	0.898393	no
XLOC_000177	XLOC_000177	peel-1	chrI:2249766-2489501	wt_PVD	daf_PVD	OK	14.3591	6.64628	-1.11135	-0.0836437	0.3284	0.685876	no
XLOC_000179	XLOC_000179	nekl-1	chrI:2249766-2489501	wt_PVD	daf_PVD	OK	1.95885	2.56775	0.390499	0.0229391	0.74595	0.927564	no
XLOC_000180	XLOC_000180	zwl-1	chrI:2249766-2489501	wt_PVD	daf_PVD	OK	18.1622	21.0623	0.213723	0.04119	0.80595	0.947856	no
XLOC_000182	XLOC_000182	F23C8.13	chrI:2249766-2489501	wt_PVD	daf_PVD	OK	1.13582	3.33012	1.55184	0.0634664	0.5247	0.821036	no
XLOC_000183	XLOC_000183	ubxn-1	chrI:2249766-2489501	wt_PVD	daf_PVD	OK	35.1381	23.0058	-0.611038	-0.0499296	0.61505	0.869556	no
XLOC_000184	XLOC_000184	F23C8.3	chrI:2249766-2489501	wt_PVD	daf_PVD	OK	0.175062	1.03223	2.55983	0.0506472	0.29895	0.659166	no
XLOC_000185	XLOC_000185	ZK1025.13	chrI:2249766-2489501	wt_PVD	daf_PVD	OK	2.74526	2.06802	-0.408689	-0.0414384	0.79955	0.945972	no
XLOC_000187	XLOC_000187	eif-3.I	chrI:2249766-2489501	wt_PVD	daf_PVD	OK	9.5958	6.36907	-0.59132	-0.0444914	0.63645	0.880456	no
XLOC_000188	XLOC_000188	Y23H5B.6	chrI:2489890-2497389	wt_PVD	daf_PVD	OK	14.3777	20.0904	0.482673	0.586163	0.3351	0.691203	no
XLOC_000189	XLOC_000189	Y23H5B.5	chrI:2497956-2506370	wt_PVD	daf_PVD	OK	2.69176	0.901401	-1.57831	-1.15012	0.04815	0.265889	no
XLOC_000192	XLOC_000192	dmsr-2	chrI:2533292-2541850	wt_PVD	daf_PVD	OK	3.88043	7.43266	0.937662	0.732984	0.41625	0.754087	no
XLOC_000195	XLOC_000195	-	chrI:2549134-2550623	wt_PVD	daf_PVD	OK	10.0078	14.2348	0.508307	0.507926	0.35525	0.707726	no
XLOC_000196	XLOC_000196	Y23H5B.1	chrI:2551881-2555413	wt_PVD	daf_PVD	OK	15.8726	13.4711	-0.236672	-0.217829	0.7543	0.931273	no
XLOC_000197	XLOC_000197	Y23H5B.12	chrI:2556253-2557427	wt_PVD	daf_PVD	OK	9.01593	12.4755	0.468545	0.439644	0.45585	0.780727	no
XLOC_000198	XLOC_000198	C55C2.3,C55C2.4	chrI:2558159-2562386	wt_PVD	daf_PVD	OK	11.1957	7.82112	-0.5175	-0.398049	0.49335	0.802603	no
XLOC_000199	XLOC_000199	ssp-19	chrI:2562669-2562999	wt_PVD	daf_PVD	OK	351.581	290.36	-0.276017	-0.34583	0.6321	0.878782	no
XLOC_000200	XLOC_000200	scrt-1	chrI:2567784-2570954	wt_PVD	daf_PVD	OK	0.104109	0.752865	2.85429	1.07443	0.42075	0.757192	no
XLOC_000202	XLOC_000202	K07A3.3	chrI:2571529-2967292	wt_PVD	daf_PVD	OK	48.2827	38.8629	-0.313112	-0.0461523	0.7192	0.918284	no
XLOC_000203	XLOC_000203	Y23H5A.2,Y23H5A.3,ctn-1,spe-47	chrI:2571529-2967292	wt_PVD	daf_PVD	OK	54.1985	64.5773	0.252774	0.031576	0.74695	0.927982	no
XLOC_000205	XLOC_000205	mage-1	chrI:2571529-2967292	wt_PVD	daf_PVD	OK	6.09852	3.71711	-0.714275	-0.0286713	0.4943	0.80316	no
XLOC_000206	XLOC_000206	Y23H5A.8	chrI:2571529-2967292	wt_PVD	daf_PVD	OK	3.95684	5.04779	0.351303	0.0117738	0.8001	0.946109	no
XLOC_000209	XLOC_000209	W09G10.7	chrI:2571529-2967292	wt_PVD	daf_PVD	OK	0.189123	1.14451	2.59733	0.0463342	0.20675	0.578673	no
XLOC_000211	XLOC_000211	F32B5.6	chrI:2571529-2967292	wt_PVD	daf_PVD	OK	27.5419	62.7725	1.1885	0.171954	0.2858	0.647125	no
XLOC_000216	XLOC_000216	F32B5.4	chrI:2571529-2967292	wt_PVD	daf_PVD	OK	937.145	884.507	-0.0833986	-0.0173073	0.9653	0.989501	no
XLOC_000217	XLOC_000217	F32B5.3	chrI:2571529-2967292	wt_PVD	daf_PVD	OK	1.38204	0.355875	-1.95736	-0.0333832	0.3294	0.686471	no
XLOC_000219	XLOC_000219	F32B5.1	chrI:2571529-2967292	wt_PVD	daf_PVD	OK	52.3596	59.7849	0.191329	0.0312055	0.89885	0.973212	no
XLOC_000221	XLOC_000221	lin-17	chrI:2571529-2967292	wt_PVD	daf_PVD	OK	51.0488	40.6929	-0.327098	-0.0507376	0.7479	0.928361	no
XLOC_000222	XLOC_000222	Y71F9B.2,snr-7,yop-1	chrI:2571529-2967292	wt_PVD	daf_PVD	OK	175.607	203.325	0.211432	0.0302786	0.84265	0.9582	no
XLOC_000225	XLOC_000225	Y71F9B.22	chrI:2571529-2967292	wt_PVD	daf_PVD	OK	0.124313	0.932005	2.90636	0.0362679	0.4577	0.781819	no
XLOC_000227	XLOC_000227	F14D2.18	chrI:2571529-2967292	wt_PVD	daf_PVD	OK	0.0761763	0.535221	2.81272	0.0283518	0.21615	0.589153	no
XLOC_000230	XLOC_000230	Y71F9B.1	chrI:2571529-2967292	wt_PVD	daf_PVD	OK	1.13795	0.354509	-1.68254	-0.0231763	0.5373	0.828405	no
XLOC_000232	XLOC_000232	D1005.9	chrI:2571529-2967292	wt_PVD	daf_PVD	OK	7.54587	6.14798	-0.295575	-0.017898	0.82245	0.952468	no
XLOC_000234	XLOC_000234	W03D8.7	chrI:2571529-2967292	wt_PVD	daf_PVD	OK	1.1096	0.976574	-0.184239	-0.00423138	0.9111	0.976293	no
XLOC_000235	XLOC_000235	itx-1	chrI:2571529-2967292	wt_PVD	daf_PVD	OK	47.8682	104.523	1.12668	0.378909	0.1996	0.569535	no
XLOC_000236	XLOC_000236	W03D8.5	chrI:2571529-2967292	wt_PVD	daf_PVD	OK	12.7857	25.6806	1.00616	0.0630864	0.4519	0.778177	no
XLOC_000241	XLOC_000241	W10C8.9	chrI:2571529-2967292	wt_PVD	daf_PVD	OK	0.133755	1.46807	3.45626	0.0429379	0.41515	0.753285	no
XLOC_000244	XLOC_000244	Y71F9AL.10	chrI:2571529-2967292	wt_PVD	daf_PVD	OK	3.3429	4.01169	0.263107	0.00714788	0.80635	0.948036	no
XLOC_000245	XLOC_000245	Y71F9AL.11	chrI:2571529-2967292	wt_PVD	daf_PVD	OK	1.05628	2.56144	1.27797	0.0293473	0.4665	0.786569	no
XLOC_000246	XLOC_000246	Y71F9AL.8,Y71F9AL.9	chrI:2571529-2967292	wt_PVD	daf_PVD	OK	68.8266	64.4747	-0.0942318	-0.0147487	0.91795	0.977488	no
XLOC_000247	XLOC_000247	Y71F9AL.7	chrI:2571529-2967292	wt_PVD	daf_PVD	OK	0.221319	1.91235	3.11115	0.0397076	0.36725	0.716722	no
XLOC_000248	XLOC_000248	Y71F9AL.6	chrI:2571529-2967292	wt_PVD	daf_PVD	OK	0.13636	1.50375	3.46307	0.0377069	0.28845	0.64975	no
XLOC_000249	XLOC_000249	gst-43	chrI:2571529-2967292	wt_PVD	daf_PVD	OK	15.2464	13.7787	-0.146032	-0.00665296	0.88205	0.969464	no
XLOC_000250	XLOC_000250	Y71F9AL.4	chrI:2571529-2967292	wt_PVD	daf_PVD	OK	29.4983	36.4423	0.304982	0.0413757	0.7641	0.934202	no
XLOC_000251	XLOC_000251	Y71F9AL.2	chrI:2571529-2967292	wt_PVD	daf_PVD	OK	31.0516	29.5629	-0.0708792	-0.00879126	0.95355	0.986601	no
XLOC_000253	XLOC_000253	Y71F9AL.1,cogc-3,nxt-1,trap-1	chrI:2571529-2967292	wt_PVD	daf_PVD	OK	238.759	208.057	-0.198577	-0.0325889	0.8156	0.950704	no
XLOC_000256	XLOC_000256	dnj-28	chrI:2996511-3001268	wt_PVD	daf_PVD	OK	27.9694	21.1633	-0.402285	-0.471523	0.41685	0.754502	no
XLOC_000257	XLOC_000257	Y54E10BL.3	chrI:3001397-3031094	wt_PVD	daf_PVD	OK	39.3927	38.7304	-0.0244628	-0.0090974	0.9848	0.994798	no
XLOC_000258	XLOC_000258	Y54E10BR.3,Y54E10BR.4,col-48	chrI:3001397-3031094	wt_PVD	daf_PVD	OK	27.9339	33.5602	0.264738	0.174744	0.7852	0.941333	no
XLOC_000261	XLOC_000261	Y54E10BR.2	chrI:3031216-3034837	wt_PVD	daf_PVD	OK	10.2588	8.79564	-0.222007	-0.151166	0.819	0.951572	no
XLOC_000262	XLOC_000262	Y54E10BR.1	chrI:3052129-3096433	wt_PVD	daf_PVD	OK	56.8156	74.1403	0.383969	0.289713	0.63355	0.879267	no
XLOC_000263	XLOC_000263	C45E1.7,nhr-64	chrI:3097984-3109586	wt_PVD	daf_PVD	OK	36.1327	49.3069	0.448485	0.542774	0.3572	0.709554	no
XLOC_000266	XLOC_000266	K09H9.9	chrI:3132975-3136536	wt_PVD	daf_PVD	OK	0.524553	1.47711	1.49362	0.379777	0.47925	0.793726	no
XLOC_000267	XLOC_000267	col-49	chrI:3136916-3143347	wt_PVD	daf_PVD	OK	25.8228	36.1998	0.487336	0.279576	0.65215	0.888082	no
XLOC_000268	XLOC_000268	K09H9.2	chrI:3148018-3152552	wt_PVD	daf_PVD	OK	9.86033	8.72115	-0.177117	-0.15599	0.78775	0.941991	no
XLOC_000269	XLOC_000269	K09H9.1,Y54E10A.6,mrpl-17	chrI:3152836-3167517	wt_PVD	daf_PVD	OK	9.15653	6.07481	-0.591961	-0.186519	0.7233	0.91993	no
XLOC_000270	XLOC_000270	dnc-6	chrI:3168213-3171125	wt_PVD	daf_PVD	OK	21.1681	16.8963	-0.325182	-0.305703	0.57615	0.848999	no
XLOC_000271	XLOC_000271	Y54E10A.17	chrI:3206775-3210200	wt_PVD	daf_PVD	OK	24.4301	23.1371	-0.0784503	-0.0783725	0.9012	0.973713	no
XLOC_000272	XLOC_000272	fog-1	chrI:3211059-3223120	wt_PVD	daf_PVD	OK	5.21488	3.60782	-0.531506	-0.336554	0.6251	0.875055	no
XLOC_000273	XLOC_000273	cogc-1,txl-1	chrI:3229025-3605697	wt_PVD	daf_PVD	OK	23.3039	26.3318	0.176236	0.0118224	0.89125	0.970933	no
XLOC_000278	XLOC_000278	tyr-5	chrI:3229025-3605697	wt_PVD	daf_PVD	OK	0.765774	1.80316	1.23554	0.0227371	0.43365	0.76609	no
XLOC_000280	XLOC_000280	nol-5	chrI:3229025-3605697	wt_PVD	daf_PVD	OK	47.2354	49.4268	0.0654256	0.00892955	0.9668	0.989882	no
XLOC_000281	XLOC_000281	sulp-6	chrI:3229025-3605697	wt_PVD	daf_PVD	OK	9.97356	11.6191	0.220312	0.0167648	0.83265	0.95563	no
XLOC_000282	XLOC_000282	W01B11.1	chrI:3229025-3605697	wt_PVD	daf_PVD	OK	118.1	113.595	-0.0561084	-0.00376116	0.9713	0.991053	no
XLOC_000283	XLOC_000283	Y44E3A.1	chrI:3229025-3605697	wt_PVD	daf_PVD	OK	0.285569	1.12834	1.98229	0.0175969	0.16525	0.520115	no
XLOC_000286	XLOC_000286	W05F2.6	chrI:3229025-3605697	wt_PVD	daf_PVD	OK	25.6738	24.5628	-0.0638203	-0.00520989	0.9464	0.984865	no
XLOC_000287	XLOC_000287	fbxa-203	chrI:3229025-3605697	wt_PVD	daf_PVD	OK	3.94452	2.93073	-0.428592	-0.0103719	0.68565	0.902757	no
XLOC_000290	XLOC_000290	K03E5.9,cdk-2	chrI:3229025-3605697	wt_PVD	daf_PVD	OK	0.604399	1.16324	0.944582	0.011932	0.4671	0.78689	no
XLOC_000291	XLOC_000291	K03E5.2	chrI:3229025-3605697	wt_PVD	daf_PVD	OK	101.247	303.823	1.58535	0.138523	0.0678	0.329114	no
XLOC_000292	XLOC_000292	neto-1	chrI:3229025-3605697	wt_PVD	daf_PVD	OK	0.66189	1.05305	0.669915	0.00828602	0.6633	0.892622	no
XLOC_000293	XLOC_000293	msh-6,tag-63	chrI:3229025-3605697	wt_PVD	daf_PVD	OK	10.5019	6.39682	-0.715222	-0.0599965	0.53865	0.829123	no
XLOC_000294	XLOC_000294	Y47G6A.9,crn-1,spg-7	chrI:3229025-3605697	wt_PVD	daf_PVD	OK	16.8179	14.4206	-0.221867	-0.013253	0.79045	0.943108	no
XLOC_000295	XLOC_000295	Y47G6A.7	chrI:3229025-3605697	wt_PVD	daf_PVD	OK	137.033	112.615	-0.283126	-0.0615561	0.79095	0.943258	no
XLOC_000297	XLOC_000297	pcaf-1	chrI:3229025-3605697	wt_PVD	daf_PVD	OK	33.3216	46.5672	0.482859	0.0696853	0.69175	0.905694	no
XLOC_000298	XLOC_000298	Y47G6A.5	chrI:3229025-3605697	wt_PVD	daf_PVD	OK	23.5352	46.1753	0.972301	0.115419	0.3971	0.740081	no
XLOC_000299	XLOC_000299	rde-10	chrI:3229025-3605697	wt_PVD	daf_PVD	OK	94.8122	110.55	0.221555	0.0367404	0.8149	0.950575	no
XLOC_000300	XLOC_000300	Y47G6A.33	chrI:3229025-3605697	wt_PVD	daf_PVD	OK	80.7472	71.6736	-0.171971	-0.00875522	0.9119	0.976349	no
XLOC_000301	XLOC_000301	Y47G6A.3,Y47G6A.31	chrI:3229025-3605697	wt_PVD	daf_PVD	OK	90.3592	95.5036	0.0798831	0.0077275	0.9483	0.985354	no
XLOC_000302	XLOC_000302	inx-21,inx-22	chrI:3608618-3618430	wt_PVD	daf_PVD	OK	8.15671	5.64514	-0.530978	-0.458789	0.4296	0.763283	no
XLOC_000304	XLOC_000304	cah-6	chrI:3628176-3636983	wt_PVD	daf_PVD	OK	0.482873	1.86389	1.9486	0.765425	0.3748	0.722779	no
XLOC_000305	XLOC_000305	T28F2.2	chrI:3637295-3638823	wt_PVD	daf_PVD	OK	33.4283	31.4719	-0.0870044	-0.0914044	0.8885	0.970218	no
XLOC_000306	XLOC_000306	T28F2.1	chrI:3639650-3641350	wt_PVD	daf_PVD	OK	0.652261	1.3611	1.06126	0.523459	0.36145	0.712699	no
XLOC_000309	XLOC_000309	D1037.1	chrI:3680182-3697619	wt_PVD	daf_PVD	OK	4.19301	7.34431	0.808643	0.304587	0.5279	0.823019	no
XLOC_000310	XLOC_000310	hus-1	chrI:3697785-3699296	wt_PVD	daf_PVD	OK	3.20923	5.01713	0.644634	0.482957	0.4307	0.764025	no
XLOC_000311	XLOC_000311	linc-9	chrI:3700484-3705043	wt_PVD	daf_PVD	OK	3.89654	4.77925	0.294593	0.178199	0.8055	0.947824	no
XLOC_000312	XLOC_000312	F21A9.1,mir-8204	chrI:3705937-3722506	wt_PVD	daf_PVD	OK	4.09206	2.39066	-0.77542	-0.190343	0.6657	0.893719	no
XLOC_000313	XLOC_000313	T12F5.2,glh-4	chrI:3726686-3742542	wt_PVD	daf_PVD	OK	20.3205	17.0989	-0.249032	-0.107663	0.86245	0.964354	no
XLOC_000314	XLOC_000314	sld-2	chrI:3726686-3742542	wt_PVD	daf_PVD	OK	8.35866	9.07077	0.117953	0.0119808	0.9267	0.980126	no
XLOC_000316	XLOC_000316	math-46	chrI:3745504-3748148	wt_PVD	daf_PVD	OK	0.616379	1.23204	0.999166	0.454476	0.5779	0.850102	no
XLOC_000317	XLOC_000317	asic-1	chrI:3762671-3774503	wt_PVD	daf_PVD	OK	5.65309	7.42655	0.393652	0.380636	0.52485	0.821143	no
XLOC_000318	XLOC_000318	C32E8.6	chrI:3774559-3777329	wt_PVD	daf_PVD	OK	0.0719105	2.55598	5.15153	1.67367	0.24225	0.614392	no
XLOC_000319	XLOC_000319	C32E8.5	chrI:3782139-3783183	wt_PVD	daf_PVD	OK	9.13976	8.0283	-0.187061	-0.179155	0.7535	0.930855	no
XLOC_000320	XLOC_000320	C32E8.4	chrI:3783944-3784178	wt_PVD	daf_PVD	OK	1824.4	1543.1	-0.241584	-0.484179	0.65475	0.88895	no
XLOC_000321	XLOC_000321	C32E8.3	chrI:3786596-3787479	wt_PVD	daf_PVD	OK	24.6832	40.7662	0.723846	0.629876	0.2766	0.639879	no
XLOC_000322	XLOC_000322	rpl-13	chrI:3787843-3788898	wt_PVD	daf_PVD	OK	1164.9	962.371	-0.275541	-0.335714	0.5431	0.831291	no
XLOC_000323	XLOC_000323	C32E8.1	chrI:3789321-3798052	wt_PVD	daf_PVD	OK	32.8943	39.8923	0.278269	0.13	0.82425	0.95303	no
XLOC_000324	XLOC_000324	npp-11	chrI:3817330-3821505	wt_PVD	daf_PVD	OK	9.3052	7.12827	-0.384486	-0.430826	0.4567	0.78122	no
XLOC_000325	XLOC_000325	unc-108	chrI:3822681-3826541	wt_PVD	daf_PVD	OK	70.24	89.1152	0.34338	0.420006	0.47485	0.791283	no
XLOC_000326	XLOC_000326	F53F10.3	chrI:3826667-3828128	wt_PVD	daf_PVD	OK	25.1423	24.8534	-0.0166717	-0.0164559	0.97805	0.992739	no
XLOC_000327	XLOC_000327	F53F10.2,F53F10.6,F53F10.8	chrI:3828238-3839722	wt_PVD	daf_PVD	OK	31.607	36.5375	0.209133	0.125527	0.8409	0.957916	no
XLOC_000328	XLOC_000328	T03F1.11	chrI:3853855-3866282	wt_PVD	daf_PVD	OK	122.664	1399.87	3.51251	1.63289	0.14225	0.48351	no
XLOC_000329	XLOC_000329	coq-4,pgk-1	chrI:3866957-3870097	wt_PVD	daf_PVD	OK	44.462	47.2987	0.0892267	0.108962	0.8452	0.959125	no
XLOC_000330	XLOC_000330	uba-5	chrI:3873601-3880827	wt_PVD	daf_PVD	OK	102.839	86.6761	-0.246684	-0.282415	0.64805	0.886241	no
XLOC_000331	XLOC_000331	C50F2.3	chrI:3873601-3880827	wt_PVD	daf_PVD	OK	10.774	9.50112	-0.18138	-0.102234	0.89385	0.971769	no
XLOC_000332	XLOC_000332	C50F2.2	chrI:3881835-3891521	wt_PVD	daf_PVD	OK	11.2255	6.8562	-0.711304	-0.169841	0.60575	0.864999	no
XLOC_000334	XLOC_000334	pbs-4	chrI:3908754-3912474	wt_PVD	daf_PVD	OK	52.559	35.8803	-0.550745	-0.51023	0.36615	0.715892	no
XLOC_000336	XLOC_000336	T21E3.2	chrI:3930832-3931547	wt_PVD	daf_PVD	OK	16.448	22.6044	0.458693	0.378037	0.50075	0.806667	no
XLOC_000337	XLOC_000337	egg-4	chrI:3932214-3934718	wt_PVD	daf_PVD	OK	3.95544	2.36359	-0.742857	-0.691459	0.2174	0.590584	no
XLOC_000338	XLOC_000338	F47B3.4	chrI:3961039-3962202	wt_PVD	daf_PVD	OK	32.3963	29.9283	-0.114319	-0.131611	0.82445	0.95307	no
XLOC_000342	XLOC_000342	aars-2	chrI:3983207-3986387	wt_PVD	daf_PVD	OK	40.1942	31.107	-0.369746	-0.49593	0.347	0.700516	no
XLOC_000343	XLOC_000343	cpn-3	chrI:3987980-3988557	wt_PVD	daf_PVD	OK	781.379	845.416	0.113639	0.134007	0.80975	0.949064	no
XLOC_000344	XLOC_000344	F28H1.1	chrI:3995739-3996405	wt_PVD	daf_PVD	OK	2.68431	0.814332	-1.72086	-1.03677	0.07155	0.339729	no
XLOC_000345	XLOC_000345	unc-73	chrI:3999350-4031629	wt_PVD	daf_PVD	OK	10.2547	12.2615	0.257853	0.102637	0.73035	0.922396	no
XLOC_000347	XLOC_000347	unc-89	chrI:4035744-4090886	wt_PVD	daf_PVD	OK	10.9256	6.41474	-0.768246	-0.512726	0.29635	0.656756	no
XLOC_000350	XLOC_000350	acd-2	chrI:4094537-4099521	wt_PVD	daf_PVD	OK	48.4974	41.0301	-0.241223	-0.300848	0.5983	0.861265	no
XLOC_000351	XLOC_000351	acd-1	chrI:4103714-4108067	wt_PVD	daf_PVD	OK	14.5534	6.63531	-1.13313	-1.00827	0.0984	0.407216	no
XLOC_000353	XLOC_000353	H31G24.3,cyb-2.2	chrI:4114377-4118146	wt_PVD	daf_PVD	OK	20.2352	11.938	-0.761307	-0.790099	0.16295	0.516424	no
XLOC_000354	XLOC_000354	H31G24.1	chrI:4123482-4124706	wt_PVD	daf_PVD	OK	4.08901	0.687571	-2.57217	-1.93056	0.1158	0.439913	no
XLOC_000355	XLOC_000355	lin-44	chrI:4126179-4129103	wt_PVD	daf_PVD	OK	58.0747	52.7561	-0.138571	-0.161483	0.778	0.938994	no
XLOC_000356	XLOC_000356	E01A2.2	chrI:4132502-4142318	wt_PVD	daf_PVD	OK	33.6406	31.1897	-0.109133	-0.0978724	0.87305	0.966756	no
XLOC_000357	XLOC_000357	E01A2.1	chrI:4132502-4142318	wt_PVD	daf_PVD	OK	33.8185	22.6006	-0.581452	-0.3108	0.7206	0.918934	no
XLOC_000358	XLOC_000358	R12E2.14	chrI:4148868-4150640	wt_PVD	daf_PVD	OK	485.95	712.59	0.552264	0.619364	0.4222	0.758222	no
XLOC_000360	XLOC_000360	inx-17	chrI:4165136-4166964	wt_PVD	daf_PVD	OK	1.11833	0.365958	-1.6116	-0.726048	0.3681	0.717408	no
XLOC_000362	XLOC_000362	C18E3.5,C43E11.12,cas-2,cogc-5,met-1,mus-81,sls-2.4,tufm-2	chrI:4172205-4267968	wt_PVD	daf_PVD	OK	102.98	133.948	0.379315	0.157614	0.49765	0.805212	no
XLOC_000363	XLOC_000363	rpn-8	chrI:4172205-4267968	wt_PVD	daf_PVD	OK	37.151	28.1168	-0.401967	-0.113402	0.7476	0.928289	no
XLOC_000364	XLOC_000364	R12E2.17	chrI:4172205-4267968	wt_PVD	daf_PVD	OK	0	96.6772	inf	#NAME?	0.14485	0.487314	no
XLOC_000365	XLOC_000365	R12E2.1,R12E2.2	chrI:4172205-4267968	wt_PVD	daf_PVD	OK	16.6571	27.8929	0.743757	0.247768	0.57075	0.846394	no
XLOC_000366	XLOC_000366	ppw-1	chrI:4172205-4267968	wt_PVD	daf_PVD	OK	6.64732	8.70924	0.389775	0.0673316	0.70355	0.911187	no
XLOC_000368	XLOC_000368	C18E3.3	chrI:4172205-4267968	wt_PVD	daf_PVD	OK	1.13183	0.9691	-0.223941	-0.0163452	0.88825	0.970208	no
XLOC_000369	XLOC_000369	C18E3.1,swsn-2.2	chrI:4172205-4267968	wt_PVD	daf_PVD	OK	34.9604	37.8486	0.114518	0.0271889	0.91755	0.97732	no
XLOC_000370	XLOC_000370	nab-1	chrI:4172205-4267968	wt_PVD	daf_PVD	OK	17.4894	20.2322	0.210174	0.0575882	0.85405	0.962032	no
XLOC_000371	XLOC_000371	C43E11.5	chrI:4172205-4267968	wt_PVD	daf_PVD	OK	91.676	75.0282	-0.289112	-0.11779	0.8403	0.957762	no
XLOC_000372	XLOC_000372	acin-1	chrI:4270735-4273014	wt_PVD	daf_PVD	OK	17.927	22.8007	0.346948	0.432556	0.43905	0.76981	no
XLOC_000373	XLOC_000373	Y47D9A.4	chrI:4273666-4275221	wt_PVD	daf_PVD	OK	0.22936	0.526212	1.19803	0.173237	0.68045	0.900802	no
XLOC_000374	XLOC_000374	Y47D9A.3	chrI:4275889-4276968	wt_PVD	daf_PVD	OK	96.0254	86.4963	-0.150778	-0.11774	0.8276	0.954062	no
XLOC_000376	XLOC_000376	scpl-3	chrI:4298626-4301782	wt_PVD	daf_PVD	OK	42.8997	40.8939	-0.0690826	-0.0824519	0.8906	0.970723	no
XLOC_000377	XLOC_000377	Y47D9A.1	chrI:4303927-4308243	wt_PVD	daf_PVD	OK	39.7548	27.0527	-0.555355	-0.699281	0.24455	0.615789	no
XLOC_000378	XLOC_000378	T03A1.5	chrI:4311593-4312625	wt_PVD	daf_PVD	OK	2.846	0.880503	-1.69254	-0.989637	0.34045	0.695654	no
XLOC_000380	XLOC_000380	anc-1	chrI:4321095-4358873	wt_PVD	daf_PVD	OK	7.20897	5.38775	-0.42011	-0.533878	0.33025	0.687159	no
XLOC_000382	XLOC_000382	ZK973.4	chrI:4363415-4364037	wt_PVD	daf_PVD	OK	38.1255	25.3004	-0.591596	-0.601277	0.34885	0.702439	no
XLOC_000383	XLOC_000383	pdp-1	chrI:4364904-4372112	wt_PVD	daf_PVD	OK	16.7583	12.9213	-0.375131	-0.296473	0.6547	0.888927	no
XLOC_000384	XLOC_000384	cec-10	chrI:4373165-4382343	wt_PVD	daf_PVD	OK	19.343	12.8179	-0.593649	-0.285381	0.7068	0.912346	no
XLOC_000385	XLOC_000385	ZK973.1	chrI:4382565-4385098	wt_PVD	daf_PVD	OK	12.7337	9.08876	-0.486502	-0.57352	0.3058	0.665768	no
XLOC_000386	XLOC_000386	T21E12.3,dhc-1	chrI:4386705-4404608	wt_PVD	daf_PVD	OK	16.8585	21.9564	0.381164	0.457653	0.3666	0.716268	no
XLOC_000388	XLOC_000388	C41D11.10,tiam-1	chrI:4411792-4428040	wt_PVD	daf_PVD	OK	3.39185	6.43864	0.924684	0.717048	0.2418	0.613869	no
XLOC_000390	XLOC_000390	eif-3.H	chrI:4444673-4450989	wt_PVD	daf_PVD	OK	7.25352	7.28608	0.0064618	0.00367568	0.99545	0.997727	no
XLOC_000391	XLOC_000391	eri-6	chrI:4451201-4469446	wt_PVD	daf_PVD	OK	4.64112	6.77944	0.546695	0.280967	0.5424	0.830976	no
XLOC_000392	XLOC_000392	gcy-28	chrI:4481217-4516315	wt_PVD	daf_PVD	OK	5.65396	5.83943	0.0465662	0.0404788	0.9472	0.985051	no
XLOC_000394	XLOC_000394	Y119C1B.3	chrI:4549665-4553122	wt_PVD	daf_PVD	OK	1.29894	2.91756	1.16743	0.832041	0.10685	0.424055	no
XLOC_000395	XLOC_000395	Y119C1B.1	chrI:4554150-4555314	wt_PVD	daf_PVD	OK	17.1265	24.4417	0.513111	0.558535	0.3469	0.700402	no
XLOC_000396	XLOC_000396	D1007.15	chrI:4557304-4563756	wt_PVD	daf_PVD	OK	4.33198	7.54961	0.801376	0.955165	0.11285	0.435061	no
XLOC_000397	XLOC_000397	pqn-24	chrI:4564140-4565925	wt_PVD	daf_PVD	OK	5.52163	4.59667	-0.264504	-0.198948	0.744	0.927036	no
XLOC_000398	XLOC_000398	D1007.13	chrI:4566495-4568313	wt_PVD	daf_PVD	OK	3.55736	11.9291	1.74561	1.13558	0.24385	0.6155	no
XLOC_000399	XLOC_000399	D1007.10,D1007.22,rpl-24.1	chrI:4573661-5270937	wt_PVD	daf_PVD	OK	498.305	470.883	-0.0816609	-0.0109681	0.9338	0.98184	no
XLOC_000403	XLOC_000403	C05D2.16,D1007.8,eaf-1	chrI:4573661-5270937	wt_PVD	daf_PVD	OK	10.7572	10.1922	-0.077833	-0.0025142	0.93775	0.982741	no
XLOC_000404	XLOC_000404	C44E4.5	chrI:4573661-5270937	wt_PVD	daf_PVD	OK	16.1991	11.1855	-0.534282	-0.0224074	0.6004	0.862153	no
XLOC_000405	XLOC_000405	21ur-14833,C44E4.4	chrI:4573661-5270937	wt_PVD	daf_PVD	OK	27.9322	31.8703	0.190286	0.0116695	0.84565	0.959204	no
XLOC_000407	XLOC_000407	lmd-2	chrI:4573661-5270937	wt_PVD	daf_PVD	OK	5.41363	2.74891	-0.97774	-0.0102428	0.4755	0.791695	no
XLOC_000408	XLOC_000408	B0041.8	chrI:4573661-5270937	wt_PVD	daf_PVD	OK	210.514	215.358	0.0328195	0.0029355	0.98195	0.993932	no
XLOC_000409	XLOC_000409	ain-2	chrI:4573661-5270937	wt_PVD	daf_PVD	OK	33.0398	35.5063	0.103869	0.0104902	0.9144	0.976774	no
XLOC_000410	XLOC_000410	B0041.1	chrI:4573661-5270937	wt_PVD	daf_PVD	OK	66.1258	92.0206	0.476744	0.0211565	0.60675	0.865318	no
XLOC_000411	XLOC_000411	T04D1.2,unc-57	chrI:4573661-5270937	wt_PVD	daf_PVD	OK	79.4288	85.4953	0.106183	0.00609302	0.915	0.976876	no
XLOC_000412	XLOC_000412	linc-91	chrI:4573661-5270937	wt_PVD	daf_PVD	OK	5.37681	6.95972	0.372279	0.0173307	0.7921	0.943547	no
XLOC_000413	XLOC_000413	W09C3.4	chrI:4573661-5270937	wt_PVD	daf_PVD	OK	4.56675	3.27159	-0.481174	-0.00893777	0.71355	0.915752	no
XLOC_000414	XLOC_000414	W09C3.3	chrI:4573661-5270937	wt_PVD	daf_PVD	OK	0.760682	1.28684	0.758471	0.00753955	0.64615	0.885369	no
XLOC_000415	XLOC_000415	W09C3.2	chrI:4573661-5270937	wt_PVD	daf_PVD	OK	30.313	28.9004	-0.0688477	-0.00485534	0.9522	0.986208	no
XLOC_000416	XLOC_000416	C10H11.7,W09C3.1	chrI:4573661-5270937	wt_PVD	daf_PVD	OK	52.9648	62.1188	0.229996	0.010981	0.85875	0.96345	no
XLOC_000417	XLOC_000417	ugt-26	chrI:4573661-5270937	wt_PVD	daf_PVD	OK	15.6442	34.6023	1.14524	0.06369	0.49385	0.802898	no
XLOC_000419	XLOC_000419	ugt-28	chrI:4573661-5270937	wt_PVD	daf_PVD	OK	9.99906	15.1759	0.601917	0.0262238	0.5948	0.859639	no
XLOC_000420	XLOC_000420	ugt-25	chrI:4573661-5270937	wt_PVD	daf_PVD	OK	0.829359	2.28935	1.46487	0.0242113	0.52715	0.822587	no
XLOC_000421	XLOC_000421	let-502	chrI:4573661-5270937	wt_PVD	daf_PVD	OK	36.5852	29.9804	-0.287242	-0.0100185	0.82485	0.953197	no
XLOC_000422	XLOC_000422	C10H11.12,C10H11.14,viln-1	chrI:4573661-5270937	wt_PVD	daf_PVD	OK	70.6594	53.4993	-0.40136	-0.0536388	0.73665	0.924485	no
XLOC_000424	XLOC_000424	M04F3.2	chrI:4573661-5270937	wt_PVD	daf_PVD	OK	2.28613	3.5503	0.635032	0.0157885	0.63065	0.878077	no
XLOC_000425	XLOC_000425	rpa-2	chrI:4573661-5270937	wt_PVD	daf_PVD	OK	26.3027	35.1931	0.420083	0.0213798	0.7049	0.911718	no
XLOC_000427	XLOC_000427	zig-7	chrI:4573661-5270937	wt_PVD	daf_PVD	OK	338.808	300.017	-0.175425	-0.0150319	0.8949	0.972059	no
XLOC_000429	XLOC_000429	F54D7.2	chrI:4573661-5270937	wt_PVD	daf_PVD	OK	26.6405	18.2105	-0.548853	-0.0308608	0.6279	0.876494	no
XLOC_000431	XLOC_000431	F57C9.4,clec-90,glo-2,htp-3	chrI:4573661-5270937	wt_PVD	daf_PVD	OK	11.5742	27.3643	1.24138	0.0692397	0.2218	0.595971	no
XLOC_000432	XLOC_000432	F57C9.1	chrI:4573661-5270937	wt_PVD	daf_PVD	OK	13.8292	9.58854	-0.528336	-0.0202578	0.5874	0.855507	no
XLOC_000435	XLOC_000435	F21F3.4,F25F8.1	chrI:4573661-5270937	wt_PVD	daf_PVD	OK	21.8375	12.3368	-0.823844	-0.0408457	0.3754	0.723296	no
XLOC_000436	XLOC_000436	F21F3.2,F21F3.3	chrI:4573661-5270937	wt_PVD	daf_PVD	OK	583.657	607.561	0.0579074	0.0120413	0.9641	0.989331	no
XLOC_000437	XLOC_000437	pgal-1	chrI:4573661-5270937	wt_PVD	daf_PVD	OK	22.9859	56.0624	1.28628	0.0867917	0.34585	0.699728	no
XLOC_000438	XLOC_000438	F21F3.7,F28B3.5,acl-11	chrI:4573661-5270937	wt_PVD	daf_PVD	OK	76.6992	87.546	0.19083	0.0189846	0.7674	0.935372	no
XLOC_000439	XLOC_000439	dip-2	chrI:4573661-5270937	wt_PVD	daf_PVD	OK	12.4921	9.77857	-0.353315	-0.0269411	0.7209	0.918974	no
XLOC_000440	XLOC_000440	enu-3.3	chrI:4573661-5270937	wt_PVD	daf_PVD	OK	17.0872	22.6952	0.409465	0.018819	0.76365	0.934143	no
XLOC_000441	XLOC_000441	W03G9.2	chrI:4573661-5270937	wt_PVD	daf_PVD	OK	3.95808	5.77238	0.544363	0.0154969	0.67715	0.899163	no
XLOC_000442	XLOC_000442	W03G9.9	chrI:4573661-5270937	wt_PVD	daf_PVD	OK	3.73497	6.19375	0.729719	0.011171	0.58205	0.85252	no
XLOC_000443	XLOC_000443	snf-1	chrI:4573661-5270937	wt_PVD	daf_PVD	OK	26.5658	40.5616	0.610543	0.0563076	0.64675	0.885695	no
XLOC_000444	XLOC_000444	W03G9.10	chrI:4573661-5270937	wt_PVD	daf_PVD	OK	3.60111	0	#NAME?	#NAME?	0.11	0.430204	no
XLOC_000445	XLOC_000445	mes-3	chrI:4573661-5270937	wt_PVD	daf_PVD	OK	2.73238	4.7542	0.799042	0.0250413	0.47435	0.790974	no
XLOC_000446	XLOC_000446	dom-3	chrI:4573661-5270937	wt_PVD	daf_PVD	OK	8.78524	4.17181	-1.07441	-0.0271294	0.38285	0.728992	no
XLOC_000447	XLOC_000447	sst-20	chrI:4573661-5270937	wt_PVD	daf_PVD	OK	320.043	285.843	-0.16304	-0.0202719	0.8763	0.967801	no
XLOC_000448	XLOC_000448	F54C1.1	chrI:4573661-5270937	wt_PVD	daf_PVD	OK	4.34652	1.39333	-1.64132	-0.0379882	0.35165	0.704934	no
XLOC_000449	XLOC_000449	C46H11.6	chrI:4573661-5270937	wt_PVD	daf_PVD	OK	36.0814	32.7912	-0.137946	-0.00783648	0.8882	0.970192	no
XLOC_000450	XLOC_000450	C46H11.3,lfe-2	chrI:4573661-5270937	wt_PVD	daf_PVD	OK	62.8717	87.1003	0.470269	0.0506336	0.59925	0.861566	no
XLOC_000453	XLOC_000453	C46H11.2	chrI:4573661-5270937	wt_PVD	daf_PVD	OK	5.10499	6.41037	0.3285	0.0094435	0.7819	0.940239	no
XLOC_000455	XLOC_000455	linc-156	chrI:4573661-5270937	wt_PVD	daf_PVD	OK	2.74969	2.17323	-0.339433	-0.0137067	0.80535	0.9478	no
XLOC_000457	XLOC_000457	kin-32	chrI:4573661-5270937	wt_PVD	daf_PVD	OK	3.71243	1.54979	-1.26029	-0.0329657	0.47545	0.791677	no
XLOC_000458	XLOC_000458	C30F8.3	chrI:4573661-5270937	wt_PVD	daf_PVD	OK	37.6059	6.98801	-2.42801	-0.0843054	0.121	0.448531	no
XLOC_000460	XLOC_000460	use-1	chrI:4573661-5270937	wt_PVD	daf_PVD	OK	140.806	130.633	-0.10819	-0.00983974	0.9071	0.97526	no
XLOC_000462	XLOC_000462	aap-1	chrI:4573661-5270937	wt_PVD	daf_PVD	OK	7.7009	10.2459	0.411954	0.0154648	0.69495	0.907408	no
XLOC_000463	XLOC_000463	Y110A7A.9	chrI:4573661-5270937	wt_PVD	daf_PVD	OK	23.6955	19.8156	-0.257978	-0.0207632	0.7826	0.940412	no
XLOC_000464	XLOC_000464	Y110A7A.7,mtm-1,pfkb-1.1,prp-31,tyms-1	chrI:4573661-5270937	wt_PVD	daf_PVD	OK	87.2628	75.6743	-0.205564	-0.024327	0.73915	0.925335	no
XLOC_000467	XLOC_000467	Y110A7A.2	chrI:4573661-5270937	wt_PVD	daf_PVD	OK	0.29082	1.60571	2.46501	0.0158602	0.17875	0.541265	no
XLOC_000468	XLOC_000468	hcp-6	chrI:4573661-5270937	wt_PVD	daf_PVD	OK	4.03821	4.65916	0.206353	0.0106649	0.81745	0.951155	no
XLOC_000469	XLOC_000469	npp-6,slx-1	chrI:4573661-5270937	wt_PVD	daf_PVD	OK	12.973	15.8641	0.290249	0.0224278	0.71455	0.916408	no
XLOC_000471	XLOC_000471	fncm-1	chrI:4573661-5270937	wt_PVD	daf_PVD	OK	2.53937	1.00769	-1.33341	-0.0239227	0.30425	0.664331	no
XLOC_000474	XLOC_000474	C32E12.1	chrI:4573661-5270937	wt_PVD	daf_PVD	OK	46.515	40.1986	-0.210552	-0.0167054	0.8862	0.969851	no
XLOC_000475	XLOC_000475	B0261.1,B0261.9,let-363,mrpl-47	chrI:4573661-5270937	wt_PVD	daf_PVD	OK	28.0481	26.7529	-0.0682096	-0.00519107	0.92215	0.978824	no
XLOC_000477	XLOC_000477	let-526	chrI:5300727-5318127	wt_PVD	daf_PVD	OK	18.4655	25.3626	0.457871	0.123893	0.8246	0.953137	no
XLOC_000478	XLOC_000478	let-526	chrI:5300727-5318127	wt_PVD	daf_PVD	OK	36.139	51.5655	0.512852	0.373195	0.6027	0.86335	no
XLOC_000479	XLOC_000479	F48C1.3	chrI:5300727-5318127	wt_PVD	daf_PVD	OK	0.222464	5.17702	4.54048	0.203848	0.39325	0.736856	no
XLOC_000480	XLOC_000480	F48C1.15	chrI:5300727-5318127	wt_PVD	daf_PVD	OK	0.38717	1.46213	1.91703	0.12825	0.29945	0.659836	no
XLOC_000481	XLOC_000481	fbxa-145	chrI:5319733-5321070	wt_PVD	daf_PVD	OK	1.57465	1.82593	0.2136	0.105198	0.85665	0.96293	no
XLOC_000482	XLOC_000482	aman-3	chrI:5324513-5330237	wt_PVD	daf_PVD	OK	16.8765	13.6732	-0.303661	-0.35361	0.5473	0.833857	no
XLOC_000485	XLOC_000485	F55A12.6	chrI:5338924-5341980	wt_PVD	daf_PVD	OK	0.848735	0.165771	-2.35612	-0.90531	0.30215	0.662274	no
XLOC_000488	XLOC_000488	F55A12.5	chrI:5345930-5356935	wt_PVD	daf_PVD	OK	9.12487	12.1866	0.417424	0.314767	0.5946	0.859602	no
XLOC_000489	XLOC_000489	dhs-2	chrI:5345930-5356935	wt_PVD	daf_PVD	OK	5.54911	9.38145	0.757553	0.292735	0.6951	0.907452	no
XLOC_000490	XLOC_000490	F55A12.2,ppk-1	chrI:5357948-5366790	wt_PVD	daf_PVD	OK	25.0514	21.4	-0.227282	-0.223523	0.70415	0.911391	no
XLOC_000491	XLOC_000491	wago-2	chrI:5368456-5396752	wt_PVD	daf_PVD	OK	8.96133	9.85472	0.137101	0.0465946	0.92665	0.980126	no
XLOC_000492	XLOC_000492	C24A11.2	chrI:5368456-5396752	wt_PVD	daf_PVD	OK	1.42413	1.66998	0.229742	0.0524244	0.92405	0.979263	no
XLOC_000493	XLOC_000493	C24A11.1	chrI:5401861-5412417	wt_PVD	daf_PVD	OK	169.197	125.625	-0.429577	-0.369982	0.5379	0.828838	no
XLOC_000496	XLOC_000496	F27C1.3	chrI:5416657-5430057	wt_PVD	daf_PVD	OK	18.6417	18.4101	-0.0180329	-0.00429733	0.99125	0.996428	no
XLOC_000498	XLOC_000498	F27C1.2	chrI:5430169-5431158	wt_PVD	daf_PVD	OK	23.6664	20.1042	-0.235342	-0.233901	0.69445	0.907166	no
XLOC_000500	XLOC_000500	F27C1.1	chrI:5433991-5443031	wt_PVD	daf_PVD	OK	332.41	264.667	-0.328786	-0.449469	0.42875	0.762765	no
XLOC_000502	XLOC_000502	C09D4.3	chrI:5488288-5490631	wt_PVD	daf_PVD	OK	261.752	241.426	-0.116623	-0.149747	0.80085	0.946302	no
XLOC_000503	XLOC_000503	C09D4.2	chrI:5491389-5493948	wt_PVD	daf_PVD	OK	4.77706	25.5153	2.41716	1.5496	0.0074	0.0750594	no
XLOC_000504	XLOC_000504	C09D4.1	chrI:5497645-5514465	wt_PVD	daf_PVD	OK	14.2073	9.89606	-0.521707	-0.247629	0.6816	0.901244	no
XLOC_000505	XLOC_000505	F59A3.2	chrI:5497645-5514465	wt_PVD	daf_PVD	OK	7.00284	2.73519	-1.3563	-0.376403	0.551	0.835887	no
XLOC_000506	XLOC_000506	F59A3.12,F59A3.13,cpd-1	chrI:5514671-5529778	wt_PVD	daf_PVD	OK	39.7364	50.7527	0.353022	0.279943	0.6434	0.883839	no
XLOC_000508	XLOC_000508	tom-1	chrI:5545704-5561668	wt_PVD	daf_PVD	OK	25.8063	38.133	0.563316	0.389741	0.49925	0.805731	no
XLOC_000509	XLOC_000509	M01A10.1	chrI:5563830-5566269	wt_PVD	daf_PVD	OK	36.4502	31.145	-0.226927	-0.28612	0.62245	0.873956	no
XLOC_000510	XLOC_000510	M01E11.3	chrI:5571879-5576750	wt_PVD	daf_PVD	OK	1.83305	1.33155	-0.461132	-0.153156	0.7327	0.923277	no
XLOC_000511	XLOC_000511	M01E11.2	chrI:5577183-5581797	wt_PVD	daf_PVD	OK	12.2835	11.2748	-0.123619	-0.0493664	0.8571	0.963067	no
XLOC_000512	XLOC_000512	M01E11.1	chrI:5582104-5603484	wt_PVD	daf_PVD	OK	6.0877	6.33882	0.0583173	0.0130726	0.97075	0.990881	no
XLOC_000513	XLOC_000513	F46F11.7,cey-2	chrI:5607657-5624478	wt_PVD	daf_PVD	OK	116.285	50.667	-1.19855	-0.565457	0.53865	0.829123	no
XLOC_000514	XLOC_000514	F46F11.1	chrI:5627771-5637618	wt_PVD	daf_PVD	OK	16.113	12.7926	-0.332917	-0.433631	0.4497	0.776744	no
XLOC_000515	XLOC_000515	M01A12.4,col-53	chrI:5642011-5659199	wt_PVD	daf_PVD	OK	2.83516	5.54008	0.966474	0.196102	0.4678	0.787247	no
XLOC_000516	XLOC_000516	ptr-10	chrI:5662161-5666997	wt_PVD	daf_PVD	OK	1.29517	0.521125	-1.31344	-0.770049	0.26445	0.62936	no
XLOC_000517	XLOC_000517	T19B4.5	chrI:5674411-5676241	wt_PVD	daf_PVD	OK	0.367131	1.41952	1.95104	1.11545	0.08765	0.381817	no
XLOC_000518	XLOC_000518	dnj-21	chrI:5676838-5677571	wt_PVD	daf_PVD	OK	29.7138	23.3108	-0.350134	-0.288926	0.66125	0.891843	no
XLOC_000519	XLOC_000519	T19B4.3	chrI:5677991-5691723	wt_PVD	daf_PVD	OK	21.4654	18.0018	-0.253872	-0.147751	0.76825	0.935625	no
XLOC_000520	XLOC_000520	npp-7	chrI:5691872-5697552	wt_PVD	daf_PVD	OK	10.1333	7.29093	-0.474937	-0.597323	0.29915	0.659463	no
XLOC_000521	XLOC_000521	pamn-1	chrI:5702054-5706880	wt_PVD	daf_PVD	OK	5.85289	5.58728	-0.0670025	-0.0652176	0.91055	0.976293	no
XLOC_000523	XLOC_000523	lim-7	chrI:5716565-5725359	wt_PVD	daf_PVD	OK	3.19694	2.00037	-0.676426	-0.560053	0.35135	0.704745	no
XLOC_000524	XLOC_000524	nhr-266	chrI:5726386-5741351	wt_PVD	daf_PVD	OK	2.19748	2.16771	-0.0196795	-0.0116059	0.98515	0.994798	no
XLOC_000526	XLOC_000526	F56H1.10	chrI:5726386-5741351	wt_PVD	daf_PVD	OK	5.04136	2.54662	-0.98523	-0.303249	0.6929	0.906352	no
XLOC_000527	XLOC_000527	rad-8	chrI:5744186-5745522	wt_PVD	daf_PVD	OK	20.5293	24.16	0.23494	0.283956	0.595	0.859728	no
XLOC_000528	XLOC_000528	che-14	chrI:5746638-5763926	wt_PVD	daf_PVD	OK	8.87788	2.89137	-1.61846	-0.640412	0.3043	0.66435	no
XLOC_000529	XLOC_000529	dhhc-11	chrI:5764113-5768436	wt_PVD	daf_PVD	OK	60.2428	204.4	1.76253	2.11434	0.00425	0.0502668	no
XLOC_000530	XLOC_000530	lron-8	chrI:5768976-5773634	wt_PVD	daf_PVD	OK	108.918	43.0517	-1.3391	-1.62522	0.0077	0.0773145	no
XLOC_000531	XLOC_000531	hil-5	chrI:5774623-5775460	wt_PVD	daf_PVD	OK	286.704	274.808	-0.0611366	-0.0797107	0.89125	0.970933	no
XLOC_000532	XLOC_000532	rnt-1	chrI:5776530-5792229	wt_PVD	daf_PVD	OK	12.9943	41.1235	1.66209	0.995509	0.27325	0.636899	no
XLOC_000534	XLOC_000534	lin-35	chrI:5803950-5818157	wt_PVD	daf_PVD	OK	5.88216	7.46943	0.344652	0.128902	0.8588	0.963479	no
XLOC_000537	XLOC_000537	obr-4	chrI:5822983-5837955	wt_PVD	daf_PVD	OK	57.7044	31.0921	-0.892131	-0.694843	0.24715	0.617073	no
XLOC_000538	XLOC_000538	-	chrI:5838004-5839009	wt_PVD	daf_PVD	OK	17.0634	48.3269	1.50192	1.37979	0.03225	0.2057	no
XLOC_000542	XLOC_000542	F33D11.2	chrI:5847599-5849423	wt_PVD	daf_PVD	OK	27.7821	28.495	0.0365492	0.0426526	0.94315	0.984121	no
XLOC_000543	XLOC_000543	F33D11.1	chrI:5852047-5852963	wt_PVD	daf_PVD	OK	22.1708	7.21874	-1.61884	-1.42055	0.0564	0.294331	no
XLOC_000548	XLOC_000548	cdc-7	chrI:5872102-5874344	wt_PVD	daf_PVD	OK	15.1164	11.0459	-0.452605	-0.474284	0.43215	0.764915	no
XLOC_000551	XLOC_000551	pgp-2	chrI:5886627-5895958	wt_PVD	daf_PVD	OK	2.65438	2.1713	-0.289816	-0.273864	0.74585	0.927544	no
XLOC_000552	XLOC_000552	C34G6.3	chrI:5896249-5897412	wt_PVD	daf_PVD	OK	96.5138	107.755	0.158944	0.149984	0.7891	0.942585	no
XLOC_000554	XLOC_000554	Y76G2B.1,hpo-27	chrI:5902108-5918447	wt_PVD	daf_PVD	OK	26.2259	27.4982	0.0683465	0.0501859	0.93465	0.98194	no
XLOC_000555	XLOC_000555	B0207.5	chrI:5918842-5938883	wt_PVD	daf_PVD	OK	3.17054	5.27731	0.735072	0.510865	0.58045	0.851658	no
XLOC_000556	XLOC_000556	air-2	chrI:5918842-5938883	wt_PVD	daf_PVD	OK	29.0721	23.9088	-0.28209	-0.178448	0.71575	0.916894	no
XLOC_000558	XLOC_000558	B0207.2	chrI:5952442-5956887	wt_PVD	daf_PVD	OK	7.69364	7.09526	-0.11681	-0.0947463	0.8766	0.968013	no
XLOC_000559	XLOC_000559	B0207.1	chrI:5964350-5973322	wt_PVD	daf_PVD	OK	18.5039	20.2988	0.133568	0.160313	0.7723	0.937363	no
XLOC_000562	XLOC_000562	-	chrI:5978430-5981675	wt_PVD	daf_PVD	OK	0.77643	0.528706	-0.55439	-0.290033	0.58665	0.855194	no
XLOC_000563	XLOC_000563	C06A5.3,sir-2.4	chrI:5981771-6007584	wt_PVD	daf_PVD	OK	13.6515	20.8978	0.614296	0.161699	0.56015	0.840863	no
XLOC_000564	XLOC_000564	C06A5.2	chrI:5981771-6007584	wt_PVD	daf_PVD	OK	145.575	109.079	-0.416383	-0.118118	0.71935	0.918284	no
XLOC_000565	XLOC_000565	B0025.7,C06A5.1	chrI:6009783-6022535	wt_PVD	daf_PVD	OK	1.20821	1.06799	-0.177971	-0.0602998	0.8941	0.971834	no
XLOC_000566	XLOC_000566	csn-2	chrI:6022684-6026758	wt_PVD	daf_PVD	OK	25.6682	31.1916	0.281177	0.2383	0.65805	0.890491	no
XLOC_000567	XLOC_000567	B0025.4	chrI:6027201-6028240	wt_PVD	daf_PVD	OK	10.5156	14.7467	0.487863	0.34472	0.56505	0.843542	no
XLOC_000568	XLOC_000568	vps-34	chrI:6028489-6033454	wt_PVD	daf_PVD	OK	12.4772	10.6446	-0.229173	-0.251389	0.666	0.893794	no
XLOC_000569	XLOC_000569	C27A12.4	chrI:6035489-6037876	wt_PVD	daf_PVD	OK	0.868913	1.76825	1.02504	0.734959	0.1788	0.541294	no
XLOC_000570	XLOC_000570	tag-146	chrI:6037964-6041315	wt_PVD	daf_PVD	OK	4.0044	2.55215	-0.649877	-0.584266	0.30325	0.663405	no
XLOC_000571	XLOC_000571	C27A12.2	chrI:6041675-6045942	wt_PVD	daf_PVD	OK	6.43962	8.47724	0.396619	0.407338	0.4786	0.793416	no
XLOC_000573	XLOC_000573	mbd-2	chrI:6046951-6068034	wt_PVD	daf_PVD	OK	5.06201	2.43797	-1.05403	-0.160222	0.41755	0.754921	no
XLOC_000575	XLOC_000575	haf-9	chrI:6081817-6085834	wt_PVD	daf_PVD	OK	2.58083	2.89688	0.166668	0.153918	0.7838	0.940826	no
XLOC_000576	XLOC_000576	ZK484.1	chrI:6091862-6094419	wt_PVD	daf_PVD	OK	150.981	140.838	-0.100332	-0.118836	0.82065	0.951884	no
XLOC_000578	XLOC_000578	T27A3.4	chrI:6098918-6099723	wt_PVD	daf_PVD	OK	1965.02	2209.47	0.169153	0.213321	0.7173	0.917489	no
XLOC_000579	XLOC_000579	ssp-16	chrI:6102068-6102398	wt_PVD	daf_PVD	OK	1913.54	1653.85	-0.210416	-0.330258	0.6232	0.874202	no
XLOC_000581	XLOC_000581	usp-5	chrI:6105873-6114583	wt_PVD	daf_PVD	OK	38.2314	31.621	-0.273876	-0.348266	0.5561	0.838769	no
XLOC_000582	XLOC_000582	T27A3.1	chrI:6116515-6126855	wt_PVD	daf_PVD	OK	17.628	14.4788	-0.283926	-0.338893	0.58375	0.853444	no
XLOC_000583	XLOC_000583	F56F4.4,pept-3	chrI:6131271-6139047	wt_PVD	daf_PVD	OK	5.38395	2.60292	-1.04853	-0.780678	0.15495	0.50423	no
XLOC_000584	XLOC_000584	F56F4.3,ttr-55,ttr-56	chrI:6141374-6147124	wt_PVD	daf_PVD	OK	21.1525	22.8284	0.110002	0.036003	0.92115	0.978519	no
XLOC_000585	XLOC_000585	ttr-58	chrI:6148193-6148776	wt_PVD	daf_PVD	OK	1.36253	0.581947	-1.22733	-0.725115	0.46275	0.784634	no
XLOC_000587	XLOC_000587	T09B4.5	chrI:6150833-6159268	wt_PVD	daf_PVD	OK	218.581	714.687	1.70914	1.40528	0.01885	0.144622	no
XLOC_000589	XLOC_000589	T09B4.4	chrI:6168018-6168604	wt_PVD	daf_PVD	OK	15.9229	8.72318	-0.86818	-0.637996	0.26815	0.63236	no
XLOC_000595	XLOC_000595	T09B4.3	chrI:6176381-6194898	wt_PVD	daf_PVD	OK	27.8466	19.9363	-0.482102	-0.123628	0.77335	0.937738	no
XLOC_000597	XLOC_000597	T05E7.3,T09B4.2,pigv-1	chrI:6176381-6194898	wt_PVD	daf_PVD	OK	22.6179	15.0634	-0.586415	-0.367748	0.4991	0.805683	no
XLOC_000600	XLOC_000600	T05E7.1	chrI:6203898-6206886	wt_PVD	daf_PVD	OK	2.83972	4.48333	0.658823	0.46001	0.3887	0.733668	no
XLOC_000602	XLOC_000602	T08B2.15,T08B2.5	chrI:6211265-6220943	wt_PVD	daf_PVD	OK	21.0619	26.2762	0.319121	0.173026	0.69565	0.907602	no
XLOC_000603	XLOC_000603	T08B2.4	chrI:6223658-6230153	wt_PVD	daf_PVD	OK	2.78417	5.51875	0.987096	0.618722	0.1937	0.562393	no
XLOC_000606	XLOC_000606	C48E7.7,F26B1.8	chrI:6234697-6330172	wt_PVD	daf_PVD	OK	2985.84	3033.54	0.0228697	0.0173662	0.98545	0.994852	no
XLOC_000607	XLOC_000607	C48E7.6	chrI:6234697-6330172	wt_PVD	daf_PVD	OK	1.24959	5.4734	2.13098	0.123261	0.16245	0.515772	no
XLOC_000608	XLOC_000608	cof-2	chrI:6234697-6330172	wt_PVD	daf_PVD	OK	40.5981	369.372	3.18559	0.792802	0.04015	0.23695	no
XLOC_000609	XLOC_000609	C48E7.2,cebp-2,lpd-2	chrI:6234697-6330172	wt_PVD	daf_PVD	OK	38.5119	46.0506	0.257914	0.0162316	0.86425	0.96487	no
XLOC_000610	XLOC_000610	C48E7.1	chrI:6234697-6330172	wt_PVD	daf_PVD	OK	22.526	5.63801	-1.99834	-0.100998	0.13635	0.472458	no
XLOC_000613	XLOC_000613	C10G11.7	chrI:6234697-6330172	wt_PVD	daf_PVD	OK	45.6169	56.3971	0.306053	0.0445959	0.8072	0.948247	no
XLOC_000614	XLOC_000614	C10G11.6,pnk-1	chrI:6234697-6330172	wt_PVD	daf_PVD	OK	13.3331	11.3042	-0.238162	-0.0277873	0.7915	0.943439	no
XLOC_000618	XLOC_000618	C10G11.1	chrI:6234697-6330172	wt_PVD	daf_PVD	OK	32.5715	24.4027	-0.41657	-0.0362763	0.6857	0.902757	no
XLOC_000619	XLOC_000619	F26B1.5	chrI:6234697-6330172	wt_PVD	daf_PVD	OK	13.8484	19.2322	0.473798	0.0448046	0.6402	0.882375	no
XLOC_000620	XLOC_000620	col-58	chrI:6234697-6330172	wt_PVD	daf_PVD	OK	3.20751	3.81337	0.249613	0.0109953	0.88575	0.969816	no
XLOC_000621	XLOC_000621	F26B1.2,srg-14	chrI:6234697-6330172	wt_PVD	daf_PVD	OK	32.131	25.9364	-0.30899	-0.0586966	0.7808	0.939743	no
XLOC_000622	XLOC_000622	ima-2	chrI:6234697-6330172	wt_PVD	daf_PVD	OK	23.9641	7.57739	-1.6611	-0.185975	0.38405	0.730087	no
XLOC_000623	XLOC_000623	F26B1.1	chrI:6234697-6330172	wt_PVD	daf_PVD	OK	24.986	87.9302	1.81524	0.166093	0.0932	0.395003	no
XLOC_000624	XLOC_000624	-	chrI:6335085-6335654	wt_PVD	daf_PVD	OK	54.5442	32.6498	-0.74035	-0.995905	0.4503	0.777181	no
XLOC_000625	XLOC_000625	bli-4	chrI:6340947-6358397	wt_PVD	daf_PVD	OK	43.781	50.7645	0.213513	0.270022	0.651	0.887438	no
XLOC_000627	XLOC_000627	K04F10.3	chrI:6358575-6360470	wt_PVD	daf_PVD	OK	220.087	209.307	-0.0724479	-0.097127	0.87875	0.96849	no
XLOC_000628	XLOC_000628	K04F10.2	chrI:6360845-6364062	wt_PVD	daf_PVD	OK	0.520004	0.489852	-0.0861767	-0.0489837	0.93505	0.981963	no
XLOC_000629	XLOC_000629	K04F10.1	chrI:6364912-6366231	wt_PVD	daf_PVD	OK	15.9861	18.5941	0.218026	0.235794	0.67745	0.899163	no
XLOC_000630	XLOC_000630	K04F10.7	chrI:6366306-6367591	wt_PVD	daf_PVD	OK	166.264	161.592	-0.0411128	-0.0548512	0.9239	0.979194	no
XLOC_000631	XLOC_000631	21ur-14797,F57B10.5,ZC308.4,gld-2,tre-1,xpg-1	chrI:6368135-6936931	wt_PVD	daf_PVD	OK	384.34	356.515	-0.108419	-0.0201915	0.88845	0.970218	no
XLOC_000633	XLOC_000633	cuti-1	chrI:6368135-6936931	wt_PVD	daf_PVD	OK	6.46301	6.31663	-0.0330512	-0.000519849	0.9836	0.994417	no
XLOC_000634	XLOC_000634	san-1	chrI:6368135-6936931	wt_PVD	daf_PVD	OK	9.52386	7.96107	-0.258584	-0.00639946	0.8531	0.961755	no
XLOC_000635	XLOC_000635	R10A10.3	chrI:6368135-6936931	wt_PVD	daf_PVD	OK	2.52228	2.47004	-0.0301922	-0.000306984	0.98485	0.994798	no
XLOC_000637	XLOC_000637	ncbp-1	chrI:6368135-6936931	wt_PVD	daf_PVD	OK	135.586	186.943	0.463384	0.0698642	0.61615	0.870125	no
XLOC_000639	XLOC_000639	snt-4	chrI:6368135-6936931	wt_PVD	daf_PVD	OK	15.021	69.9263	2.21885	0.0868275	0.05095	0.275723	no
XLOC_000640	XLOC_000640	npp-12	chrI:6368135-6936931	wt_PVD	daf_PVD	OK	13.089	13.7117	0.0670496	0.00434205	0.9554	0.986982	no
XLOC_000641	XLOC_000641	K06A5.10,knl-2	chrI:6368135-6936931	wt_PVD	daf_PVD	OK	107.11	91.0863	-0.233789	-0.0312237	0.75415	0.931202	no
XLOC_000642	XLOC_000642	K06A5.3	chrI:6368135-6936931	wt_PVD	daf_PVD	OK	52.0135	52.8811	0.0238654	0.000622698	0.98645	0.995127	no
XLOC_000643	XLOC_000643	K06A5.2	chrI:6368135-6936931	wt_PVD	daf_PVD	OK	260.618	191.948	-0.441215	-0.0479074	0.67945	0.900424	no
XLOC_000644	XLOC_000644	K06A5.1	chrI:6368135-6936931	wt_PVD	daf_PVD	OK	24.6006	19.6829	-0.321752	-0.0150945	0.7782	0.939065	no
XLOC_000646	XLOC_000646	uri-1	chrI:6368135-6936931	wt_PVD	daf_PVD	OK	10.8785	13.1888	0.277836	0.00804428	0.83005	0.954752	no
XLOC_000647	XLOC_000647	C55B7.3,acdh-1	chrI:6368135-6936931	wt_PVD	daf_PVD	OK	189.372	175.65	-0.108521	-0.0117184	0.9315	0.981482	no
XLOC_000648	XLOC_000648	gly-2	chrI:6368135-6936931	wt_PVD	daf_PVD	OK	16.1939	16.2623	0.00607968	0.000267098	0.9957	0.997804	no
XLOC_000649	XLOC_000649	glh-2	chrI:6368135-6936931	wt_PVD	daf_PVD	OK	66.925	46.7389	-0.517923	-0.0526133	0.6238	0.874465	no
XLOC_000651	XLOC_000651	T10E9.4	chrI:6368135-6936931	wt_PVD	daf_PVD	OK	136.198	100.342	-0.440781	-0.0633484	0.68815	0.903923	no
XLOC_000652	XLOC_000652	T10E9.3	chrI:6368135-6936931	wt_PVD	daf_PVD	OK	28.3689	30.3658	0.0981363	0.00555176	0.94165	0.983871	no
XLOC_000653	XLOC_000653	T10E9.2	chrI:6368135-6936931	wt_PVD	daf_PVD	OK	34.4891	40.4958	0.23163	0.016077	0.8421	0.958142	no
XLOC_000654	XLOC_000654	T10E9.1	chrI:6368135-6936931	wt_PVD	daf_PVD	OK	5.18295	6.15385	0.247715	0.00477851	0.85905	0.963612	no
XLOC_000656	XLOC_000656	F57B10.4,ipgm-1,let-607,try-6	chrI:6368135-6936931	wt_PVD	daf_PVD	OK	308.01	438.444	0.509414	0.11626	0.4971	0.804791	no
XLOC_000659	XLOC_000659	D2092.6,F48A9.1,F48A9.2,F48A9.5	chrI:6368135-6936931	wt_PVD	daf_PVD	OK	103.56	86.9322	-0.252497	-0.0224836	0.82035	0.951864	no
XLOC_000662	XLOC_000662	D2092.8,tsp-19	chrI:6368135-6936931	wt_PVD	daf_PVD	OK	8297.28	1776.97	-2.22322	-0.36485	0.2452	0.616291	no
XLOC_000663	XLOC_000663	D2092.14	chrI:6368135-6936931	wt_PVD	daf_PVD	OK	1.34919	2.93486	1.1212	0.00832202	0.58285	0.852933	no
XLOC_000664	XLOC_000664	ZC581.2,ZC581.3	chrI:6368135-6936931	wt_PVD	daf_PVD	OK	27.3593	18.5154	-0.563308	-0.0167379	0.51645	0.816141	no
XLOC_000665	XLOC_000665	nekl-2	chrI:6368135-6936931	wt_PVD	daf_PVD	OK	4.33002	4.4794	0.0489311	0.000814012	0.96075	0.988166	no
XLOC_000667	XLOC_000667	C17F3.1	chrI:6368135-6936931	wt_PVD	daf_PVD	OK	381.497	341.195	-0.161075	-0.00567456	0.91205	0.976365	no
XLOC_000668	XLOC_000668	C17F3.3	chrI:6368135-6936931	wt_PVD	daf_PVD	OK	37.135	41.7815	0.170085	0.0065913	0.873	0.966756	no
XLOC_000669	XLOC_000669	T23B3.2,rmd-5	chrI:6368135-6936931	wt_PVD	daf_PVD	OK	173.481	157.209	-0.1421	-0.00407968	0.92895	0.980885	no
XLOC_000670	XLOC_000670	T23B3.1	chrI:6368135-6936931	wt_PVD	daf_PVD	OK	16.4817	14.3802	-0.196777	-0.00580658	0.88145	0.969322	no
XLOC_000671	XLOC_000671	mec-6	chrI:6368135-6936931	wt_PVD	daf_PVD	OK	2.64343	4.17088	0.657943	0.0153307	0.60425	0.864111	no
XLOC_000672	XLOC_000672	W02D3.12,cytb-5.2,dhod-1	chrI:6368135-6936931	wt_PVD	daf_PVD	OK	50.8477	44.4165	-0.195087	-0.00644923	0.8482	0.960043	no
XLOC_000673	XLOC_000673	gpc-2	chrI:6368135-6936931	wt_PVD	daf_PVD	OK	51.4962	34.1171	-0.593972	-0.00578643	0.7369	0.924485	no
XLOC_000675	XLOC_000675	F08B6.1	chrI:6368135-6936931	wt_PVD	daf_PVD	OK	31.5048	21.7027	-0.537696	-0.00809974	0.6739	0.897821	no
XLOC_000676	XLOC_000676	K02F2.11,ahcy-1,dpf-3	chrI:6368135-6936931	wt_PVD	daf_PVD	OK	748.913	999.331	0.416164	0.109523	0.8035	0.947116	no
XLOC_000677	XLOC_000677	cye-1	chrI:6368135-6936931	wt_PVD	daf_PVD	OK	1.62135	0.90753	-0.837181	-0.00949323	0.5745	0.848102	no
XLOC_000678	XLOC_000678	acdh-5	chrI:6368135-6936931	wt_PVD	daf_PVD	OK	15.4013	20.3627	0.40287	0.0136518	0.67655	0.898871	no
XLOC_000679	XLOC_000679	pqn-20	chrI:6368135-6936931	wt_PVD	daf_PVD	OK	1.83115	0.810722	-1.17547	-0.0199425	0.2964	0.656831	no
XLOC_000680	XLOC_000680	E02D9.1	chrI:6368135-6936931	wt_PVD	daf_PVD	OK	32.2489	29.5941	-0.123941	-0.006234	0.9118	0.976342	no
XLOC_000682	XLOC_000682	tofu-3	chrI:6368135-6936931	wt_PVD	daf_PVD	OK	2.91402	0.757336	-1.944	-0.0176889	0.23	0.603758	no
XLOC_000683	XLOC_000683	teg-4	chrI:6368135-6936931	wt_PVD	daf_PVD	OK	15.9921	20.3406	0.346999	0.0154609	0.68725	0.903455	no
XLOC_000686	XLOC_000686	dpy-14	chrI:6368135-6936931	wt_PVD	daf_PVD	OK	2.72903	1.839	-0.569467	-0.00743049	0.72135	0.919193	no
XLOC_000688	XLOC_000688	syp-4	chrI:6368135-6936931	wt_PVD	daf_PVD	OK	74.3852	72.7723	-0.0316251	-0.00280564	0.9751	0.991831	no
XLOC_000689	XLOC_000689	glh-1,rpb-5,sacy-1	chrI:6368135-6936931	wt_PVD	daf_PVD	OK	187.126	177.031	-0.0800039	-0.0136546	0.9512	0.985966	no
XLOC_000690	XLOC_000690	T21G5.2,T21G5.6	chrI:6368135-6936931	wt_PVD	daf_PVD	OK	0.583756	2.39346	2.03566	0.00956154	0.2515	0.618183	no
XLOC_000692	XLOC_000692	T21G5.1	chrI:6368135-6936931	wt_PVD	daf_PVD	OK	11.3251	12.8313	0.180143	0.00791581	0.8672	0.965794	no
XLOC_000696	XLOC_000696	C48B6.4	chrI:6368135-6936931	wt_PVD	daf_PVD	OK	5.30472	10.3623	0.965996	0.0277986	0.3438	0.698094	no
XLOC_000698	XLOC_000698	C48B6.3	chrI:6368135-6936931	wt_PVD	daf_PVD	OK	1.95266	1.20882	-0.691844	-0.0084921	0.64915	0.886784	no
XLOC_000699	XLOC_000699	C48B6.2	chrI:6368135-6936931	wt_PVD	daf_PVD	OK	10.5337	12.3833	0.233377	0.00370683	0.8561	0.962676	no
XLOC_000700	XLOC_000700	ztf-4	chrI:6368135-6936931	wt_PVD	daf_PVD	OK	11.3384	7.98638	-0.505607	-0.0133754	0.58995	0.857054	no
XLOC_000701	XLOC_000701	T10B11.10,T10B11.2	chrI:6368135-6936931	wt_PVD	daf_PVD	OK	63.5465	44.5219	-0.513299	-0.0340622	0.54695	0.833652	no
XLOC_000702	XLOC_000702	pcbd-1	chrI:6940088-6961138	wt_PVD	daf_PVD	OK	59.8895	50.4733	-0.246783	-0.125599	0.8509	0.96082	no
XLOC_000703	XLOC_000703	idhg-2	chrI:6974546-6977063	wt_PVD	daf_PVD	OK	1.26554	3.47927	1.45903	1.01739	0.0883	0.383488	no
XLOC_000705	XLOC_000705	nmur-4	chrI:6989096-6999674	wt_PVD	daf_PVD	OK	0.421605	0.555412	0.397666	0.0747149	0.87145	0.966367	no
XLOC_000707	XLOC_000707	-	chrI:7003124-7004575	wt_PVD	daf_PVD	OK	0.33529	0.919512	1.45546	0.794349	0.20455	0.575713	no
XLOC_000708	XLOC_000708	ctg-1	chrI:7005718-7015699	wt_PVD	daf_PVD	OK	326.668	231.772	-0.495117	-0.602626	0.33045	0.687415	no
XLOC_000710	XLOC_000710	ubql-1	chrI:7015905-7029073	wt_PVD	daf_PVD	OK	56.3051	52.2549	-0.1077	-0.0678957	0.9325	0.981614	no
XLOC_000712	XLOC_000712	sem-4	chrI:7038906-7048879	wt_PVD	daf_PVD	OK	9.86105	10.3005	0.0628999	0.0665309	0.90895	0.975678	no
XLOC_000713	XLOC_000713	mdt-28	chrI:7057182-7059394	wt_PVD	daf_PVD	OK	15.6168	14.4777	-0.109262	-0.132059	0.81725	0.951115	no
XLOC_000714	XLOC_000714	cutl-6	chrI:7065139-7069192	wt_PVD	daf_PVD	OK	0.601902	0.526136	-0.194093	-0.0569992	0.93195	0.981577	no
XLOC_000715	XLOC_000715	tofu-5	chrI:7069440-7091300	wt_PVD	daf_PVD	OK	7.10303	3.29822	-1.10675	-0.175814	0.52085	0.818666	no
XLOC_000716	XLOC_000716	nduf-6	chrI:7069440-7091300	wt_PVD	daf_PVD	OK	34.6965	27.2718	-0.347384	-0.0891903	0.77955	0.939473	no
XLOC_000717	XLOC_000717	ekl-1	chrI:7095090-7098699	wt_PVD	daf_PVD	OK	9.08321	15.9654	0.813674	0.929639	0.108	0.426353	no
XLOC_000718	XLOC_000718	F22D6.9	chrI:7099005-7101812	wt_PVD	daf_PVD	OK	238.856	241.129	0.0136686	0.018391	0.9761	0.992133	no
XLOC_000719	XLOC_000719	F22D6.15	chrI:7102015-7103353	wt_PVD	daf_PVD	OK	1.09777	0.264253	-2.05458	-0.531781	0.4182	0.755363	no
XLOC_000721	XLOC_000721	col-60	chrI:7105317-7108497	wt_PVD	daf_PVD	OK	2.47925	6.01798	1.27937	0.943697	0.11275	0.434904	no
XLOC_000723	XLOC_000723	gly-19	chrI:7113015-7114849	wt_PVD	daf_PVD	OK	2.01027	3.71694	0.886723	0.630432	0.27475	0.638383	no
XLOC_000725	XLOC_000725	taf-11.2	chrI:7131975-7134304	wt_PVD	daf_PVD	OK	5.92625	3.7779	-0.649535	-0.469573	0.39275	0.736622	no
XLOC_000726	XLOC_000726	mks-6,xpa-1	chrI:7149919-7166514	wt_PVD	daf_PVD	OK	7.83126	9.3746	0.259512	0.0488161	0.797	0.945289	no
XLOC_000727	XLOC_000727	K07G5.5	chrI:7170013-7190685	wt_PVD	daf_PVD	OK	4.26045	3.42586	-0.31454	-0.0876872	0.86715	0.965794	no
XLOC_000728	XLOC_000728	M05B5.3,M05B5.4,trpa-2	chrI:7170013-7190685	wt_PVD	daf_PVD	OK	115.061	125.378	0.123888	0.0981792	0.868	0.965951	no
XLOC_000734	XLOC_000734	nhr-23	chrI:7214944-7221823	wt_PVD	daf_PVD	OK	21.0421	19.414	-0.116177	-0.137766	0.81285	0.949902	no
XLOC_000735	XLOC_000735	C01H6.6,C01H6.8,swsn-9	chrI:7221985-7229393	wt_PVD	daf_PVD	OK	162.789	120.556	-0.433306	-0.445691	0.4047	0.745832	no
XLOC_000736	XLOC_000736	wago-1	chrI:7229474-7238824	wt_PVD	daf_PVD	OK	36.827	31.3724	-0.231268	-0.260604	0.63875	0.881552	no
XLOC_000738	XLOC_000738	cpg-3	chrI:7244577-7246104	wt_PVD	daf_PVD	OK	920.54	545.534	-0.75481	-0.94746	0.1034	0.417285	no
XLOC_000739	XLOC_000739	bub-1	chrI:7251944-7255129	wt_PVD	daf_PVD	OK	27.0535	31.896	0.237558	0.303783	0.5893	0.856573	no
XLOC_000740	XLOC_000740	ztf-15	chrI:7255524-7258619	wt_PVD	daf_PVD	OK	5.61623	5.37063	-0.0645111	-0.0637469	0.90945	0.97577	no
XLOC_000743	XLOC_000743	F13G3.12,srd-53,ztf-2	chrI:7286751-7311732	wt_PVD	daf_PVD	OK	4.09868	9.89255	1.27118	0.522395	0.212	0.585001	no
XLOC_000744	XLOC_000744	F13G3.7,mrpl-13	chrI:7286751-7311732	wt_PVD	daf_PVD	OK	21.2738	11.4155	-0.898081	-0.455584	0.38475	0.730557	no
XLOC_000745	XLOC_000745	F52A8.1	chrI:7312789-7320907	wt_PVD	daf_PVD	OK	56.8907	57.3177	0.0107883	0.0101951	0.9864	0.995101	no
XLOC_000747	XLOC_000747	glb-18	chrI:7339229-7345682	wt_PVD	daf_PVD	OK	7.20997	6.10347	-0.240365	-0.190136	0.7375	0.924647	no
XLOC_000748	XLOC_000748	F52A8.6	chrI:7346024-7352381	wt_PVD	daf_PVD	OK	671.039	693.103	0.046673	0.0532572	0.93935	0.983264	no
XLOC_000749	XLOC_000749	F07A5.2	chrI:7352440-7353642	wt_PVD	daf_PVD	OK	856.353	796	-0.105439	-0.143387	0.8084	0.948623	no
XLOC_000751	XLOC_000751	C15A11.2	chrI:7387324-7388795	wt_PVD	daf_PVD	OK	92.4973	117.672	0.347285	0.438611	0.4509	0.777551	no
XLOC_000753	XLOC_000753	col-7	chrI:7401693-7402705	wt_PVD	daf_PVD	OK	5.39288	4.25524	-0.341814	-0.242519	0.6766	0.898878	no
XLOC_000754	XLOC_000754	C15A11.7	chrI:7405036-7408124	wt_PVD	daf_PVD	OK	4.78986	2.48774	-0.945145	-0.680459	0.463	0.784639	no
XLOC_000755	XLOC_000755	unc-13	chrI:7422707-7454099	wt_PVD	daf_PVD	OK	0.516621	1.8777	1.86179	1.62061	0.01155	0.102708	no
XLOC_000756	XLOC_000756	spe-4	chrI:7454663-7456883	wt_PVD	daf_PVD	OK	44.0378	43.8338	-0.00669889	-0.00829081	0.98715	0.9952	no
XLOC_000757	XLOC_000757	T28F4.1	chrI:7470854-7479882	wt_PVD	daf_PVD	OK	0.885693	2.68045e-08	-24.9778	-1.94185e-05	0.29705	0.657224	no
XLOC_000758	XLOC_000758	T28F4.7	chrI:7470854-7479882	wt_PVD	daf_PVD	OK	1.77403	3.02802	0.771342	0.0704745	0.6667	0.894056	no
XLOC_000761	XLOC_000761	T28F4.5	chrI:7484120-7494855	wt_PVD	daf_PVD	OK	137.914	178.312	0.370638	0.140642	0.7899	0.94294	no
XLOC_000762	XLOC_000762	pbrm-1	chrI:7495437-7505576	wt_PVD	daf_PVD	OK	55.5746	59.2576	0.0925768	0.115513	0.84485	0.958998	no
XLOC_000763	XLOC_000763	C26C6.6	chrI:7505967-7506642	wt_PVD	daf_PVD	OK	52.7537	49.8218	-0.0824976	-0.0939981	0.87855	0.968458	no
XLOC_000764	XLOC_000764	glb-8	chrI:7509578-7514028	wt_PVD	daf_PVD	OK	0.964374	0.564588	-0.772394	-0.35563	0.63405	0.879521	no
XLOC_000765	XLOC_000765	goa-1,nas-36	chrI:7516437-7531698	wt_PVD	daf_PVD	OK	99.6708	93.9709	-0.084957	-0.106362	0.86135	0.963966	no
XLOC_000767	XLOC_000767	C26C6.14	chrI:7516437-7531698	wt_PVD	daf_PVD	OK	0.0674033	2.12098	4.97577	0.189359	0.1861	0.552076	no
XLOC_000768	XLOC_000768	C26C6.4	chrI:7532310-7543737	wt_PVD	daf_PVD	OK	1.57192	3.22346	1.03608	0.326086	0.5552	0.838384	no
XLOC_000769	XLOC_000769	T25G3.1,T25G3.3,chs-1	chrI:7550890-7562398	wt_PVD	daf_PVD	OK	66.662	48.4938	-0.459064	-0.506738	0.333	0.689535	no
XLOC_000770	XLOC_000770	T25G3.4	chrI:7564561-7571196	wt_PVD	daf_PVD	OK	29.6523	27.3636	-0.115889	-0.134196	0.8115	0.949521	no
XLOC_000771	XLOC_000771	D2030.2	chrI:7574274-7581821	wt_PVD	daf_PVD	OK	18.0143	24.5647	0.447444	0.393928	0.49735	0.804969	no
XLOC_000772	XLOC_000772	mce-1	chrI:7582082-7583326	wt_PVD	daf_PVD	OK	3.65268	6.25863	0.776893	0.518985	0.3593	0.711278	no
XLOC_000773	XLOC_000773	D2030.12	chrI:7583883-7585294	wt_PVD	daf_PVD	OK	19.2945	51.6038	1.41929	1.1275	0.0728	0.343359	no
XLOC_000774	XLOC_000774	D2030.11,D2030.7	chrI:7588576-7591170	wt_PVD	daf_PVD	OK	198.875	210.751	0.0836793	0.0932631	0.86445	0.964917	no
XLOC_000775	XLOC_000775	D2030.8,wdr-23	chrI:7591266-7602214	wt_PVD	daf_PVD	OK	76.5385	113.193	0.564524	0.640426	0.27135	0.635501	no
XLOC_000776	XLOC_000776	aex-1	chrI:7602319-7608175	wt_PVD	daf_PVD	OK	2.18667	2.13339	-0.0355852	-0.0276243	0.9726	0.991213	no
XLOC_000777	XLOC_000777	lrp-1	chrI:7614266-7649862	wt_PVD	daf_PVD	OK	1.9066	2.47916	0.378849	0.204784	0.76095	0.933451	no
XLOC_000778	XLOC_000778	F26A3.5	chrI:7667526-7669898	wt_PVD	daf_PVD	OK	58.6354	46.7707	-0.326167	-0.413518	0.4805	0.794688	no
XLOC_000780	XLOC_000780	T24B1.1	chrI:7674735-7678840	wt_PVD	daf_PVD	OK	33.1167	22.4351	-0.561799	-0.644573	0.273	0.636721	no
XLOC_000781	XLOC_000781	T23G11.4,T23G11.7,rlbp-1	chrI:7679451-7695230	wt_PVD	daf_PVD	OK	35.4344	42.9366	0.277056	0.154836	0.70655	0.912263	no
XLOC_000782	XLOC_000782	T23G11.10,T23G11.11,T23G11.12,gld-1,gna-2	chrI:7695511-7701965	wt_PVD	daf_PVD	OK	449.122	399.164	-0.170124	-0.0642294	0.8488	0.960363	no
XLOC_000783	XLOC_000783	F27D4.1	chrI:7702429-7707354	wt_PVD	daf_PVD	OK	105.114	99.4702	-0.0796186	-0.0933617	0.8737	0.966876	no
XLOC_000785	XLOC_000785	K08E7.11	chrI:7721103-7723099	wt_PVD	daf_PVD	OK	0.488797	1.63781	1.74446	0.288429	0.21975	0.593429	no
XLOC_000786	XLOC_000786	F27D4.4,tag-173	chrI:7723989-7729093	wt_PVD	daf_PVD	OK	85.1397	53.7453	-0.663693	-0.844183	0.16155	0.514332	no
XLOC_000787	XLOC_000787	F27D4.8	chrI:7729197-7729799	wt_PVD	daf_PVD	OK	5.1424	9.54139	0.891758	0.6137	0.4368	0.768338	no
XLOC_000788	XLOC_000788	F27D4.6	chrI:7731032-7737979	wt_PVD	daf_PVD	OK	5.20074	4.92826	-0.0776396	-0.0870459	0.8799	0.968793	no
XLOC_000791	XLOC_000791	F58H10.1	chrI:7741935-8398621	wt_PVD	daf_PVD	OK	5.84532	11.5952	0.988175	0.0184937	0.51815	0.816906	no
XLOC_000792	XLOC_000792	D2005.1,adr-1	chrI:7741935-8398621	wt_PVD	daf_PVD	OK	6.81134	5.02395	-0.439118	-0.0284332	0.59165	0.857808	no
XLOC_000794	XLOC_000794	21ur-12756,D2005.4,D2005.7,drh-3	chrI:7741935-8398621	wt_PVD	daf_PVD	OK	53.2981	37.6104	-0.502952	-0.0865262	0.6529	0.888449	no
XLOC_000795	XLOC_000795	F30F8.10,F30F8.9,gras-1,taf-5	chrI:7741935-8398621	wt_PVD	daf_PVD	OK	65.2318	67.3593	0.0463002	0.00750793	0.95195	0.986208	no
XLOC_000796	XLOC_000796	apb-3	chrI:7741935-8398621	wt_PVD	daf_PVD	OK	20.9094	22.7536	0.121943	0.015076	0.9	0.973415	no
XLOC_000797	XLOC_000797	pck-2	chrI:7741935-8398621	wt_PVD	daf_PVD	OK	296.456	302.18	0.027591	0.00980826	0.98635	0.9951	no
XLOC_000800	XLOC_000800	F55D12.2	chrI:7741935-8398621	wt_PVD	daf_PVD	OK	7.23222	3.21272	-1.17065	-0.0540597	0.3643	0.714649	no
XLOC_000801	XLOC_000801	F55D12.6	chrI:7741935-8398621	wt_PVD	daf_PVD	OK	56.2185	42.4376	-0.405701	-0.0248204	0.75695	0.93209	no
XLOC_000802	XLOC_000802	T22C1.1,T22C1.3,T22C1.5,T22C1.6	chrI:7741935-8398621	wt_PVD	daf_PVD	OK	147.603	153.581	0.057282	0.0102842	0.96205	0.988684	no
XLOC_000806	XLOC_000806	T22C1.9	chrI:7741935-8398621	wt_PVD	daf_PVD	OK	92.0538	69.3279	-0.409042	-0.0380632	0.64245	0.883256	no
XLOC_000807	XLOC_000807	rbg-2	chrI:7741935-8398621	wt_PVD	daf_PVD	OK	43.9544	47.1409	0.100974	0.0131333	0.9195	0.978002	no
XLOC_000808	XLOC_000808	H05L14.2	chrI:7741935-8398621	wt_PVD	daf_PVD	OK	1.09175	1.2041	0.141317	0.0058919	0.90995	0.975994	no
XLOC_000810	XLOC_000810	C54G4.5	chrI:7741935-8398621	wt_PVD	daf_PVD	OK	10.1285	0.0642998	-7.29939	-0.0307621	0.27065	0.634938	no
XLOC_000811	XLOC_000811	C54G4.2	chrI:7741935-8398621	wt_PVD	daf_PVD	OK	25.5437	30.4562	0.253766	0.0191331	0.81285	0.949902	no
XLOC_000812	XLOC_000812	C54G4.7,rskn-2	chrI:7741935-8398621	wt_PVD	daf_PVD	OK	37.1061	37.8885	0.0301043	0.00247549	0.97145	0.991055	no
XLOC_000813	XLOC_000813	aho-3	chrI:7741935-8398621	wt_PVD	daf_PVD	OK	45.1747	34.5394	-0.387272	-0.0381345	0.69035	0.90511	no
XLOC_000814	XLOC_000814	K04G2.4	chrI:7741935-8398621	wt_PVD	daf_PVD	OK	32.8574	33.8422	0.0426091	0.00284407	0.97495	0.991815	no
XLOC_000815	XLOC_000815	vacl-14	chrI:7741935-8398621	wt_PVD	daf_PVD	OK	16.2578	11.2024	-0.537324	-0.0436062	0.6721	0.896712	no
XLOC_000816	XLOC_000816	K04G2.12	chrI:7741935-8398621	wt_PVD	daf_PVD	OK	32.8213	26.7837	-0.293281	-0.0111332	0.8529	0.961677	no
XLOC_000818	XLOC_000818	2018-04-01	chrI:7741935-8398621	wt_PVD	daf_PVD	OK	4.69441	4.23821	-0.147487	-0.0108498	0.8866	0.969851	no
XLOC_000820	XLOC_000820	F18C12.3,rme-8	chrI:7741935-8398621	wt_PVD	daf_PVD	OK	11.4969	12.7758	0.152163	0.0180065	0.8355	0.956551	no
XLOC_000821	XLOC_000821	spr-4	chrI:7741935-8398621	wt_PVD	daf_PVD	OK	6.57435	3.88818	-0.757752	-0.055525	0.3778	0.725389	no
XLOC_000822	XLOC_000822	mau-2	chrI:7741935-8398621	wt_PVD	daf_PVD	OK	12.4069	6.78693	-0.870306	-0.0345173	0.40985	0.749261	no
XLOC_000823	XLOC_000823	T28B8.1	chrI:7741935-8398621	wt_PVD	daf_PVD	OK	4.81826	13.3593	1.47126	0.0427934	0.25435	0.6203	no
XLOC_000825	XLOC_000825	ins-18	chrI:7741935-8398621	wt_PVD	daf_PVD	OK	1.60115	5.18515	1.69528	0.0228818	0.31105	0.670876	no
XLOC_000826	XLOC_000826	T28B8.6	chrI:7741935-8398621	wt_PVD	daf_PVD	OK	119.084	89.7897	-0.407355	-0.0370955	0.71085	0.91431	no
XLOC_000827	XLOC_000827	T28B8.3,T28B8.4	chrI:7741935-8398621	wt_PVD	daf_PVD	OK	2.38302	2.55524	0.100663	0.00591421	0.931	0.981366	no
XLOC_000830	XLOC_000830	T02E1.6	chrI:7741935-8398621	wt_PVD	daf_PVD	OK	37.6029	23.2082	-0.696209	-0.0500704	0.5901	0.857066	no
XLOC_000831	XLOC_000831	gla-3	chrI:7741935-8398621	wt_PVD	daf_PVD	OK	18.5146	12.9734	-0.513105	-0.0407701	0.60135	0.862719	no
XLOC_000833	XLOC_000833	T02E1.8,kri-1	chrI:7741935-8398621	wt_PVD	daf_PVD	OK	2.67754	3.68177	0.459493	0.00853843	0.73245	0.923197	no
XLOC_000834	XLOC_000834	ZK265.3	chrI:7741935-8398621	wt_PVD	daf_PVD	OK	173.436	171.897	-0.0128547	-0.00261071	0.9901	0.995905	no
XLOC_000835	XLOC_000835	ZK265.6	chrI:7741935-8398621	wt_PVD	daf_PVD	OK	9.75976	11.7718	0.270419	0.00920726	0.79955	0.945972	no
XLOC_000836	XLOC_000836	21ur-13146,ZK265.7	chrI:7741935-8398621	wt_PVD	daf_PVD	OK	8.59971	4.79813	-0.841815	-0.0315678	0.56275	0.842448	no
XLOC_000837	XLOC_000837	cutl-8	chrI:7741935-8398621	wt_PVD	daf_PVD	OK	0.224166	3.03017	3.75676	0.0564077	0.20995	0.582554	no
XLOC_000838	XLOC_000838	dma-1	chrI:7741935-8398621	wt_PVD	daf_PVD	OK	8.85586	18.0926	1.0307	0.0748579	0.4298	0.763408	no
XLOC_000839	XLOC_000839	mei-1	chrI:7741935-8398621	wt_PVD	daf_PVD	OK	10.5692	6.22889	-0.762814	-0.0420776	0.48815	0.799597	no
XLOC_000840	XLOC_000840	F52B5.9	chrI:7741935-8398621	wt_PVD	daf_PVD	OK	2.27927	0	#NAME?	#NAME?	0.07135	0.339139	no
XLOC_000842	XLOC_000842	cep-1	chrI:7741935-8398621	wt_PVD	daf_PVD	OK	10.1915	9.32938	-0.127508	-0.00820005	0.91385	0.976631	no
XLOC_000843	XLOC_000843	C34B7.1	chrI:7741935-8398621	wt_PVD	daf_PVD	OK	30.4435	66.3759	1.12453	0.142054	0.57105	0.84659	no
XLOC_000844	XLOC_000844	C34B7.2,mys-4	chrI:7741935-8398621	wt_PVD	daf_PVD	OK	9.09237	12.0027	0.40063	0.0316253	0.6506	0.88735	no
XLOC_000846	XLOC_000846	F16D3.6	chrI:7741935-8398621	wt_PVD	daf_PVD	OK	10.2627	10.5375	0.0381198	0.00248774	0.97625	0.992161	no
XLOC_000847	XLOC_000847	ser-5	chrI:7741935-8398621	wt_PVD	daf_PVD	OK	0.539857	3.17083	2.55421	0.0637158	0.151	0.49746	no
XLOC_000848	XLOC_000848	ngp-1	chrI:7741935-8398621	wt_PVD	daf_PVD	OK	28.0079	32.5573	0.217149	0.0215905	0.7717	0.937029	no
XLOC_000849	XLOC_000849	nepr-1	chrI:8398888-8400720	wt_PVD	daf_PVD	OK	42.6218	39.7602	-0.100267	-0.0877318	0.8678	0.965878	no
XLOC_000850	XLOC_000850	T19A6.4	chrI:8401407-8403823	wt_PVD	daf_PVD	OK	1.23335	0.914031	-0.432273	-0.235119	0.6978	0.908554	no
XLOC_000851	XLOC_000851	F02E9.1	chrI:8406919-8416186	wt_PVD	daf_PVD	OK	60.1393	46.6784	-0.365552	-0.216305	0.75855	0.93282	no
XLOC_000852	XLOC_000852	F02E9.7	chrI:8406919-8416186	wt_PVD	daf_PVD	OK	17.3145	21.3414	0.301671	0.303789	0.6681	0.894721	no
XLOC_000853	XLOC_000853	sin-3	chrI:8416825-8438639	wt_PVD	daf_PVD	OK	13.2238	15.1923	0.200202	0.113413	0.8754	0.967525	no
XLOC_000854	XLOC_000854	sod-2	chrI:8416825-8438639	wt_PVD	daf_PVD	OK	36.3686	36.2929	-0.00300777	-0.00118112	0.99585	0.99788	no
XLOC_000858	XLOC_000858	unc-120	chrI:8460221-8463004	wt_PVD	daf_PVD	OK	1.97386	3.76494	0.931604	0.639818	0.293	0.653554	no
XLOC_000859	XLOC_000859	D1081.5	chrI:8481207-8482435	wt_PVD	daf_PVD	OK	46.6807	47.1436	0.0142359	0.0178603	0.97605	0.992133	no
XLOC_000860	XLOC_000860	D1081.7,D1081.8	chrI:8487462-8496152	wt_PVD	daf_PVD	OK	32.1226	30.2179	-0.0881826	-0.103823	0.8583	0.963418	no
XLOC_000861	XLOC_000861	linc-113	chrI:8503474-8505560	wt_PVD	daf_PVD	OK	0.920028	0.253059	-1.86221	-0.921219	0.56975	0.845875	no
XLOC_000862	XLOC_000862	axl-1	chrI:8513912-8531517	wt_PVD	daf_PVD	OK	1.06304	1.98219	0.898902	0.179597	0.5701	0.846006	no
XLOC_000863	XLOC_000863	K02B12.6	chrI:8513912-8531517	wt_PVD	daf_PVD	OK	2.00722	1.25449	-0.678095	-0.0899809	0.70365	0.911187	no
XLOC_000864	XLOC_000864	K02B12.9	chrI:8513912-8531517	wt_PVD	daf_PVD	OK	9.91844	27.6261	1.47785	0.484158	0.56175	0.841842	no
XLOC_000867	XLOC_000867	F43G9.13,R05D11.4,R05D11.5,R05D11.9,edc-3,paxt-1,ran-4,snrp-27	chrI:8590757-8615173	wt_PVD	daf_PVD	OK	48.7802	67.7147	0.473175	0.191813	0.5063	0.809976	no
XLOC_000868	XLOC_000868	lmd-1	chrI:8590757-8615173	wt_PVD	daf_PVD	OK	34.3997	29.9468	-0.199992	-0.084634	0.86085	0.963835	no
XLOC_000869	XLOC_000869	F43G9.8,cfim-1	chrI:8615315-8619039	wt_PVD	daf_PVD	OK	6.70833	6.62494	-0.0180447	-0.012377	0.9846	0.994766	no
XLOC_000870	XLOC_000870	F43G9.15	chrI:8623005-8631246	wt_PVD	daf_PVD	OK	9.7649	2.08962	-2.22437	-0.360612	0.514	0.814584	no
XLOC_000873	XLOC_000873	ces-1	chrI:8633241-8637963	wt_PVD	daf_PVD	OK	77.2788	58.2945	-0.406713	-0.191889	0.6871	0.903405	no
XLOC_000874	XLOC_000874	F43G9.12	chrI:8638558-8644329	wt_PVD	daf_PVD	OK	19.9915	19.8762	-0.00834006	-0.00611162	0.9924	0.996652	no
XLOC_000875	XLOC_000875	syx-17	chrI:8644492-8646112	wt_PVD	daf_PVD	OK	5.45041	9.86813	0.856413	0.636399	0.2519	0.618516	no
XLOC_000876	XLOC_000876	sig-7	chrI:8646444-8651737	wt_PVD	daf_PVD	OK	13.9138	12.7078	-0.130802	-0.139162	0.80885	0.948751	no
XLOC_000877	XLOC_000877	flp-22	chrI:8658905-8659762	wt_PVD	daf_PVD	OK	0.770277	3.84412	2.3192	1.50301	0.20605	0.577436	no
XLOC_000878	XLOC_000878	mrt-1	chrI:8660830-8664504	wt_PVD	daf_PVD	OK	5.61075	7.62715	0.442951	0.22553	0.7274	0.92134	no
XLOC_000879	XLOC_000879	F39H2.3,K07A12.1	chrI:8664594-8669784	wt_PVD	daf_PVD	OK	31.0698	39.4783	0.345543	0.390081	0.45805	0.782135	no
XLOC_000880	XLOC_000880	asg-1	chrI:8692941-8724273	wt_PVD	daf_PVD	OK	48.1819	45.8017	-0.0730889	-0.011476	0.9618	0.988528	no
XLOC_000881	XLOC_000881	F39H11.1	chrI:8692941-8724273	wt_PVD	daf_PVD	OK	7.70959	12.5659	0.704784	0.107349	0.68655	0.903271	no
XLOC_000882	XLOC_000882	cdk-8	chrI:8692941-8724273	wt_PVD	daf_PVD	OK	109.76	135.344	0.302286	0.208098	0.729	0.92199	no
XLOC_000884	XLOC_000884	C36B1.14,rpb-3	chrI:8727261-8730915	wt_PVD	daf_PVD	OK	35.03	31.3955	-0.158034	-0.154901	0.7892	0.942607	no
XLOC_000885	XLOC_000885	C36B1.6	chrI:8732201-8735842	wt_PVD	daf_PVD	OK	13.3095	8.72217	-0.609693	-0.333231	0.61215	0.868233	no
XLOC_000886	XLOC_000886	dhfr-1,gls-1	chrI:8735964-8746980	wt_PVD	daf_PVD	OK	22.9077	25.3204	0.14447	0.093353	0.79005	0.943007	no
XLOC_000887	XLOC_000887	imp-1	chrI:8752242-8765625	wt_PVD	daf_PVD	OK	10.6718	8.4085	-0.343888	-0.0733506	0.70685	0.912367	no
XLOC_000888	XLOC_000888	lmn-1	chrI:8752242-8765625	wt_PVD	daf_PVD	OK	407.6	442.96	0.12002	0.151896	0.78815	0.942037	no
XLOC_000889	XLOC_000889	trt-1	chrI:8765804-8777505	wt_PVD	daf_PVD	OK	3.62465	3.08315	-0.233438	-0.154929	0.79615	0.945018	no
XLOC_000890	XLOC_000890	F36A2.7	chrI:8779322-9178789	wt_PVD	daf_PVD	OK	75.2618	67.1817	-0.16385	-0.0050011	0.889	0.970343	no
XLOC_000892	XLOC_000892	DY3.10	chrI:8779322-9178789	wt_PVD	daf_PVD	OK	5.75242	0.592075	-3.28032	-0.0177705	0.41525	0.753291	no
XLOC_000894	XLOC_000894	sup-17	chrI:8779322-9178789	wt_PVD	daf_PVD	OK	21.1061	19.1471	-0.140535	-0.00620529	0.9076	0.975385	no
XLOC_000895	XLOC_000895	F36A2.3	chrI:8779322-9178789	wt_PVD	daf_PVD	OK	9.04465	3.51027	-1.36548	-0.0109473	0.2378	0.610247	no
XLOC_000896	XLOC_000896	phip-1	chrI:8779322-9178789	wt_PVD	daf_PVD	OK	22.5133	22.5493	0.00230268	2.48488e-05	0.998	0.998979	no
XLOC_000897	XLOC_000897	F36A2.9	chrI:8779322-9178789	wt_PVD	daf_PVD	OK	11.1356	20.1889	0.85838	0.0217445	0.40115	0.743197	no
XLOC_000898	XLOC_000898	F36A2.11	chrI:8779322-9178789	wt_PVD	daf_PVD	OK	37.3134	47.0837	0.335535	0.00782397	0.79125	0.943309	no
XLOC_000899	XLOC_000899	F29D10.1	chrI:8779322-9178789	wt_PVD	daf_PVD	OK	22.0462	22.8332	0.0506043	0.000703433	0.96425	0.989331	no
XLOC_000900	XLOC_000900	F29D10.2	chrI:8779322-9178789	wt_PVD	daf_PVD	OK	18.0693	10.729	-0.752019	-0.00941501	0.491	0.801302	no
XLOC_000902	XLOC_000902	F55H12.2,F55H12.9,linc-84	chrI:8779322-9178789	wt_PVD	daf_PVD	OK	7.57184	14.4533	0.932682	0.00351811	0.50535	0.809387	no
XLOC_000903	XLOC_000903	F55H12.5	chrI:8779322-9178789	wt_PVD	daf_PVD	OK	93.654	67.4382	-0.473773	-0.0182314	0.74705	0.928049	no
XLOC_000904	XLOC_000904	snf-2	chrI:8779322-9178789	wt_PVD	daf_PVD	OK	21.7674	11.141	-0.96629	-0.0328219	0.2491	0.617128	no
XLOC_000908	XLOC_000908	T08G11.3	chrI:8779322-9178789	wt_PVD	daf_PVD	OK	0.763853	0.226418	-1.75431	-0.00762602	0.48245	0.796099	no
XLOC_000909	XLOC_000909	tsp-15	chrI:8779322-9178789	wt_PVD	daf_PVD	OK	1.61403	2.60434	0.690247	0.00524329	0.6479	0.886224	no
XLOC_000910	XLOC_000910	F53B6.7	chrI:8779322-9178789	wt_PVD	daf_PVD	OK	151.652	131.218	-0.208804	-0.0120864	0.88305	0.969536	no
XLOC_000914	XLOC_000914	mdt-31,snpc-4	chrI:8779322-9178789	wt_PVD	daf_PVD	OK	24.499	28.7071	0.228682	0.00377608	0.81035	0.949185	no
XLOC_000915	XLOC_000915	F32H2.10	chrI:8779322-9178789	wt_PVD	daf_PVD	OK	4.66977	6.93162	0.569841	0.00370792	0.6165	0.870284	no
XLOC_000916	XLOC_000916	thoc-3	chrI:8779322-9178789	wt_PVD	daf_PVD	OK	12.9563	15.6522	0.272711	0.00456817	0.8417	0.958012	no
XLOC_000920	XLOC_000920	F36F2.11	chrI:8779322-9178789	wt_PVD	daf_PVD	OK	38.9362	47.2115	0.278026	0.00202329	0.8494	0.960439	no
XLOC_000922	XLOC_000922	F36F2.2	chrI:8779322-9178789	wt_PVD	daf_PVD	OK	3.07304	10.8703	1.82266	0.0165301	0.19775	0.567611	no
XLOC_000923	XLOC_000923	F36F2.1	chrI:8779322-9178789	wt_PVD	daf_PVD	OK	8.89348	27.2471	1.61528	0.0200679	0.1533	0.501024	no
XLOC_000929	XLOC_000929	C31H5.7	chrI:8779322-9178789	wt_PVD	daf_PVD	OK	4.99161	2.38993	-1.06253	-0.00571582	0.5704	0.846264	no
XLOC_000931	XLOC_000931	spe-46	chrI:8779322-9178789	wt_PVD	daf_PVD	OK	156.27	153.928	-0.0217845	-0.00123347	0.9871	0.9952	no
XLOC_000932	XLOC_000932	W06D4.3	chrI:8779322-9178789	wt_PVD	daf_PVD	OK	13.9954	7.59723	-0.881408	-0.0124852	0.4547	0.78	no
XLOC_000933	XLOC_000933	rad-54	chrI:8779322-9178789	wt_PVD	daf_PVD	OK	4.10825	3.49145	-0.234697	-0.00427206	0.8546	0.962195	no
XLOC_000934	XLOC_000934	T06D10.7	chrI:8779322-9178789	wt_PVD	daf_PVD	OK	49.9407	3.27808	-3.92929	-0.0665985	0.46825	0.787478	no
XLOC_000935	XLOC_000935	T06D10.5	chrI:8779322-9178789	wt_PVD	daf_PVD	OK	1.48802	2.04554	0.459085	0.00461499	0.78185	0.940207	no
XLOC_000936	XLOC_000936	mef-2	chrI:8779322-9178789	wt_PVD	daf_PVD	OK	3.51554	5.81332	0.725618	0.00674197	0.59825	0.861265	no
XLOC_000937	XLOC_000937	ZK858.10,gld-4	chrI:8779322-9178789	wt_PVD	daf_PVD	OK	1.73716	3.06809	0.82061	0.00231506	0.5726	0.847073	no
XLOC_000938	XLOC_000938	ZK858.8	chrI:8779322-9178789	wt_PVD	daf_PVD	OK	124.677	120.373	-0.050682	-0.00213182	0.9587	0.987784	no
XLOC_000939	XLOC_000939	mel-26	chrI:8779322-9178789	wt_PVD	daf_PVD	OK	5.30706	8.25164	0.636767	0.0113455	0.5391	0.82932	no
XLOC_000941	XLOC_000941	H32K16.1	chrI:8779322-9178789	wt_PVD	daf_PVD	OK	12.7088	9.88398	-0.362663	-0.00816967	0.76385	0.934152	no
XLOC_000943	XLOC_000943	F25H5.10,F25H5.7	chrI:8779322-9178789	wt_PVD	daf_PVD	OK	28.7042	24.8222	-0.209632	-0.00747912	0.8453	0.959187	no
XLOC_000944	XLOC_000944	eef-2	chrI:8779322-9178789	wt_PVD	daf_PVD	OK	6052.83	5444.35	-0.152849	-0.0874254	0.8898	0.97056	no
XLOC_000945	XLOC_000945	pyk-1	chrI:8779322-9178789	wt_PVD	daf_PVD	OK	208.907	281.366	0.429587	0.0477058	0.50345	0.808351	no
XLOC_000947	XLOC_000947	C45G3.3,gip-2	chrI:9221808-9233550	wt_PVD	daf_PVD	OK	32.4386	19.1324	-0.761696	-0.630862	0.24165	0.613778	no
XLOC_000948	XLOC_000948	F36H2.6	chrI:9250651-9261633	wt_PVD	daf_PVD	OK	43.8582	44.7115	0.0277992	0.0247389	0.96645	0.989761	no
XLOC_000950	XLOC_000950	prom-1	chrI:9287358-9294011	wt_PVD	daf_PVD	OK	1.49991	1.49489	-0.00482873	-0.0023804	0.997	0.998474	no
XLOC_000951	XLOC_000951	rab-5,uev-3	chrI:9307668-9315724	wt_PVD	daf_PVD	OK	25.0569	42.9347	0.776934	0.650127	0.1847	0.549885	no
XLOC_000952	XLOC_000952	uggt-2	chrI:9317682-9327274	wt_PVD	daf_PVD	OK	14.5155	12.6426	-0.199302	-0.142375	0.7832	0.940694	no
XLOC_000953	XLOC_000953	cbl-1	chrI:9327626-9330912	wt_PVD	daf_PVD	OK	0.84551	2.60548	1.62366	1.14685	0.0963	0.40243	no
XLOC_000959	XLOC_000959	F16A11.5,anr-25	chrI:9359144-9404012	wt_PVD	daf_PVD	OK	0.81789	1.25726	0.620308	0.0663283	0.72215	0.919506	no
XLOC_000962	XLOC_000962	F16A11.13	chrI:9359144-9404012	wt_PVD	daf_PVD	OK	1.38439	11.5653	3.06248	0.43785	0.4722	0.78983	no
XLOC_000963	XLOC_000963	anr-20	chrI:9359144-9404012	wt_PVD	daf_PVD	OK	2.82428	4.88619	0.790826	0.232306	0.7076	0.912809	no
XLOC_000965	XLOC_000965	C17E4.2	chrI:9412306-9413652	wt_PVD	daf_PVD	OK	0.259456	0.762254	1.55478	0.807288	0.58365	0.853444	no
XLOC_000966	XLOC_000966	C17E4.20	chrI:9414408-9422324	wt_PVD	daf_PVD	OK	17.6109	9.27536	-0.924992	-0.543526	0.46675	0.786711	no
XLOC_000967	XLOC_000967	C17E4.4	chrI:9414408-9422324	wt_PVD	daf_PVD	OK	142.413	141.965	-0.00454187	-0.00351684	0.9971	0.998512	no
XLOC_000968	XLOC_000968	C17E4.6,nkb-1	chrI:9422409-9433883	wt_PVD	daf_PVD	OK	15.4248	16.1642	0.0675502	0.0561127	0.92495	0.979535	no
XLOC_000969	XLOC_000969	C17E4.10	chrI:9434557-9454958	wt_PVD	daf_PVD	OK	10.4366	21.3074	1.0297	0.506966	0.2158	0.588657	no
XLOC_000970	XLOC_000970	mir-2211	chrI:9434557-9454958	wt_PVD	daf_PVD	OK	0.819758	0.200851	-2.02907	-0.255479	0.35225	0.705305	no
XLOC_000972	XLOC_000972	F46A9.1	chrI:9457796-9458844	wt_PVD	daf_PVD	OK	339.005	395.937	0.223968	0.26732	0.6386	0.881504	no
XLOC_000973	XLOC_000973	F46A9.2	chrI:9459295-9460511	wt_PVD	daf_PVD	OK	37.9786	47.7749	0.331066	0.414007	0.46805	0.787388	no
XLOC_000975	XLOC_000975	skr-1,skr-2	chrI:9469121-9474863	wt_PVD	daf_PVD	OK	211.949	241.142	0.186165	0.126145	0.83695	0.956792	no
XLOC_000977	XLOC_000977	F30A10.12	chrI:9481753-9482227	wt_PVD	daf_PVD	OK	159.521	132.899	-0.263415	-0.32343	0.6069	0.865363	no
XLOC_000978	XLOC_000978	F30A10.15	chrI:9482776-9483509	wt_PVD	daf_PVD	OK	3.14234	1.25622	-1.32275	-0.789933	0.24625	0.616682	no
XLOC_000980	XLOC_000980	sac-1	chrI:9488358-9505757	wt_PVD	daf_PVD	OK	77.5327	47.9607	-0.692952	-0.761208	0.19895	0.56907	no
XLOC_000981	XLOC_000981	stn-1	chrI:9488358-9505757	wt_PVD	daf_PVD	OK	6.08341	9.15026	0.588932	0.221087	0.595	0.859728	no
XLOC_000982	XLOC_000982	klp-16,mir-4932,usp-48	chrI:9506536-9514750	wt_PVD	daf_PVD	OK	148.776	106.315	-0.484792	-0.498877	0.41155	0.750497	no
XLOC_000983	XLOC_000983	set-32	chrI:9515106-9521483	wt_PVD	daf_PVD	OK	1.97517	3.50316	0.826679	0.331314	0.58675	0.855194	no
XLOC_000986	XLOC_000986	C41G7.13	chrI:9533413-9541215	wt_PVD	daf_PVD	OK	19.2165	31.0702	0.693188	0.196641	0.67705	0.899163	no
XLOC_000989	XLOC_000989	swah-1	chrI:9543720-9558088	wt_PVD	daf_PVD	OK	4.62401	8.84821	0.936242	0.760836	0.1985	0.568468	no
XLOC_000993	XLOC_000993	F42H11.1	chrI:9576348-9594039	wt_PVD	daf_PVD	OK	0.459616	0.528418	0.201251	0.00255852	0.9167	0.977164	no
XLOC_000994	XLOC_000994	K07A1.5	chrI:9576348-9594039	wt_PVD	daf_PVD	OK	215.291	131.326	-0.713129	-0.20506	0.61725	0.870697	no
XLOC_000995	XLOC_000995	dut-1	chrI:9576348-9594039	wt_PVD	daf_PVD	OK	28.8564	24.9788	-0.208189	-0.0306483	0.91175	0.97634	no
XLOC_000996	XLOC_000996	-	chrI:9594178-9598366	wt_PVD	daf_PVD	OK	6.52461e-05	0.659194	13.3025	0.00797038	0.346	0.699759	no
XLOC_000998	XLOC_000998	aqp-9	chrI:9605855-9615079	wt_PVD	daf_PVD	OK	2.26232	0.164756	-3.7794	-0.174852	0.3168	0.676563	no
XLOC_000999	XLOC_000999	T05F1.2,hsr-9,nra-2	chrI:9620004-9630926	wt_PVD	daf_PVD	OK	218.463	170.419	-0.358304	-0.357598	0.56785	0.845039	no
XLOC_001000	XLOC_001000	T05F1.4	chrI:9631387-9632187	wt_PVD	daf_PVD	OK	14.894	14.6787	-0.0210074	-0.0185422	0.97785	0.992673	no
XLOC_001002	XLOC_001002	T05F1.8	chrI:9642482-9643756	wt_PVD	daf_PVD	OK	232.389	210.267	-0.144322	-0.198609	0.73025	0.922396	no
XLOC_001004	XLOC_001004	T05F1.11,T05F1.13	chrI:9650397-9659817	wt_PVD	daf_PVD	OK	34.7741	27.4048	-0.343584	-0.229469	0.81305	0.949905	no
XLOC_001005	XLOC_001005	asfl-1	chrI:9650397-9659817	wt_PVD	daf_PVD	OK	5.24544	15.9618	1.60549	0.386153	0.3531	0.70578	no
XLOC_001006	XLOC_001006	cel-1	chrI:9660162-9668639	wt_PVD	daf_PVD	OK	78.7046	94.9882	0.2713	0.313009	0.62945	0.877367	no
XLOC_001007	XLOC_001007	rpl-24.2	chrI:9668657-9670706	wt_PVD	daf_PVD	OK	21	17.6994	-0.246689	-0.210489	0.7185	0.918033	no
XLOC_001008	XLOC_001008	ikb-1	chrI:9685544-9688583	wt_PVD	daf_PVD	OK	11.9573	6.00164	-0.994461	-1.06149	0.07285	0.343454	no
XLOC_001009	XLOC_001009	rpl-14	chrI:9688942-9692467	wt_PVD	daf_PVD	OK	494.264	424.496	-0.219533	-0.29649	0.64595	0.885246	no
XLOC_001011	XLOC_001011	-	chrI:9700941-9701432	wt_PVD	daf_PVD	OK	0	2.48364	inf	#NAME?	0.1139	0.437186	no
XLOC_001013	XLOC_001013	C04F12.16	chrI:9704489-9706528	wt_PVD	daf_PVD	OK	74.2559	51.9052	-0.516627	-0.217027	0.6593	0.891121	no
XLOC_001015	XLOC_001015	C16C2.8,eat-16	chrI:9710124-9728099	wt_PVD	daf_PVD	OK	44.9994	56.317	0.323666	0.236543	0.69515	0.907452	no
XLOC_001017	XLOC_001017	C16C2.5,C16C2.9	chrI:9730704-9735271	wt_PVD	daf_PVD	OK	0.879	0.144767	-2.60213	-0.574255	0.20575	0.577156	no
XLOC_001018	XLOC_001018	K02A11.2,gfi-2	chrI:9737837-9748326	wt_PVD	daf_PVD	OK	27.1106	22.4444	-0.272503	-0.15739	0.7478	0.928308	no
XLOC_001019	XLOC_001019	K02A11.7	chrI:9737837-9748326	wt_PVD	daf_PVD	OK	1.52698	1.26304	-0.273779	-0.0394327	0.90775	0.975412	no
XLOC_001021	XLOC_001021	K02A11.6,K02A11.9,sur-6	chrI:9752375-9760776	wt_PVD	daf_PVD	OK	8.94251	17.0592	0.931801	1.00012	0.08775	0.381963	no
XLOC_001022	XLOC_001022	F26E4.6,F26E4.7	chrI:9772770-9779481	wt_PVD	daf_PVD	OK	142.143	122.323	-0.216645	-0.130466	0.7483	0.928462	no
XLOC_001023	XLOC_001023	gpx-1	chrI:9780051-9789963	wt_PVD	daf_PVD	OK	46.4538	63.9843	0.461921	0.14975	0.76155	0.933595	no
XLOC_001025	XLOC_001025	cco-1	chrI:9780051-9789963	wt_PVD	daf_PVD	OK	294.69	301.908	0.0349101	0.0219003	0.9802	0.993383	no
XLOC_001026	XLOC_001026	F26E4.14	chrI:9780051-9789963	wt_PVD	daf_PVD	OK	1.27106	1.36827	0.106313	0.00644125	0.9132	0.976562	no
XLOC_001027	XLOC_001027	hrdl-1	chrI:9790113-9796665	wt_PVD	daf_PVD	OK	11.7593	16.7171	0.507517	0.608936	0.28345	0.645448	no
XLOC_001028	XLOC_001028	ncx-4	chrI:9806989-9815763	wt_PVD	daf_PVD	OK	2.45018	1.58479	-0.628602	-0.131736	0.7594	0.933111	no
XLOC_001030	XLOC_001030	nhr-62	chrI:9831929-9844796	wt_PVD	daf_PVD	OK	12.7781	4.69774	-1.44364	-1.46052	0.01295	0.111339	no
XLOC_001031	XLOC_001031	zig-1	chrI:9847338-9869140	wt_PVD	daf_PVD	OK	2.07915	1.40465	-0.565788	-0.139861	0.7377	0.924774	no
XLOC_001032	XLOC_001032	K10C3.13,K10C3.4,K10C3.5	chrI:9847338-9869140	wt_PVD	daf_PVD	OK	10.2819	8.54677	-0.266654	-0.205767	0.7659	0.93483	no
XLOC_001035	XLOC_001035	inx-20,nhr-49	chrI:9869223-9881626	wt_PVD	daf_PVD	OK	173.738	307.945	0.825757	0.828013	0.1508	0.497187	no
XLOC_001036	XLOC_001036	21ur-13318,nas-5	chrI:9883440-9888309	wt_PVD	daf_PVD	OK	208.775	122.8	-0.765637	-0.830032	0.14385	0.486202	no
XLOC_001038	XLOC_001038	F52F12.13	chrI:9893643-9903033	wt_PVD	daf_PVD	OK	0	4.24436	inf	#NAME?	0.2102	0.582906	no
XLOC_001039	XLOC_001039	lsl-1	chrI:9893643-9903033	wt_PVD	daf_PVD	OK	6.46124	4.41827	-0.548331	-0.212694	0.6837	0.902001	no
XLOC_001045	XLOC_001045	F52F12.8	chrI:9923652-9924238	wt_PVD	daf_PVD	OK	95.4331	102.971	0.109682	0.129876	0.86095	0.963839	no
XLOC_001047	XLOC_001047	F52F12.9,strl-1	chrI:9925968-9930882	wt_PVD	daf_PVD	OK	97.0066	126.35	0.38127	0.501603	0.4037	0.744909	no
XLOC_001048	XLOC_001048	Y106G6A.4	chrI:9931004-9939989	wt_PVD	daf_PVD	OK	282.925	240.707	-0.23314	-0.239343	0.68645	0.90322	no
XLOC_001049	XLOC_001049	sqv-5	chrI:9940409-9955889	wt_PVD	daf_PVD	OK	20.7339	17.1909	-0.270349	-0.286692	0.65175	0.887852	no
XLOC_001050	XLOC_001050	Y106G6A.8	chrI:9940409-9955889	wt_PVD	daf_PVD	OK	0.90444	0.0873146	-3.37273	-0.170968	0.3571	0.709554	no
XLOC_001055	XLOC_001055	his-68	chrI:9989121-9989505	wt_PVD	daf_PVD	OK	153.072	115.715	-0.403631	-0.489927	0.42685	0.761454	no
XLOC_001056	XLOC_001056	T23D8.11,T23D8.12,hpo-24	chrI:9989789-9994097	wt_PVD	daf_PVD	OK	5.35629	4.45629	-0.265392	-0.252435	0.6379	0.881223	no
XLOC_001060	XLOC_001060	C03C11.1	chrI:10014536-10015528	wt_PVD	daf_PVD	OK	113.602	121.046	0.0915642	0.118163	0.8416	0.958006	no
XLOC_001061	XLOC_001061	fog-3	chrI:10015602-10018094	wt_PVD	daf_PVD	OK	3.17755	5.54985	0.804534	0.508859	0.35145	0.704783	no
XLOC_001062	XLOC_001062	F10G8.1	chrI:10019549-10021084	wt_PVD	daf_PVD	OK	101.562	128.47	0.33907	0.428472	0.4352	0.767063	no
XLOC_001064	XLOC_001064	F10G8.9,ercc-1,nubp-1,rae-1	chrI:10026029-10062005	wt_PVD	daf_PVD	OK	17.7001	20.6376	0.221516	0.149769	0.80735	0.948326	no
XLOC_001066	XLOC_001066	B0379.1	chrI:10074619-10077736	wt_PVD	daf_PVD	OK	14.1035	15.5074	0.136897	0.117132	0.8429	0.958363	no
XLOC_001067	XLOC_001067	mut-16	chrI:10080150-10105080	wt_PVD	daf_PVD	OK	20.8604	20.7831	-0.00535201	-0.00529382	0.99245	0.996678	no
XLOC_001068	XLOC_001068	21ur-10221	chrI:10080150-10105080	wt_PVD	daf_PVD	OK	0.26257	0.845416	1.68696	0.0868728	0.5599	0.840789	no
XLOC_001069	XLOC_001069	B0379.9	chrI:10080150-10105080	wt_PVD	daf_PVD	OK	1.24219	3.33846	1.4263	0.308072	0.4966	0.804627	no
XLOC_001070	XLOC_001070	B0379.6	chrI:10080150-10105080	wt_PVD	daf_PVD	OK	0.521913	0.892965	0.774794	0.131643	0.7477	0.928289	no
XLOC_001071	XLOC_001071	B0379.10	chrI:10080150-10105080	wt_PVD	daf_PVD	OK	12.9482	15.62	0.270643	0.112117	0.8715	0.966367	no
XLOC_001074	XLOC_001074	Y106G6D.4	chrI:10114781-10116547	wt_PVD	daf_PVD	OK	9.64217	9.96907	0.0481016	0.0484344	0.9275	0.980458	no
XLOC_001075	XLOC_001075	Y106G6D.8	chrI:10117062-10130206	wt_PVD	daf_PVD	OK	647.999	205.877	-1.65421	-1.05029	0.1571	0.50756	no
XLOC_001076	XLOC_001076	Y106G6D.7	chrI:10117062-10130206	wt_PVD	daf_PVD	OK	4.99271	5.36098	0.102671	0.0435144	0.93685	0.982491	no
XLOC_001080	XLOC_001080	F16C3.4	chrI:10158995-10159949	wt_PVD	daf_PVD	OK	88.6728	92.337	0.0584174	0.0694842	0.90815	0.975521	no
XLOC_001081	XLOC_001081	C25A1.1	chrI:10162378-10165184	wt_PVD	daf_PVD	OK	20.3974	19.427	-0.0703277	-0.0522443	0.926	0.9799	no
XLOC_001083	XLOC_001083	C25A1.16,C25A1.5,iars-2,linc-171,nola-3	chrI:10174444-10183985	wt_PVD	daf_PVD	OK	89.3056	87.2118	-0.0342268	-0.0123907	0.9745	0.991632	no
XLOC_001084	XLOC_001084	clec-87	chrI:10184169-10185549	wt_PVD	daf_PVD	OK	0.787536	1.90213	1.2722	0.0423	0.55275	0.836831	no
XLOC_001085	XLOC_001085	rsa-1	chrI:10185867-10187462	wt_PVD	daf_PVD	OK	104.345	82.1379	-0.345242	-0.472612	0.42685	0.761454	no
XLOC_001086	XLOC_001086	mrpl-34	chrI:10187631-10193896	wt_PVD	daf_PVD	OK	9.51134	4.41442	-1.10742	-0.225054	0.41875	0.755662	no
XLOC_001088	XLOC_001088	Y106G6E.8	chrI:10203426-10203733	wt_PVD	daf_PVD	OK	19.0771	13.5514	-0.493404	-1.14636	0.6854	0.902701	no
XLOC_001089	XLOC_001089	ZC247.5	chrI:10242656-10429017	wt_PVD	daf_PVD	OK	1.01916	0.138965	-2.87459	-0.0555724	0.3032	0.663385	no
XLOC_001090	XLOC_001090	lin-11	chrI:10242656-10429017	wt_PVD	daf_PVD	OK	5.50872	3.96869	-0.473052	-0.0318433	0.78915	0.942603	no
XLOC_001091	XLOC_001091	T20F10.10	chrI:10242656-10429017	wt_PVD	daf_PVD	OK	9.43788	0	#NAME?	#NAME?	0.08355	0.371708	no
XLOC_001092	XLOC_001092	T20F10.2	chrI:10242656-10429017	wt_PVD	daf_PVD	OK	572.695	455.269	-0.331047	-0.171185	0.80755	0.948409	no
XLOC_001094	XLOC_001094	dlc-6	chrI:10242656-10429017	wt_PVD	daf_PVD	OK	90.8904	57.1065	-0.670473	-0.0632232	0.61715	0.870684	no
XLOC_001095	XLOC_001095	Y106G6G.1	chrI:10242656-10429017	wt_PVD	daf_PVD	OK	96.5736	101.434	0.0708455	0.0190871	0.9519	0.986208	no
XLOC_001096	XLOC_001096	rps-7	chrI:10242656-10429017	wt_PVD	daf_PVD	OK	448.504	390.061	-0.201421	-0.075545	0.84735	0.959728	no
XLOC_001097	XLOC_001097	ZC434.7,aph-2,ears-1	chrI:10242656-10429017	wt_PVD	daf_PVD	OK	24.7388	28.3208	0.195088	0.0257828	0.82835	0.954229	no
XLOC_001098	XLOC_001098	ZC434.9	chrI:10242656-10429017	wt_PVD	daf_PVD	OK	1.85447	1.17601	-0.657106	-0.0288527	0.561	0.841328	no
XLOC_001099	XLOC_001099	sptf-1	chrI:10242656-10429017	wt_PVD	daf_PVD	OK	0.63741	3.86376	2.59971	0.0713293	0.4764	0.792244	no
XLOC_001100	XLOC_001100	21ur-14951,F45H11.5,hpo-35	chrI:10242656-10429017	wt_PVD	daf_PVD	OK	21.3268	15.7591	-0.436482	-0.0215311	0.67865	0.899911	no
XLOC_001103	XLOC_001103	F25D7.10	chrI:10242656-10429017	wt_PVD	daf_PVD	OK	6.48873	14.8654	1.19595	0.0220425	0.5475	0.833925	no
XLOC_001104	XLOC_001104	tag-353	chrI:10242656-10429017	wt_PVD	daf_PVD	OK	31.4873	28.3421	-0.151824	-0.0237747	0.9119	0.976349	no
XLOC_001106	XLOC_001106	blmp-1	chrI:10242656-10429017	wt_PVD	daf_PVD	OK	0.605485	0.12825	-2.23913	-0.0457016	0.2458	0.616387	no
XLOC_001107	XLOC_001107	Y106G6H.1	chrI:10429731-10432274	wt_PVD	daf_PVD	OK	4.77565	3.25592	-0.552634	-0.428549	0.4315	0.764486	no
XLOC_001109	XLOC_001109	rpl-30	chrI:10432799-10452912	wt_PVD	daf_PVD	OK	331.454	278.751	-0.249831	-0.0170997	0.7881	0.942037	no
XLOC_001110	XLOC_001110	Y106G6H.8,sec-8	chrI:10432799-10452912	wt_PVD	daf_PVD	OK	13.125	28.5212	1.11972	0.0298815	0.2571	0.623216	no
XLOC_001112	XLOC_001112	Y106G6H.13	chrI:10471501-10471918	wt_PVD	daf_PVD	OK	241.357	188.807	-0.354252	-0.470786	0.4601	0.78328	no
XLOC_001113	XLOC_001113	Y106G6H.16	chrI:10472201-10478086	wt_PVD	daf_PVD	OK	41.5613	42.3966	0.0287088	0.017927	0.98235	0.994038	no
XLOC_001114	XLOC_001114	F37D6.3	chrI:10486704-10487313	wt_PVD	daf_PVD	OK	0.200463	0.832986	2.05495	0.913873	0.4234	0.758822	no
XLOC_001115	XLOC_001115	F37D6.4,tag-68	chrI:10488524-10505925	wt_PVD	daf_PVD	OK	1.5015	0.669362	-1.16554	-0.696983	0.2497	0.617128	no
XLOC_001118	XLOC_001118	F59C6.8	chrI:10507081-10515495	wt_PVD	daf_PVD	OK	6.35081	3.16669	-1.00396	-0.491368	0.37515	0.722987	no
XLOC_001119	XLOC_001119	F59C6.16	chrI:10507081-10515495	wt_PVD	daf_PVD	OK	23.9464	37.9582	0.664602	0.220302	0.69845	0.908799	no
XLOC_001120	XLOC_001120	F59C6.12,F59C6.5,dhhc-12,exos-3	chrI:10517307-10523984	wt_PVD	daf_PVD	OK	124.197	116.203	-0.09599	-0.0885624	0.87945	0.968732	no
XLOC_001121	XLOC_001121	F59C6.3	chrI:10524405-10525503	wt_PVD	daf_PVD	OK	50.9852	32.7504	-0.638569	-0.723813	0.23115	0.605103	no
XLOC_001122	XLOC_001122	F59C6.14	chrI:10526598-10530024	wt_PVD	daf_PVD	OK	6.53387	4.82631	-0.437017	-0.256475	0.7562	0.931849	no
XLOC_001123	XLOC_001123	F59C6.11	chrI:10532523-10534502	wt_PVD	daf_PVD	OK	10.0626	7.35679	-0.451854	-0.368397	0.5835	0.853357	no
XLOC_001124	XLOC_001124	snx-27	chrI:10542922-10546423	wt_PVD	daf_PVD	OK	19.7687	21.0793	0.0926151	0.103351	0.8543	0.962139	no
XLOC_001126	XLOC_001126	F25H2.4	chrI:10551262-10553024	wt_PVD	daf_PVD	OK	22.6235	35.9429	0.667887	0.716559	0.22725	0.600666	no
XLOC_001127	XLOC_001127	F25H2.6	chrI:10553987-10557826	wt_PVD	daf_PVD	OK	26.3181	32.3175	0.296261	0.382889	0.50965	0.811775	no
XLOC_001128	XLOC_001128	F25H2.7	chrI:10558355-10559778	wt_PVD	daf_PVD	OK	1.8113	2.57157	0.505629	0.346081	0.51305	0.814022	no
XLOC_001129	XLOC_001129	ubc-25	chrI:10560225-10564906	wt_PVD	daf_PVD	OK	35.0658	37.6318	0.101888	0.123926	0.82515	0.953291	no
XLOC_001131	XLOC_001131	pas-5	chrI:10566282-10567285	wt_PVD	daf_PVD	OK	793.38	512.727	-0.62982	-0.722524	0.2057	0.577137	no
XLOC_001132	XLOC_001132	F25H2.12,F25H2.14,rla-0,rtel-1,tct-1	chrI:10567643-10577147	wt_PVD	daf_PVD	OK	1159.22	943.336	-0.297311	-0.295301	0.643	0.883666	no
XLOC_001133	XLOC_001133	F29C6.1	chrI:10579407-10580690	wt_PVD	daf_PVD	OK	0.0764984	1.18599	3.95452	0.867716	0.23365	0.607046	no
XLOC_001135	XLOC_001135	T22A3.12,T22A3.6,lst-1,set-18	chrI:10585687-10598477	wt_PVD	daf_PVD	OK	110.37	101.885	-0.115401	-0.134759	0.8174	0.951152	no
XLOC_001136	XLOC_001136	pash-1	chrI:10598661-10606607	wt_PVD	daf_PVD	OK	13.8902	20.3088	0.548035	0.668696	0.24945	0.617128	no
XLOC_001138	XLOC_001138	lam-3	chrI:10608481-10622669	wt_PVD	daf_PVD	OK	1.88136	1.27161	-0.565122	-0.52206	0.35305	0.70578	no
XLOC_001139	XLOC_001139	B0511.6,C43H8.1,cutl-14,mafr-1	chrI:10622947-10631547	wt_PVD	daf_PVD	OK	29.5632	33.1747	0.166279	0.159842	0.7793	0.939424	no
XLOC_001142	XLOC_001142	tag-344	chrI:10643998-10645649	wt_PVD	daf_PVD	OK	28.371	35.9892	0.343144	0.41097	0.4734	0.790469	no
XLOC_001143	XLOC_001143	fbxa-125	chrI:10646408-10647834	wt_PVD	daf_PVD	OK	11.1932	10.0563	-0.154516	-0.137182	0.80175	0.946592	no
XLOC_001144	XLOC_001144	B0511.2	chrI:10648589-10667038	wt_PVD	daf_PVD	OK	0.597306	0.946767	0.664539	0.0929762	0.57835	0.850484	no
XLOC_001145	XLOC_001145	fkb-7	chrI:10667947-10670959	wt_PVD	daf_PVD	OK	3.68958	2.57925	-0.516507	-0.397743	0.45125	0.777788	no
XLOC_001146	XLOC_001146	C34B2.3	chrI:10672703-10674895	wt_PVD	daf_PVD	OK	71.134	68.9703	-0.0445636	-0.0554984	0.9255	0.979744	no
XLOC_001147	XLOC_001147	C34B2.11,kbp-5,tag-272	chrI:10687261-10696982	wt_PVD	daf_PVD	OK	97.2543	72.7475	-0.418864	-0.268176	0.5415	0.83054	no
XLOC_001148	XLOC_001148	B0205.10	chrI:10708327-10710376	wt_PVD	daf_PVD	OK	372.271	476.733	0.356828	0.466585	0.4391	0.769831	no
XLOC_001149	XLOC_001149	B0205.9	chrI:10720307-10726274	wt_PVD	daf_PVD	OK	3.24644	7.09849	1.12865	0.976181	0.0905	0.388708	no
XLOC_001151	XLOC_001151	B0205.14	chrI:10726906-10727318	wt_PVD	daf_PVD	OK	8.59195	11.092	0.368467	0.328594	0.50775	0.810815	no
XLOC_001152	XLOC_001152	B0205.12	chrI:10727748-10739986	wt_PVD	daf_PVD	OK	0.192643	9.72263	5.65734	0.178971	0.3464	0.700094	no
XLOC_001153	XLOC_001153	B0205.6,kin-3	chrI:10727748-10739986	wt_PVD	daf_PVD	OK	52.8697	50.5358	-0.0651351	-0.0521878	0.9419	0.98389	no
XLOC_001156	XLOC_001156	daf-16	chrI:10750425-10776848	wt_PVD	daf_PVD	OK	17.5513	17.4785	-0.00599655	-0.00641002	0.99285	0.996794	no
XLOC_001158	XLOC_001158	F55A3.3	chrI:10789125-10792890	wt_PVD	daf_PVD	OK	23.4331	26.4356	0.173935	0.221432	0.691	0.905388	no
XLOC_001159	XLOC_001159	F55A3.2	chrI:10793304-10798048	wt_PVD	daf_PVD	OK	6.90641	4.65295	-0.569789	-0.56753	0.3025	0.662573	no
XLOC_001160	XLOC_001160	C35E7.8,C35E7.9,marc-6	chrI:10799258-10810453	wt_PVD	daf_PVD	OK	150.826	198.266	0.394554	0.435425	0.4579	0.781995	no
XLOC_001163	XLOC_001163	C35E7.5	chrI:10823369-10829758	wt_PVD	daf_PVD	OK	0.717388	3.08253	2.10329	1.56464	0.01225	0.10709	no
XLOC_001164	XLOC_001164	-	chrI:10830129-10831016	wt_PVD	daf_PVD	OK	11.0178	10.3083	-0.0960361	-0.0936878	0.85725	0.963067	no
XLOC_001165	XLOC_001165	C35E7.4	chrI:10831281-10834798	wt_PVD	daf_PVD	OK	0.908746	2.72723	1.58549	1.24139	0.3275	0.685114	no
XLOC_001167	XLOC_001167	C35E7.2	chrI:10839353-10844686	wt_PVD	daf_PVD	OK	0.874295	2.40371	1.45907	1.1056	0.235	0.60784	no
XLOC_001168	XLOC_001168	C35E7.11	chrI:10844776-10845609	wt_PVD	daf_PVD	OK	1.51871	1.49606	-0.0216729	-0.0170552	0.5677	0.844979	no
XLOC_001169	XLOC_001169	vet-2	chrI:10846788-10850001	wt_PVD	daf_PVD	OK	0.560236	0.596943	0.0915573	0.0540314	0.8669	0.965758	no
XLOC_001172	XLOC_001172	Y37F4.1,Y37F4.15	chrI:10857943-10860792	wt_PVD	daf_PVD	OK	22.5197	16.837	-0.419554	-0.360012	0.49475	0.803487	no
XLOC_001174	XLOC_001174	mop-25.3	chrI:10879956-10894218	wt_PVD	daf_PVD	OK	4.07959	4.19353	0.0397432	0.0125271	0.9405	0.983498	no
XLOC_001175	XLOC_001175	T27C10.8	chrI:10879956-10894218	wt_PVD	daf_PVD	OK	313.179	249.452	-0.328224	-0.327452	0.58045	0.851658	no
XLOC_001176	XLOC_001176	srt-62	chrI:10897837-10902017	wt_PVD	daf_PVD	OK	0	0.50579	inf	#NAME?	0.11205	0.433553	no
XLOC_001181	XLOC_001181	F49D11.13	chrI:10924007-10933697	wt_PVD	daf_PVD	OK	10.1359	5.38211	-0.913225	-0.441643	0.50275	0.808032	no
XLOC_001183	XLOC_001183	prp-17	chrI:10936832-10940515	wt_PVD	daf_PVD	OK	7.2355	7.80937	0.110114	0.117119	0.83965	0.957762	no
XLOC_001184	XLOC_001184	Y95D11A.1,Y95D11A.3	chrI:10940627-10945682	wt_PVD	daf_PVD	OK	17.4691	10.8236	-0.690631	-0.452239	0.4208	0.757192	no
XLOC_001185	XLOC_001185	Y52B11A.3	chrI:10964435-10979964	wt_PVD	daf_PVD	OK	9.52245	10.9944	0.207367	0.161439	0.77725	0.938975	no
XLOC_001186	XLOC_001186	Y52B11A.12	chrI:11011427-11014721	wt_PVD	daf_PVD	OK	4.34902	1.85322	-1.23066	-0.724748	0.42655	0.761236	no
XLOC_001188	XLOC_001188	Y52B11A.8	chrI:11032334-11067275	wt_PVD	daf_PVD	OK	1.06822	1.90965	0.838101	0.175187	0.60755	0.865805	no
XLOC_001189	XLOC_001189	Y52B11A.10	chrI:11032334-11067275	wt_PVD	daf_PVD	OK	4.11992	5.46516	0.407647	0.265066	0.7548	0.931481	no
XLOC_001191	XLOC_001191	Y52B11A.19	chrI:11032334-11067275	wt_PVD	daf_PVD	OK	3.60479	3.53344	-0.0288401	-0.0103683	0.9874	0.995239	no
XLOC_001192	XLOC_001192	-	chrI:11068742-11071023	wt_PVD	daf_PVD	OK	0	0.699988	inf	#NAME?	0.19685	0.5665	no
XLOC_001193	XLOC_001193	21ur-10176	chrI:11075190-11134552	wt_PVD	daf_PVD	OK	3.87849	4.08154	0.0736184	0.0194543	0.97665	0.992255	no
XLOC_001194	XLOC_001194	mir-8190	chrI:11075190-11134552	wt_PVD	daf_PVD	OK	3.23904	5.41945	0.742581	0.273795	0.75005	0.929256	no
XLOC_001201	XLOC_001201	clec-96	chrI:11151232-11151931	wt_PVD	daf_PVD	OK	16.0029	3.21878	-2.31375	-1.81022	0.0237	0.168449	no
XLOC_001202	XLOC_001202	clec-97	chrI:11152703-11155361	wt_PVD	daf_PVD	OK	17.9219	8.83167	-1.02097	-0.832112	0.19385	0.562605	no
XLOC_001203	XLOC_001203	ZK39.10	chrI:11159917-11162624	wt_PVD	daf_PVD	OK	11.1547	9.83327	-0.181903	-0.139798	0.8117	0.949573	no
XLOC_001204	XLOC_001204	-	chrI:11163223-11182396	wt_PVD	daf_PVD	OK	5.5978	4.77515	-0.229313	-0.0762128	0.92765	0.980501	no
XLOC_001207	XLOC_001207	ztf-6	chrI:11193243-11215083	wt_PVD	daf_PVD	OK	8.75429	4.24787	-1.04325	-0.741303	0.30515	0.665107	no
XLOC_001209	XLOC_001209	Y53H1A.7,anr-40	chrI:11193243-11215083	wt_PVD	daf_PVD	OK	1.25889	1.02312	-0.299174	-0.0621959	0.8617	0.964071	no
XLOC_001210	XLOC_001210	Y53H1A.2	chrI:11222390-11223965	wt_PVD	daf_PVD	OK	8.9534	10.8824	0.281492	0.205526	0.73595	0.924184	no
XLOC_001211	XLOC_001211	nfya-2	chrI:11224824-11233320	wt_PVD	daf_PVD	OK	5.91775	4.51723	-0.389609	-0.313283	0.57735	0.849727	no
XLOC_001212	XLOC_001212	F46A8.13	chrI:11234293-11245112	wt_PVD	daf_PVD	OK	24.4929	33.1971	0.43869	0.23808	0.61405	0.869093	no
XLOC_001213	XLOC_001213	F46A8.11	chrI:11248261-11251679	wt_PVD	daf_PVD	OK	9.56575	9.06348	-0.0778126	-0.0425021	0.9214	0.97858	no
XLOC_001214	XLOC_001214	-	chrI:11252094-11253029	wt_PVD	daf_PVD	OK	26.0484	21.4178	-0.282384	-0.320162	0.5863	0.855137	no
XLOC_001215	XLOC_001215	scrm-6	chrI:11253243-11259217	wt_PVD	daf_PVD	OK	35.3429	32.4517	-0.123128	-0.143118	0.8033	0.947108	no
XLOC_001216	XLOC_001216	F36D1.7	chrI:11263170-11263604	wt_PVD	daf_PVD	OK	2.69211	4.01102	0.575233	0.36965	0.60695	0.865363	no
XLOC_001221	XLOC_001221	F36D1.4	chrI:11271699-11272338	wt_PVD	daf_PVD	OK	241.692	184.092	-0.392743	-0.550524	0.5402	0.829813	no
XLOC_001227	XLOC_001227	cdk-9	chrI:11323511-11333147	wt_PVD	daf_PVD	OK	13.6643	16.2241	0.247729	0.271262	0.65845	0.890704	no
XLOC_001231	XLOC_001231	F56G4.4,M70.6,png-1	chrI:11333209-11421262	wt_PVD	daf_PVD	OK	13.2625	19.2642	0.538574	0.343455	0.5239	0.820532	no
XLOC_001234	XLOC_001234	Y53H1C.3	chrI:11333209-11421262	wt_PVD	daf_PVD	OK	6.33602	6.18714	-0.0343044	-0.0150162	0.9854	0.994852	no
XLOC_001238	XLOC_001238	-	chrI:11438058-11440784	wt_PVD	daf_PVD	OK	2.34741	2.98899	0.348589	0.285162	0.6181	0.871048	no
XLOC_001243	XLOC_001243	K08C9.5	chrI:11483381-11484561	wt_PVD	daf_PVD	OK	0.763015	0.557043	-0.453923	-0.284198	0.7323	0.923181	no
XLOC_001246	XLOC_001246	F32B4.6	chrI:11491279-11557783	wt_PVD	daf_PVD	OK	0.151654	30.6263	7.65784	0.647564	0.27965	0.642374	no
XLOC_001247	XLOC_001247	F32B4.4	chrI:11491279-11557783	wt_PVD	daf_PVD	OK	13.8478	14.3539	0.0517828	0.033023	0.9671	0.989924	no
XLOC_001250	XLOC_001250	F15D3.9	chrI:11558025-11558636	wt_PVD	daf_PVD	OK	10.6014	23.7036	1.16086	1.35648	0.3016	0.661608	no
XLOC_001251	XLOC_001251	F15D3.4	chrI:11565138-11570860	wt_PVD	daf_PVD	OK	19.9248	8.78132	-1.18205	-1.42951	0.01495	0.122986	no
XLOC_001252	XLOC_001252	timm-23	chrI:11572089-11579603	wt_PVD	daf_PVD	OK	17.4202	20.4324	0.230098	0.199363	0.74015	0.925595	no
XLOC_001254	XLOC_001254	C17D12.5	chrI:11582696-11587328	wt_PVD	daf_PVD	OK	29.2536	31.741	0.117733	0.0716899	0.9315	0.981482	no
XLOC_001261	XLOC_001261	dhhc-7	chrI:11611623-11616601	wt_PVD	daf_PVD	OK	6.80319	11.8962	0.806211	0.737283	0.20405	0.575169	no
XLOC_001263	XLOC_001263	Y47H9A.5	chrI:11628139-11628346	wt_PVD	daf_PVD	OK	2.98585	3.44147	0.20488	0.319185	0.69675	0.908126	no
XLOC_001277	XLOC_001277	kpc-1	chrI:11675735-11685441	wt_PVD	daf_PVD	OK	6.33142	3.55343	-0.833317	-0.383135	0.41535	0.753337	no
XLOC_001279	XLOC_001279	pgrn-1	chrI:11701621-11703584	wt_PVD	daf_PVD	OK	14.5507	7.54557	-0.947382	-0.816263	0.1659	0.521225	no
XLOC_001283	XLOC_001283	Y47H9B.2	chrI:11744162-11794133	wt_PVD	daf_PVD	OK	30.3364	38.8879	0.358271	0.0661359	0.84245	0.958165	no
XLOC_001284	XLOC_001284	ZK1151.4	chrI:11744162-11794133	wt_PVD	daf_PVD	OK	0.413223	1.43506	1.79612	0.0364196	0.4745	0.791059	no
XLOC_001287	XLOC_001287	T02G6.5	chrI:11815905-11819224	wt_PVD	daf_PVD	OK	7.27522	3.82557	-0.927316	-0.801944	0.4367	0.768229	no
XLOC_001290	XLOC_001290	dhhc-2	chrI:11836580-11849247	wt_PVD	daf_PVD	OK	13.0895	10.7146	-0.288827	-0.305907	0.57585	0.848821	no
XLOC_001292	XLOC_001292	dnj-27	chrI:11851603-11911012	wt_PVD	daf_PVD	OK	9.12568	10.3464	0.181132	0.0291468	0.8643	0.96487	no
XLOC_001294	XLOC_001294	Y47H9C.8	chrI:11851603-11911012	wt_PVD	daf_PVD	OK	96.0132	90.9238	-0.0785751	-0.0286796	0.9332	0.981695	no
XLOC_001295	XLOC_001295	Y47H9C.12,exo-3,fbxa-216	chrI:11851603-11911012	wt_PVD	daf_PVD	OK	5.24941	10.7834	1.03859	0.134593	0.27735	0.640585	no
XLOC_001296	XLOC_001296	ubc-12	chrI:11911125-11924278	wt_PVD	daf_PVD	OK	14.5561	10.2157	-0.510834	-0.22683	0.7957	0.944748	no
XLOC_001297	XLOC_001297	R06C1.4	chrI:11930268-11931754	wt_PVD	daf_PVD	OK	7194.43	6200.51	-0.214494	-0.174172	0.82185	0.95229	no
XLOC_001299	XLOC_001299	R06C1.6	chrI:11940132-11953107	wt_PVD	daf_PVD	OK	0.732084	0.488663	-0.58317	-0.346763	0.71835	0.917952	no
XLOC_001301	XLOC_001301	-	chrI:11953451-11967866	wt_PVD	daf_PVD	OK	1.7149	1.77842	0.0524679	0.0209105	0.9643	0.989331	no
XLOC_001302	XLOC_001302	Y53C10A.16	chrI:11977167-11977267	wt_PVD	daf_PVD	OK	0	28.897	inf	#NAME?	0.123	0.451173	no
XLOC_001303	XLOC_001303	rga-2	chrI:11979425-11985604	wt_PVD	daf_PVD	OK	3.44056	3.20487	-0.102375	-0.0947658	0.86995	0.966121	no
XLOC_001307	XLOC_001307	-	chrI:11998772-12006453	wt_PVD	daf_PVD	OK	0.159744	1.41793	3.14995	0.323029	0.28775	0.649152	no
XLOC_001308	XLOC_001308	-	chrI:12006762-12009755	wt_PVD	daf_PVD	OK	0.672947	0.517747	-0.378247	-0.188735	0.79435	0.94424	no
XLOC_001310	XLOC_001310	abt-5	chrI:12011266-12018630	wt_PVD	daf_PVD	OK	17.0862	22.3023	0.384361	0.516401	0.37815	0.725569	no
XLOC_001311	XLOC_001311	Y53C10A.10	chrI:12020675-12028387	wt_PVD	daf_PVD	OK	8.70383	10.0089	0.201556	0.241433	0.6681	0.894721	no
XLOC_001312	XLOC_001312	F58D5.6	chrI:12033963-12037343	wt_PVD	daf_PVD	OK	5.35536	3.06193	-0.806543	-0.789326	0.17	0.527873	no
XLOC_001313	XLOC_001313	F58D5.11,F58D5.12,F58D5.13,F58D5.5	chrI:12039150-12059791	wt_PVD	daf_PVD	OK	0.937239	1.49639	0.675002	0.131185	0.64655	0.885625	no
XLOC_001323	XLOC_001323	F15H9.1	chrI:12157112-12159141	wt_PVD	daf_PVD	OK	19.1232	18.3073	-0.0629083	-0.0700065	0.9007	0.97371	no
XLOC_001325	XLOC_001325	R05D7.2	chrI:12165595-12177729	wt_PVD	daf_PVD	OK	6.14371	5.42091	-0.180576	-0.148214	0.8256	0.953388	no
XLOC_001327	XLOC_001327	R05D7.5	chrI:12181109-12188992	wt_PVD	daf_PVD	OK	16.1508	9.40635	-0.779897	-0.379115	0.6004	0.862153	no
XLOC_001329	XLOC_001329	C15C6.1,C15C6.2	chrI:12202041-12205800	wt_PVD	daf_PVD	OK	1078.62	1054	-0.0333127	-0.0362654	0.95315	0.986453	no
XLOC_001330	XLOC_001330	C15C6.3	chrI:12206673-12212665	wt_PVD	daf_PVD	OK	23.138	24.5397	0.0848482	0.104734	0.85985	0.963745	no
XLOC_001331	XLOC_001331	C15C6.4,linc-18	chrI:12212972-12217717	wt_PVD	daf_PVD	OK	59.6195	66.5707	0.159102	0.0724592	0.91235	0.97649	no
XLOC_001334	XLOC_001334	F14B6.4,F14B6.6	chrI:12232600-12238232	wt_PVD	daf_PVD	OK	32.811	57.7164	0.814803	0.839111	0.14095	0.481078	no
XLOC_001345	XLOC_001345	F56H6.2	chrI:12287189-12289298	wt_PVD	daf_PVD	OK	0	0.969298	inf	#NAME?	0.1247	0.453408	no
XLOC_001356	XLOC_001356	C47F8.1	chrI:12335132-12336530	wt_PVD	daf_PVD	OK	0.480566	0.742801	0.62824	0.313501	0.58495	0.854285	no
XLOC_001359	XLOC_001359	-	chrI:12343113-12345685	wt_PVD	daf_PVD	OK	5.96547	3.38377	-0.818005	-0.726394	0.22295	0.59715	no
XLOC_001385	XLOC_001385	nlp-39	chrI:12461645-12461885	wt_PVD	daf_PVD	OK	2.38941	3.15176	0.3995	0.441047	0.8109	0.949412	no
XLOC_001386	XLOC_001386	gly-15	chrI:12462165-12465806	wt_PVD	daf_PVD	OK	1.04406	0.982897	-0.0870956	-0.0414808	0.9498	0.985795	no
XLOC_001387	XLOC_001387	sygl-1	chrI:12483751-12486461	wt_PVD	daf_PVD	OK	152.064	105.82	-0.523066	-0.629752	0.2721	0.636057	no
XLOC_001388	XLOC_001388	K11D2.1,T27F6.6,T27F6.7,asah-1,pars-2	chrI:12486787-12507563	wt_PVD	daf_PVD	OK	162.866	241.78	0.570006	0.53237	0.4042	0.745405	no
XLOC_001389	XLOC_001389	unc-101	chrI:12508197-12513400	wt_PVD	daf_PVD	OK	6.56256	12.7469	0.957818	0.489908	0.13625	0.472355	no
XLOC_001390	XLOC_001390	K11D2.5	chrI:12513500-12518666	wt_PVD	daf_PVD	OK	4.80925	7.12366	0.566806	0.503214	0.4708	0.789182	no
XLOC_001391	XLOC_001391	K11D2.4	chrI:12518720-12534382	wt_PVD	daf_PVD	OK	2.82499	3.20933	0.184024	0.0462029	0.898	0.973132	no
XLOC_001392	XLOC_001392	W02D9.2	chrI:12518720-12534382	wt_PVD	daf_PVD	OK	88.7087	99.5914	0.166945	0.149468	0.81505	0.950616	no
XLOC_001393	XLOC_001393	hmg-20	chrI:12535316-12537341	wt_PVD	daf_PVD	OK	3.07565	2.02571	-0.602463	-0.351446	0.54295	0.831156	no
XLOC_001394	XLOC_001394	W02D9.10	chrI:12551543-12552351	wt_PVD	daf_PVD	OK	9.75665	30.0234	1.62163	1.19719	0.03255	0.20704	no
XLOC_001396	XLOC_001396	W02D9.8	chrI:12558536-12559664	wt_PVD	daf_PVD	OK	3689.78	3048.52	-0.275424	-0.061215	0.86655	0.965684	no
XLOC_001397	XLOC_001397	C49G9.1,C49G9.2	chrI:12559883-12573034	wt_PVD	daf_PVD	OK	451.353	267.566	-0.754363	-0.336944	0.5867	0.855194	no
XLOC_001407	XLOC_001407	21ur-12279,H28O16.1	chrI:12652266-12654346	wt_PVD	daf_PVD	OK	5930.25	5789.22	-0.0347234	-0.0284662	0.96145	0.988344	no
XLOC_001408	XLOC_001408	T26E3.6	chrI:12661258-12661658	wt_PVD	daf_PVD	OK	1.18605	0.312189	-1.92568	-1.14537	0.46415	0.784971	no
XLOC_001409	XLOC_001409	T26E3.4	chrI:12665029-12668884	wt_PVD	daf_PVD	OK	257.569	296.296	0.202078	0.282412	0.6383	0.881398	no
XLOC_001410	XLOC_001410	par-6	chrI:12668992-12674470	wt_PVD	daf_PVD	OK	30.9169	23.7613	-0.37978	-0.437542	0.4452	0.773678	no
XLOC_001411	XLOC_001411	ndx-1	chrI:12678997-12682807	wt_PVD	daf_PVD	OK	6.10404	6.39579	0.0673592	0.061777	0.9288	0.980858	no
XLOC_001415	XLOC_001415	sra-18	chrI:12692158-12693714	wt_PVD	daf_PVD	OK	2.61398	0.35949	-2.86222	-1.44258	0.2566	0.622792	no
XLOC_001422	XLOC_001422	T06G6.6	chrI:12718371-12719745	wt_PVD	daf_PVD	OK	20.8698	5.97182	-1.80518	-1.66233	0.28745	0.64873	no
XLOC_001425	XLOC_001425	pfd-3	chrI:12727992-12732687	wt_PVD	daf_PVD	OK	408.226	343.456	-0.249239	-0.286519	0.602	0.863052	no
XLOC_001426	XLOC_001426	toe-4	chrI:12733296-12741338	wt_PVD	daf_PVD	OK	22.7109	24.2413	0.0940817	0.0397143	0.94415	0.98443	no
XLOC_001427	XLOC_001427	uba-2	chrI:12741594-12748577	wt_PVD	daf_PVD	OK	0.0419273	0.753777	4.16818	1.52952	0.2258	0.599368	no
XLOC_001428	XLOC_001428	bath-34,bath-35	chrI:12749983-12764938	wt_PVD	daf_PVD	OK	0.692601	1.00842	0.542004	0.171073	0.7209	0.918974	no
XLOC_001430	XLOC_001430	B0019.2	chrI:12773650-12782308	wt_PVD	daf_PVD	OK	3.79847	1.38655	-1.45392	-1.29635	0.064	0.317844	no
XLOC_001432	XLOC_001432	Y18D10A.4	chrI:12787815-12817933	wt_PVD	daf_PVD	OK	0.772154	0.934502	0.275309	0.0554288	0.8846	0.969536	no
XLOC_001433	XLOC_001433	gsk-3	chrI:12818018-12825625	wt_PVD	daf_PVD	OK	13.2331	14.4614	0.128054	0.153906	0.79245	0.943547	no
XLOC_001435	XLOC_001435	nhx-8	chrI:12826772-12834316	wt_PVD	daf_PVD	OK	3.29931	5.16206	0.645783	0.62949	0.27545	0.638832	no
XLOC_001437	XLOC_001437	Y18D10A.8	chrI:12844317-12858252	wt_PVD	daf_PVD	OK	85.0356	85.1118	0.00129145	0.00147536	0.9979	0.998978	no
XLOC_001438	XLOC_001438	clec-104	chrI:12859134-12861242	wt_PVD	daf_PVD	OK	0.502189	0.204301	-1.29753	-0.527037	0.46185	0.78414	no
XLOC_001439	XLOC_001439	pad-1	chrI:12876353-12902792	wt_PVD	daf_PVD	OK	19.1636	21.284	0.151396	0.204196	0.72535	0.920681	no
XLOC_001440	XLOC_001440	car-1	chrI:12903053-12906222	wt_PVD	daf_PVD	OK	53.6211	34.4264	-0.639284	-0.648749	0.2561	0.622253	no
XLOC_001441	XLOC_001441	fkb-8	chrI:12915157-12918115	wt_PVD	daf_PVD	OK	10.7697	11.7572	0.126565	0.128026	0.8197	0.951754	no
XLOC_001442	XLOC_001442	fkb-2	chrI:12918276-12919269	wt_PVD	daf_PVD	OK	115.588	124.26	0.104375	0.0874437	0.8799	0.968793	no
XLOC_001443	XLOC_001443	pfn-1	chrI:12922028-12923271	wt_PVD	daf_PVD	OK	86.431	69.9655	-0.304905	-0.355511	0.5376	0.828661	no
XLOC_001444	XLOC_001444	Y18D10A.21	chrI:12929386-12931106	wt_PVD	daf_PVD	OK	22.9658	24.3956	0.0871371	0.0977869	0.86685	0.965758	no
XLOC_001445	XLOC_001445	Y18D10A.22	chrI:12932025-12933740	wt_PVD	daf_PVD	OK	0	0.479741	inf	#NAME?	0.0859	0.3776	no
XLOC_001447	XLOC_001447	F08A8.2,acox-1	chrI:12938550-12946550	wt_PVD	daf_PVD	OK	1.76801	1.26601	-0.48184	-0.375299	0.56305	0.842694	no
XLOC_001449	XLOC_001449	F08A8.4	chrI:12951128-12957891	wt_PVD	daf_PVD	OK	0.641872	0.151	-2.08774	-0.463695	0.62275	0.874	no
XLOC_001451	XLOC_001451	eif-6,gale-1	chrI:12962125-12978762	wt_PVD	daf_PVD	OK	23.2895	16.3829	-0.507489	-0.21377	0.7384	0.925033	no
XLOC_001452	XLOC_001452	prx-11	chrI:12962125-12978762	wt_PVD	daf_PVD	OK	0	0.821974	inf	#NAME?	0.0509	0.2756	no
XLOC_001453	XLOC_001453	C47B2.9,efsc-1	chrI:12978823-12983967	wt_PVD	daf_PVD	OK	12.077	12.8551	0.0900779	0.0768046	0.8956	0.972387	no
XLOC_001454	XLOC_001454	nlp-15	chrI:12987679-12995448	wt_PVD	daf_PVD	OK	8.9988	5.49541	-0.711504	-0.39258	0.5707	0.846382	no
XLOC_001455	XLOC_001455	pmr-1,smu-1	chrI:12995614-13023607	wt_PVD	daf_PVD	OK	128.53	117.072	-0.134704	-0.139346	0.8067	0.948157	no
XLOC_001456	XLOC_001456	W05B5.1	chrI:13026886-13045667	wt_PVD	daf_PVD	OK	34.0726	50.7631	0.57517	0.5853	0.29545	0.655882	no
XLOC_001458	XLOC_001458	hpo-2	chrI:13066187-13071179	wt_PVD	daf_PVD	OK	14.1027	0.575569	-4.61484	-2.89812	0.1115	0.432337	no
XLOC_001474	XLOC_001474	F22G12.3	chrI:13143189-14566044	wt_PVD	daf_PVD	OK	0.026326	0.605764	4.5242	0.014941	0.48045	0.794669	no
XLOC_001476	XLOC_001476	F22G12.5	chrI:13143189-14566044	wt_PVD	daf_PVD	OK	20.6535	13.9634	-0.564734	-0.0439063	0.53285	0.825994	no
XLOC_001478	XLOC_001478	F17B5.1	chrI:13143189-14566044	wt_PVD	daf_PVD	OK	10.0233	1.07072	-3.2267	-0.081164	0.27235	0.636094	no
XLOC_001479	XLOC_001479	F17B5.8	chrI:13143189-14566044	wt_PVD	daf_PVD	OK	2.11176	0	#NAME?	#NAME?	0.02735	0.184874	no
XLOC_001486	XLOC_001486	ssp-31	chrI:13143189-14566044	wt_PVD	daf_PVD	OK	93.08	107.106	0.202498	0.0089593	0.894	0.971815	no
XLOC_001487	XLOC_001487	ZK1053.2,scrm-2	chrI:13143189-14566044	wt_PVD	daf_PVD	OK	119.888	113.491	-0.0791102	-0.0132835	0.93275	0.981645	no
XLOC_001489	XLOC_001489	21ur-15524,ZK1053.4,ZK1053.6	chrI:13143189-14566044	wt_PVD	daf_PVD	OK	7.88511	10.0193	0.345573	0.0185739	0.7856	0.941375	no
XLOC_001491	XLOC_001491	F44F1.3	chrI:13143189-14566044	wt_PVD	daf_PVD	OK	4.95026	5.37408	0.118512	0.00494229	0.9236	0.979163	no
XLOC_001493	XLOC_001493	M01E5.1	chrI:13143189-14566044	wt_PVD	daf_PVD	OK	4.6476	5.45197	0.230291	0.00879395	0.8381	0.957157	no
XLOC_001494	XLOC_001494	top-1	chrI:13143189-14566044	wt_PVD	daf_PVD	OK	20.5781	23.7857	0.208983	0.0214159	0.832	0.955428	no
XLOC_001496	XLOC_001496	Y40B1A.1,Y40B1B.8,eif-3.J,ola-1,sls-2.9,snr-2,spr-5	chrI:13143189-14566044	wt_PVD	daf_PVD	OK	125.755	132.545	0.0758594	0.00912204	0.9157	0.977067	no
XLOC_001497	XLOC_001497	sdz-30	chrI:13143189-14566044	wt_PVD	daf_PVD	OK	0	0.598685	inf	#NAME?	0.06245	0.312999	no
XLOC_001498	XLOC_001498	T04D3.8	chrI:13143189-14566044	wt_PVD	daf_PVD	OK	1.76274	1.61605	-0.125345	-0.0018286	0.8805	0.968909	no
XLOC_001501	XLOC_001501	gcy-35	chrI:13143189-14566044	wt_PVD	daf_PVD	OK	2.50978	4.32507	0.785163	0.0227531	0.57175	0.84688	no
XLOC_001506	XLOC_001506	tads-1	chrI:13143189-14566044	wt_PVD	daf_PVD	OK	460.223	450.222	-0.0316963	-0.00703512	0.97845	0.992845	no
XLOC_001507	XLOC_001507	C01A2.4,oxa-1	chrI:13143189-14566044	wt_PVD	daf_PVD	OK	24.7266	30.862	0.319767	0.0161647	0.73555	0.924027	no
XLOC_001508	XLOC_001508	C01A2.2	chrI:13143189-14566044	wt_PVD	daf_PVD	OK	13.5564	1.05495	-3.68373	-0.0336461	0.14335	0.485407	no
XLOC_001509	XLOC_001509	nlp-38	chrI:13143189-14566044	wt_PVD	daf_PVD	OK	5.30578	7.12904	0.426142	0.00876809	0.7812	0.93993	no
XLOC_001511	XLOC_001511	W05H12.4	chrI:13143189-14566044	wt_PVD	daf_PVD	OK	4.98221	7.49105	0.588382	0.00825633	0.71555	0.916845	no
XLOC_001514	XLOC_001514	Y48G10A.6	chrI:13143189-14566044	wt_PVD	daf_PVD	OK	7.10322	4.74735	-0.58135	-0.00446701	0.7389	0.925209	no
XLOC_001515	XLOC_001515	rpr-1	chrI:13143189-14566044	wt_PVD	daf_PVD	OK	1.07388	0.691526	-0.634976	-0.00597628	0.72595	0.920995	no
XLOC_001516	XLOC_001516	Y48G10A.1	chrI:13143189-14566044	wt_PVD	daf_PVD	OK	32.1266	57.0848	0.829338	0.051189	0.51515	0.815317	no
XLOC_001518	XLOC_001518	Y87G2A.19	chrI:13143189-14566044	wt_PVD	daf_PVD	OK	10.5248	238.799	4.50393	0.0985852	0.0347	0.215862	no
XLOC_001520	XLOC_001520	Y87G2A.1	chrI:13143189-14566044	wt_PVD	daf_PVD	OK	7.02937	10.7152	0.608192	0.0229961	0.53295	0.825994	no
XLOC_001521	XLOC_001521	Y87G2A.2	chrI:13143189-14566044	wt_PVD	daf_PVD	OK	0.47417	0.610389	0.364324	0.0034678	0.8727	0.966738	no
XLOC_001522	XLOC_001522	Y87G2A.16,grd-15	chrI:13143189-14566044	wt_PVD	daf_PVD	OK	9.4498	13.6911	0.534884	0.0172109	0.6203	0.872395	no
XLOC_001523	XLOC_001523	Y87G2A.7	chrI:13143189-14566044	wt_PVD	daf_PVD	OK	3.69896	3.35228	-0.141976	-0.00405672	0.89775	0.97311	no
XLOC_001524	XLOC_001524	gpi-1,ubc-14	chrI:13143189-14566044	wt_PVD	daf_PVD	OK	135.057	107.28	-0.332182	-0.0560696	0.68985	0.904866	no
XLOC_001525	XLOC_001525	unc-59	chrI:13143189-14566044	wt_PVD	daf_PVD	OK	10.496	3.57262	-1.55479	-0.0463414	0.275	0.638651	no
XLOC_001527	XLOC_001527	Y41C4A.23,Y71A12B.12	chrI:13143189-14566044	wt_PVD	daf_PVD	OK	1.44214	0.978718	-0.559248	-0.011376	0.7026	0.910803	no
XLOC_001528	XLOC_001528	W09C5.7,linc-1	chrI:13143189-14566044	wt_PVD	daf_PVD	OK	189.612	245.704	0.373876	0.103771	0.73435	0.9237	no
XLOC_001529	XLOC_001529	W04A4.5	chrI:13143189-14566044	wt_PVD	daf_PVD	OK	55.0066	67.4571	0.294366	0.043864	0.71625	0.917042	no
XLOC_001530	XLOC_001530	W04A4.2	chrI:13143189-14566044	wt_PVD	daf_PVD	OK	123.649	124.864	0.0141111	0.00233888	0.98535	0.994838	no
XLOC_001535	XLOC_001535	Y6B3B.4	chrI:13143189-14566044	wt_PVD	daf_PVD	OK	0.128297	1.20296	3.22903	0.036146	0.0855	0.376417	no
XLOC_001536	XLOC_001536	Y37H9A.1,Y37H9A.3	chrI:13143189-14566044	wt_PVD	daf_PVD	OK	26.2367	29.2288	0.155803	0.00999646	0.85515	0.962371	no
XLOC_001540	XLOC_001540	W09G3.1,W09G3.6	chrI:13143189-14566044	wt_PVD	daf_PVD	OK	3.65107	7.17099	0.973853	0.0285345	0.36025	0.711865	no
XLOC_001541	XLOC_001541	W04A8.2	chrI:13143189-14566044	wt_PVD	daf_PVD	OK	2.47004	2.28362	-0.113211	-0.00252615	0.9316	0.981511	no
XLOC_001542	XLOC_001542	W04A8.6,W04A8.9	chrI:13143189-14566044	wt_PVD	daf_PVD	OK	0.49819	0.909764	0.868796	0.00989469	0.5832	0.853166	no
XLOC_001543	XLOC_001543	taf-1	chrI:13143189-14566044	wt_PVD	daf_PVD	OK	6.1856	7.73149	0.321834	0.0230894	0.72325	0.91993	no
XLOC_001550	XLOC_001550	Y71A12B.31,rps-6	chrI:13143189-14566044	wt_PVD	daf_PVD	OK	622.116	522.629	-0.251397	-0.0474599	0.7452	0.927294	no
XLOC_001552	XLOC_001552	Y71A12B.11	chrI:13143189-14566044	wt_PVD	daf_PVD	OK	0.0139793	1.07657	6.26701	0.0141324	0.3353	0.691368	no
XLOC_001553	XLOC_001553	gadr-5	chrI:13143189-14566044	wt_PVD	daf_PVD	OK	0.230035	1.05141	2.1924	0.0312292	0.456	0.780851	no
XLOC_001557	XLOC_001557	ins-29	chrI:13143189-14566044	wt_PVD	daf_PVD	OK	0.352875	11.5318	5.03031	0.0359088	0.2278	0.601351	no
XLOC_001563	XLOC_001563	gpdh-1	chrI:13143189-14566044	wt_PVD	daf_PVD	OK	0.375776	4.8389	3.68674	0.0386504	0.37885	0.726049	no
XLOC_001566	XLOC_001566	tfg-1	chrI:13143189-14566044	wt_PVD	daf_PVD	OK	265.254	247.323	-0.100981	-0.0226114	0.9193	0.977933	no
XLOC_001567	XLOC_001567	Y63D3A.7,Y63D3A.8,mys-2	chrI:13143189-14566044	wt_PVD	daf_PVD	OK	27.1231	42.3141	0.641615	0.0149519	0.49735	0.804969	no
XLOC_001570	XLOC_001570	fipr-24	chrI:13143189-14566044	wt_PVD	daf_PVD	OK	4.14352	3.56592	-0.21658	-0.00271839	0.868	0.965951	no
XLOC_001571	XLOC_001571	C37A5.7	chrI:13143189-14566044	wt_PVD	daf_PVD	OK	2.90726	6.32489	1.12138	0.0225156	0.35615	0.708644	no
XLOC_001573	XLOC_001573	best-25,best-26	chrI:13143189-14566044	wt_PVD	daf_PVD	OK	67.3843	54.3201	-0.310926	-0.0369264	0.75155	0.929785	no
XLOC_001578	XLOC_001578	K04H8.2,K04H8.3	chrI:13143189-14566044	wt_PVD	daf_PVD	OK	0.466835	6.7028	3.84378	0.0402344	0.1857	0.551478	no
XLOC_001579	XLOC_001579	pes-7	chrI:13143189-14566044	wt_PVD	daf_PVD	OK	18.2678	33.7694	0.88641	0.115512	0.39415	0.737549	no
XLOC_001580	XLOC_001580	fbxb-67,fbxb-8	chrI:13143189-14566044	wt_PVD	daf_PVD	OK	1.14585	1.05615	-0.11761	-0.00154837	0.9435	0.984121	no
XLOC_001581	XLOC_001581	F49B2.7	chrI:13143189-14566044	wt_PVD	daf_PVD	OK	3.25023	1.43977	-1.17471	-0.016863	0.613	0.868644	no
XLOC_001583	XLOC_001583	src-2	chrI:13143189-14566044	wt_PVD	daf_PVD	OK	1.40364	1.47352	0.0700958	0.00131328	0.95465	0.986879	no
XLOC_001585	XLOC_001585	Y105E8A.3	chrI:13143189-14566044	wt_PVD	daf_PVD	OK	133.367	118.076	-0.175692	-0.0384405	0.8573	0.963069	no
XLOC_001586	XLOC_001586	eat-18,lev-10	chrI:13143189-14566044	wt_PVD	daf_PVD	OK	2.04653	3.43706	0.747996	0.0286675	0.5279	0.823019	no
XLOC_001587	XLOC_001587	Y105E8A.11,apg-1,hpo-13	chrI:13143189-14566044	wt_PVD	daf_PVD	OK	146.53	178.61	0.285616	0.0345971	0.68745	0.90357	no
XLOC_001588	XLOC_001588	Y105E8A.27	chrI:13143189-14566044	wt_PVD	daf_PVD	OK	151.18	123.344	-0.293577	-0.0352446	0.78155	0.940113	no
XLOC_001589	XLOC_001589	ekl-4	chrI:13143189-14566044	wt_PVD	daf_PVD	OK	8.92262	7.57559	-0.23611	-0.00894896	0.8003	0.946179	no
XLOC_001590	XLOC_001590	zoo-1	chrI:13143189-14566044	wt_PVD	daf_PVD	OK	14.5005	14.8177	0.0312119	0.00191291	0.9759	0.99208	no
XLOC_001591	XLOC_001591	Y105E8B.7	chrI:14634446-14661400	wt_PVD	daf_PVD	OK	170.328	251.841	0.564196	0.528605	0.41505	0.753216	no
XLOC_001592	XLOC_001592	bath-40	chrI:14634446-14661400	wt_PVD	daf_PVD	OK	26.1811	20.5495	-0.349421	-0.158739	0.77965	0.939537	no
XLOC_001593	XLOC_001593	Y105E8B.5,riok-2	chrI:14634446-14661400	wt_PVD	daf_PVD	OK	58.8667	37.6796	-0.643669	-0.303081	0.73975	0.925502	no
XLOC_001594	XLOC_001594	Y105E8B.15,Y105E8B.6,ero-1	chrI:14662514-14674803	wt_PVD	daf_PVD	OK	92.5657	82.6934	-0.162707	-0.187593	0.7461	0.927569	no
XLOC_001597	XLOC_001597	Y54E5A.2	chrI:14675590-14700530	wt_PVD	daf_PVD	OK	11.5296	10.0442	-0.198979	-0.1398	0.87415	0.967082	no
XLOC_001598	XLOC_001598	Y54E5A.7	chrI:14708230-14721557	wt_PVD	daf_PVD	OK	89.9483	123.831	0.461208	0.456484	0.45265	0.778637	no
XLOC_001599	XLOC_001599	Y54E5A.8	chrI:14708230-14721557	wt_PVD	daf_PVD	OK	23.6046	40.7757	0.788639	0.236886	0.48285	0.796335	no
XLOC_001602	XLOC_001602	K05C4.4	chrI:14731099-14737278	wt_PVD	daf_PVD	OK	0.492119	0.706045	0.520754	0.256986	0.81665	0.950938	no
XLOC_001603	XLOC_001603	K05C4.7	chrI:14737551-14738788	wt_PVD	daf_PVD	OK	9.41934	14.3294	0.605282	0.612224	0.2815	0.643771	no
XLOC_001604	XLOC_001604	hmp-2	chrI:14738870-14742511	wt_PVD	daf_PVD	OK	22.0885	27.4477	0.31339	0.375927	0.51545	0.815534	no
XLOC_001605	XLOC_001605	K05C4.5	chrI:14742753-14747658	wt_PVD	daf_PVD	OK	14.2106	14.5055	0.0296366	0.0364114	0.94805	0.985285	no
XLOC_001606	XLOC_001606	dnj-12	chrI:14755140-14759401	wt_PVD	daf_PVD	OK	45.7428	57.0728	0.319258	0.247465	0.7087	0.913541	no
XLOC_001607	XLOC_001607	rps-26	chrI:14759654-14769029	wt_PVD	daf_PVD	OK	327.878	257.861	-0.346566	-0.190944	0.7538	0.930983	no
XLOC_001609	XLOC_001609	uev-1	chrI:14777265-14790917	wt_PVD	daf_PVD	OK	39.0153	44.3997	0.186511	0.129321	0.83715	0.956953	no
XLOC_001610	XLOC_001610	F39B2.1,K11B4.1	chrI:14791026-14797161	wt_PVD	daf_PVD	OK	36.228	29	-0.321053	-0.201864	0.6344	0.879619	no
XLOC_001612	XLOC_001612	K11B4.2	chrI:14797655-14798701	wt_PVD	daf_PVD	OK	15.921	8.25745	-0.947167	-0.778651	0.22565	0.599187	no
XLOC_001613	XLOC_001613	smp-1	chrI:14807468-14823985	wt_PVD	daf_PVD	OK	4.20807	1.3863	-1.60192	-0.534455	0.4113	0.750244	no
XLOC_001614	XLOC_001614	ubc-16	chrI:14807468-14823985	wt_PVD	daf_PVD	OK	22.2158	15.0772	-0.559212	-0.258068	0.6479	0.886224	no
XLOC_001615	XLOC_001615	let-49	chrI:14807468-14823985	wt_PVD	daf_PVD	OK	10.4402	13.0216	0.318755	0.130847	0.8741	0.967067	no
XLOC_001619	XLOC_001619	F32A7.4	chrI:14839920-14842994	wt_PVD	daf_PVD	OK	31.709	30.3349	-0.0639107	-0.0825507	0.8856	0.969785	no
XLOC_001620	XLOC_001620	F32A7.5	chrI:14846466-14863759	wt_PVD	daf_PVD	OK	14.7012	11.1063	-0.404548	-0.0518879	0.69775	0.908554	no
XLOC_001624	XLOC_001624	ZK270.3	chrI:14875732-14901591	wt_PVD	daf_PVD	OK	0	2.56894	inf	#NAME?	0.1333	0.467272	no
XLOC_001625	XLOC_001625	ptr-23	chrI:14909265-14912761	wt_PVD	daf_PVD	OK	4.57995	2.39857	-0.933159	-0.929756	0.1002	0.411372	no
XLOC_001626	XLOC_001626	F21F12.1,kin-1	chrI:14913583-14952573	wt_PVD	daf_PVD	OK	150.188	187.656	0.321318	0.367941	0.58625	0.855137	no
XLOC_001627	XLOC_001627	ZK909.3	chrI:14953483-14955402	wt_PVD	daf_PVD	OK	9.14469	4.44707	-1.04008	-0.827738	0.1705	0.528713	no
XLOC_001628	XLOC_001628	ces-2	chrI:14961515-14965010	wt_PVD	daf_PVD	OK	1.5842	0.0415365	-5.25323	-1.57878	0.12545	0.454454	no
XLOC_001629	XLOC_001629	ZK909.6	chrI:14966388-14968549	wt_PVD	daf_PVD	OK	10.6236	4.50714	-1.23699	-0.852903	0.1824	0.546346	no
XLOC_001630	XLOC_001630	ZK337.2	chrI:14975303-14980588	wt_PVD	daf_PVD	OK	2.70728	0.498837	-2.4402	-1.73617	0.1921	0.560533	no
XLOC_001632	XLOC_001632	tep-1	chrI:14994407-15001672	wt_PVD	daf_PVD	OK	3.41023	3.45785	0.020004	0.0214003	0.9707	0.990854	no
XLOC_001633	XLOC_001633	mtd-1	chrI:15001872-15014248	wt_PVD	daf_PVD	OK	0	5.80582	inf	#NAME?	0.1253	0.454278	no
XLOC_001634	XLOC_001634	F33H2.2	chrI:15017273-15030539	wt_PVD	daf_PVD	OK	106.806	126.474	0.243839	0.314146	0.5842	0.853669	no
XLOC_001635	XLOC_001635	F33H2.3	chrI:15034520-15035265	wt_PVD	daf_PVD	OK	7.94757	9.05381	0.188012	0.163943	0.7693	0.936018	no
XLOC_001636	XLOC_001636	F31C3.2	chrI:15035963-15050686	wt_PVD	daf_PVD	OK	12.0575	16.6177	0.462799	0.224102	0.731	0.92273	no
XLOC_001637	XLOC_001637	psf-2	chrI:15050789-15059010	wt_PVD	daf_PVD	OK	5.29639	4.4992	-0.235341	-0.0995426	0.8914	0.971004	no
XLOC_001638	XLOC_001638	rrn-1.2,rrn-2.1	chrI:15060290-15071348	wt_PVD	daf_PVD	OK	314.689	50.0156	-2.65348	-0.110053	0.21585	0.588694	no
XLOC_001639	XLOC_001639	Y74C9A.6	chrI:1452-3909	wt_PVD	daf_PVD	OK	0.12501	0.661786	2.40433	0.601379	0.24775	0.617083	no
XLOC_001640	XLOC_001640	homt-1	chrI:4123-16966	wt_PVD	daf_PVD	OK	8.81427	11.4382	0.375948	0.232343	0.6511	0.887455	no
XLOC_001641	XLOC_001641	rcor-1	chrI:17496-26778	wt_PVD	daf_PVD	OK	8.42399	11.4487	0.442614	0.42824	0.44215	0.771888	no
XLOC_001642	XLOC_001642	sesn-1	chrI:27588-40769	wt_PVD	daf_PVD	OK	10.7428	5.86936	-0.872092	-0.693955	0.2388	0.611004	no
XLOC_001643	XLOC_001643	Y48G1C.5	chrI:55282-64149	wt_PVD	daf_PVD	OK	7.18622	7.54367	0.0700352	0.0431772	0.9248	0.979453	no
XLOC_001644	XLOC_001644	Y48G1C.6	chrI:81206-91298	wt_PVD	daf_PVD	OK	1.79071	0.88194	-1.02178	-0.286356	0.71205	0.915021	no
XLOC_001645	XLOC_001645	Y48G1C.13	chrI:91362-95325	wt_PVD	daf_PVD	OK	39.8675	4.07797	-3.28929	-0.959426	0.1531	0.500777	no
XLOC_001646	XLOC_001646	F53G12.16,F53G12.17,Y48G1C.8,rab-11.1	chrI:96350-113745	wt_PVD	daf_PVD	OK	1409.13	1126.49	-0.322979	-0.229526	0.7475	0.928222	no
XLOC_001648	XLOC_001648	bli-3	chrI:146019-155144	wt_PVD	daf_PVD	OK	3.15981	1.47898	-1.09523	-1.10266	0.0544	0.287466	no
XLOC_001649	XLOC_001649	ptr-11	chrI:160145-175996	wt_PVD	daf_PVD	OK	10.0896	6.45783	-0.643752	-0.458987	0.42715	0.761531	no
XLOC_001650	XLOC_001650	F56C11.3	chrI:177080-182771	wt_PVD	daf_PVD	OK	4.94336	6.28645	0.346752	0.108497	0.8736	0.966845	no
XLOC_001651	XLOC_001651	snpc-3.3	chrI:209291-220998	wt_PVD	daf_PVD	OK	12.0632	3.08	-1.96961	-0.637145	0.35585	0.708362	no
XLOC_001652	XLOC_001652	Y48G1BM.6	chrI:230754-238312	wt_PVD	daf_PVD	OK	0.928763	3.69454	1.99201	1.5654	0.0241	0.170391	no
XLOC_001654	XLOC_001654	-	chrI:248544-251385	wt_PVD	daf_PVD	OK	0.111937	1.13494	3.34186	1.27061	0.14495	0.487427	no
XLOC_001658	XLOC_001658	ztf-3	chrI:277636-289075	wt_PVD	daf_PVD	OK	104.276	123.175	0.240298	0.272711	0.65205	0.887991	no
XLOC_001659	XLOC_001659	C53D5.5,imb-3	chrI:305727-315589	wt_PVD	daf_PVD	OK	46.6311	34.8583	-0.419788	-0.55127	0.33365	0.689922	no
XLOC_001660	XLOC_001660	xpo-2	chrI:316249-323391	wt_PVD	daf_PVD	OK	19.8269	11.4069	-0.797551	-0.596169	0.2943	0.655004	no
XLOC_001661	XLOC_001661	mbtr-1	chrI:343075-357316	wt_PVD	daf_PVD	OK	29.7795	24.3434	-0.290793	-0.242284	0.69515	0.907452	no
XLOC_001662	XLOC_001662	R119.2	chrI:368777-373448	wt_PVD	daf_PVD	OK	0.498982	0.627162	0.329849	0.188383	0.7524	0.930209	no
XLOC_001663	XLOC_001663	R119.3,pqn-59	chrI:373501-382471	wt_PVD	daf_PVD	OK	70.1917	56.0672	-0.324144	-0.431335	0.4579	0.781995	no
XLOC_001664	XLOC_001664	R119.5	chrI:382542-395285	wt_PVD	daf_PVD	OK	5.39237	3.50737	-0.620528	-0.353855	0.6036	0.863825	no
XLOC_001665	XLOC_001665	Y50C1A.2	chrI:398517-418698	wt_PVD	daf_PVD	OK	8.87031	14.6643	0.725257	0.506411	0.4132	0.751652	no
XLOC_001666	XLOC_001666	W04C9.5	chrI:462659-471047	wt_PVD	daf_PVD	OK	0.647719	1.18757	0.874576	0.43495	0.60445	0.864234	no
XLOC_001667	XLOC_001667	W04C9.9	chrI:482042-483883	wt_PVD	daf_PVD	OK	0.60493	1.4494	1.26061	0.69198	0.24305	0.614835	no
XLOC_001669	XLOC_001669	Y65B4BL.3,Y65B4BL.4,Y65B4BL.6,Y65B4BL.7,acs-13	chrI:484128-521588	wt_PVD	daf_PVD	OK	2095.27	541.964	-1.95087	-0.649656	0.2236	0.597621	no
XLOC_001674	XLOC_001674	grl-16	chrI:572106-575928	wt_PVD	daf_PVD	OK	136.973	75.578	-0.857858	-1.11269	0.0619	0.311443	no
XLOC_001676	XLOC_001676	hum-7	chrI:585796-607574	wt_PVD	daf_PVD	OK	0.52819	0.77916	0.560863	0.429248	0.5039	0.808623	no
XLOC_001677	XLOC_001677	eme-1	chrI:614649-637850	wt_PVD	daf_PVD	OK	14.6605	25.6018	0.80431	0.204092	0.54235	0.830963	no
XLOC_001680	XLOC_001680	Y65B4A.6	chrI:614649-637850	wt_PVD	daf_PVD	OK	2.69237	5.99855	1.15574	0.137401	0.3583	0.710572	no
XLOC_001681	XLOC_001681	Y65B4A.7	chrI:638094-658697	wt_PVD	daf_PVD	OK	52.4123	37.5109	-0.482596	-0.211136	0.75215	0.930066	no
XLOC_001682	XLOC_001682	Y65B4A.8	chrI:659562-663673	wt_PVD	daf_PVD	OK	62.6466	89.7236	0.51825	0.668103	0.23895	0.611214	no
XLOC_001683	XLOC_001683	Y65B4A.9	chrI:664395-666961	wt_PVD	daf_PVD	OK	21.8609	19.6395	-0.154596	-0.166218	0.7861	0.94145	no
XLOC_001684	XLOC_001684	Y18H1A.14	chrI:667617-691259	wt_PVD	daf_PVD	OK	0.623395	0.24086	-1.37195	-0.157006	0.54415	0.831966	no
XLOC_001685	XLOC_001685	Y18H1A.10	chrI:667617-691259	wt_PVD	daf_PVD	OK	7.6537	8.61006	0.169865	0.0874859	0.90795	0.975484	no
XLOC_001686	XLOC_001686	Y18H1A.4	chrI:692050-694923	wt_PVD	daf_PVD	OK	34.5003	42.0649	0.286008	0.339524	0.56425	0.843269	no
XLOC_001687	XLOC_001687	Y18H1A.2,hgap-1	chrI:694985-716656	wt_PVD	daf_PVD	OK	49.5415	55.9696	0.176007	0.186235	0.70775	0.9129	no
XLOC_001688	XLOC_001688	Y18H1A.7	chrI:717899-730940	wt_PVD	daf_PVD	OK	50.689	64.23	0.341576	0.300591	0.62485	0.874982	no
XLOC_001689	XLOC_001689	Y18H1A.15	chrI:731070-736553	wt_PVD	daf_PVD	OK	13.2092	15.1053	0.193511	0.22842	0.692	0.9058	no
XLOC_001690	XLOC_001690	col-46	chrI:742006-745457	wt_PVD	daf_PVD	OK	0.611971	0.42227	-0.535298	-0.289198	0.6957	0.907652	no
XLOC_001691	XLOC_001691	Y18H1A.9	chrI:745890-756987	wt_PVD	daf_PVD	OK	44.5445	29.7575	-0.581993	-0.670362	0.26465	0.629501	no
XLOC_001693	XLOC_001693	mps-3	chrI:760951-761839	wt_PVD	daf_PVD	OK	22.4458	22.7458	0.0191604	0.0175619	0.97545	0.991923	no
XLOC_001699	XLOC_001699	ZC123.4	chrI:838104-846748	wt_PVD	daf_PVD	OK	1.48818	1.64755	0.146778	0.094962	0.88415	0.969536	no
XLOC_001700	XLOC_001700	pde-6	chrI:872670-895102	wt_PVD	daf_PVD	OK	116.348	172.249	0.566046	0.549959	0.39235	0.736283	no
XLOC_001702	XLOC_001702	him-19	chrI:872670-895102	wt_PVD	daf_PVD	OK	31.1539	30.8338	-0.0148987	-0.00422081	0.99185	0.996497	no
XLOC_001705	XLOC_001705	mig-1	chrI:938413-1655335	wt_PVD	daf_PVD	OK	1.263	3.02688	1.26097	0.0603758	0.34465	0.698817	no
XLOC_001706	XLOC_001706	cutl-20,shc-1	chrI:938413-1655335	wt_PVD	daf_PVD	OK	114.942	74.759	-0.620587	-0.168758	0.5796	0.851418	no
XLOC_001708	XLOC_001708	madf-6	chrI:938413-1655335	wt_PVD	daf_PVD	OK	20.0551	27.2948	0.444657	0.0549183	0.64325	0.883799	no
XLOC_001709	XLOC_001709	C54G6.8	chrI:938413-1655335	wt_PVD	daf_PVD	OK	170.684	94.1781	-0.857867	-0.0526068	0.60665	0.865318	no
XLOC_001710	XLOC_001710	mrpl-38	chrI:938413-1655335	wt_PVD	daf_PVD	OK	12.8302	15.1391	0.238735	0.0234541	0.81	0.949157	no
XLOC_001711	XLOC_001711	spd-1	chrI:938413-1655335	wt_PVD	daf_PVD	OK	15.2674	12.1327	-0.331557	-0.0381111	0.821	0.952009	no
XLOC_001712	XLOC_001712	Y34D9A.8,vps-4	chrI:938413-1655335	wt_PVD	daf_PVD	OK	6.27908	6.3892	0.0250824	0.00177562	0.9741	0.991501	no
XLOC_001713	XLOC_001713	R06A10.4	chrI:938413-1655335	wt_PVD	daf_PVD	OK	0.697368	0.272477	-1.35578	-0.0316251	0.5141	0.814695	no
XLOC_001715	XLOC_001715	Y48G8AL.10	chrI:938413-1655335	wt_PVD	daf_PVD	OK	8.48899	9.30957	0.133121	0.00862551	0.8549	0.962317	no
XLOC_001716	XLOC_001716	aps-3	chrI:938413-1655335	wt_PVD	daf_PVD	OK	6.00538	6.93219	0.207056	0.00873524	0.8754	0.967525	no
XLOC_001718	XLOC_001718	haf-6	chrI:938413-1655335	wt_PVD	daf_PVD	OK	64.1077	41.4581	-0.628845	-0.176783	0.51865	0.817247	no
XLOC_001719	XLOC_001719	Y48G8AL.20	chrI:938413-1655335	wt_PVD	daf_PVD	OK	4.58944	7.39767	0.688752	0.0342885	0.6157	0.869856	no
XLOC_001720	XLOC_001720	Y48G8AL.16	chrI:938413-1655335	wt_PVD	daf_PVD	OK	149.576	87.7143	-0.769998	-0.0466649	0.51885	0.817275	no
XLOC_001721	XLOC_001721	Y48G8AL.12	chrI:938413-1655335	wt_PVD	daf_PVD	OK	251.69	157.814	-0.673425	-0.0680223	0.5342	0.826738	no
XLOC_001722	XLOC_001722	Y48G8AL.13	chrI:938413-1655335	wt_PVD	daf_PVD	OK	129.949	134.322	0.0477557	0.0149025	0.9623	0.988752	no
XLOC_001727	XLOC_001727	K12C11.1	chrI:938413-1655335	wt_PVD	daf_PVD	OK	17.6885	12.878	-0.457904	-0.0501014	0.60355	0.8638	no
XLOC_001728	XLOC_001728	Y92H12BL.4	chrI:938413-1655335	wt_PVD	daf_PVD	OK	2.0701	3.13823	0.600248	0.0211458	0.6197	0.871993	no
XLOC_001729	XLOC_001729	Y92H12BM.1	chrI:938413-1655335	wt_PVD	daf_PVD	OK	1.42443	2.08338	0.548541	0.016773	0.7417	0.926154	no
XLOC_001730	XLOC_001730	Y92H12BR.2	chrI:938413-1655335	wt_PVD	daf_PVD	OK	8.96494	2.35651	-1.92764	-0.0530465	0.14905	0.493982	no
XLOC_001731	XLOC_001731	F37F2.2	chrI:938413-1655335	wt_PVD	daf_PVD	OK	19.3224	15.7673	-0.293337	-0.0169396	0.7973	0.945377	no
XLOC_001733	XLOC_001733	gst-25	chrI:938413-1655335	wt_PVD	daf_PVD	OK	0.433185	0.898258	1.05215	0.023015	0.65585	0.889568	no
XLOC_001735	XLOC_001735	Y92H12A.5	chrI:938413-1655335	wt_PVD	daf_PVD	OK	1.44473	2.41791	0.74296	0.0642808	0.5024	0.807743	no
XLOC_001739	XLOC_001739	Y73E7A.6	chrI:938413-1655335	wt_PVD	daf_PVD	OK	13.3202	5.43273	-1.29387	-0.0268483	0.4058	0.746528	no
XLOC_001740	XLOC_001740	bre-4	chrI:938413-1655335	wt_PVD	daf_PVD	OK	20.3633	18.0623	-0.172989	-0.0255291	0.8734	0.96681	no
XLOC_001741	XLOC_001741	mab-20	chrI:938413-1655335	wt_PVD	daf_PVD	OK	54.6371	78.4335	0.52159	0.140694	0.63865	0.881504	no
XLOC_001742	XLOC_001742	pqn-88	chrI:1655601-1656796	wt_PVD	daf_PVD	OK	486.833	509.577	0.0658749	0.068702	0.90475	0.974712	no
XLOC_001743	XLOC_001743	Y71G12B.33	chrI:1657633-1663323	wt_PVD	daf_PVD	OK	30.2659	26.8762	-0.171364	-0.197653	0.73405	0.92369	no
XLOC_001744	XLOC_001744	Y71G12B.22	chrI:1663411-1667607	wt_PVD	daf_PVD	OK	15.9535	19.3972	0.281974	0.275807	0.65225	0.888098	no
XLOC_001745	XLOC_001745	Y71G12B.23,Y71G12B.35	chrI:1670037-1676432	wt_PVD	daf_PVD	OK	1.81848	4.62329	1.34618	0.808928	0.103	0.416651	no
XLOC_001746	XLOC_001746	Y71G12B.31	chrI:1686217-1701803	wt_PVD	daf_PVD	OK	1.74721	3.6622	1.06766	0.136677	0.50885	0.811383	no
XLOC_001748	XLOC_001748	mppa-1	chrI:1721598-1751065	wt_PVD	daf_PVD	OK	13.8542	15.3995	0.152557	0.0661818	0.89585	0.972449	no
XLOC_001749	XLOC_001749	Y71G12B.25	chrI:1767943-1790007	wt_PVD	daf_PVD	OK	37.9914	4.89133	-2.95737	-1.57067	0.12415	0.452858	no
XLOC_001750	XLOC_001750	Y71G12B.26	chrI:1767943-1790007	wt_PVD	daf_PVD	OK	0.164217	4.60263	4.80878	0.724482	0.1327	0.466466	no
XLOC_001751	XLOC_001751	Y71G12B.27	chrI:1797440-1798647	wt_PVD	daf_PVD	OK	113.509	122.439	0.109265	0.138244	0.8366	0.956787	no
XLOC_001752	XLOC_001752	Y71G12B.32	chrI:1813912-1816019	wt_PVD	daf_PVD	OK	22.3136	50.0353	1.16502	1.14531	0.05065	0.274634	no
XLOC_001753	XLOC_001753	Y71G12B.30	chrI:1816036-1829244	wt_PVD	daf_PVD	OK	28.0069	19.4049	-0.529358	-0.346026	0.54865	0.834668	no
XLOC_001754	XLOC_001754	C53H9.3	chrI:1832168-1832423	wt_PVD	daf_PVD	OK	12.7686	5.65764	-1.17433	-1.17262	0.39895	0.741531	no
XLOC_001755	XLOC_001755	rpl-27	chrI:1834877-1843907	wt_PVD	daf_PVD	OK	5.82023	1.63848	-1.82872	-0.0225002	0.5301	0.824557	no
XLOC_001759	XLOC_001759	scm-1	chrI:1862609-1884387	wt_PVD	daf_PVD	OK	29.3717	37.6589	0.358564	0.330801	0.6054	0.864606	no
XLOC_001760	XLOC_001760	Y71G12A.4	chrI:1885163-1923088	wt_PVD	daf_PVD	OK	23.8833	16.262	-0.554496	-0.250935	0.72475	0.920441	no
XLOC_001761	XLOC_001761	Y51F10.7	chrI:1885163-1923088	wt_PVD	daf_PVD	OK	101.983	63.3771	-0.686302	-0.248711	0.69145	0.90558	no
XLOC_001764	XLOC_001764	Y51F10.10	chrI:1950598-1964975	wt_PVD	daf_PVD	OK	131.367	147.302	0.165176	0.218934	0.7146	0.916428	no
XLOC_001766	XLOC_001766	Y20F4.4,Y37E3.1	chrI:2034331-2064251	wt_PVD	daf_PVD	OK	91.6932	119.473	0.381801	0.447489	0.39985	0.742238	no
XLOC_001767	XLOC_001767	Y20F4.8	chrI:2034331-2064251	wt_PVD	daf_PVD	OK	2.02832	2.37208	0.225865	0.0414931	0.91415	0.976762	no
XLOC_001768	XLOC_001768	-	chrI:2034331-2064251	wt_PVD	daf_PVD	OK	0.219885	0.778856	1.82461	0.241844	0.49005	0.800611	no
XLOC_001770	XLOC_001770	Y37E3.27,Y37E3.8,rla-1	chrI:2069095-2070894	wt_PVD	daf_PVD	OK	1777.07	1479.9	-0.263999	-0.259069	0.6749	0.898239	no
XLOC_001773	XLOC_001773	Y37E3.10	chrI:2072679-2077029	wt_PVD	daf_PVD	OK	8.08796	9.43806	0.222714	0.0931393	0.9053	0.974858	no
XLOC_001774	XLOC_001774	Y37E3.29,iglr-3	chrI:2078962-2093799	wt_PVD	daf_PVD	OK	2.05321	4.51635	1.13728	0.469035	0.4065	0.746964	no
XLOC_001776	XLOC_001776	Y37E3.19	chrI:2097008-2123572	wt_PVD	daf_PVD	OK	32.0443	27.3382	-0.229148	-0.13132	0.8863	0.969851	no
XLOC_001777	XLOC_001777	fpn-1.1	chrI:2097008-2123572	wt_PVD	daf_PVD	OK	2.49916	3.95848	0.663504	0.256116	0.7743	0.937915	no
XLOC_001778	XLOC_001778	Y37E3.30	chrI:2149537-2151811	wt_PVD	daf_PVD	OK	5.68926	4.06549	-0.484813	-0.271894	0.5759	0.848832	no
XLOC_001781	XLOC_001781	dct-9	chrI:2233749-2234954	wt_PVD	daf_PVD	OK	68.8348	60.9691	-0.175059	-0.201141	0.73715	0.924611	no
XLOC_001782	XLOC_001782	W03F11.4	chrI:2235512-2241259	wt_PVD	daf_PVD	OK	35.5573	38.9966	0.1332	0.16129	0.78315	0.940676	no
XLOC_001783	XLOC_001783	ZK1025.13,abt-2	chrI:2249766-2489501	wt_PVD	daf_PVD	OK	8.96613	17.3462	0.952062	0.310337	0.53965	0.829601	no
XLOC_001784	XLOC_001784	cdk-7	chrI:2249766-2489501	wt_PVD	daf_PVD	OK	68.9102	88.9605	0.368448	0.138371	0.7656	0.93483	no
XLOC_001785	XLOC_001785	icp-1,tpxl-1	chrI:2249766-2489501	wt_PVD	daf_PVD	OK	32.4468	14.3423	-1.1778	-0.242728	0.17625	0.537266	no
XLOC_001786	XLOC_001786	Y39G10AR.30	chrI:2249766-2489501	wt_PVD	daf_PVD	OK	153.288	145.031	-0.0798799	-0.00496394	0.95955	0.987865	no
XLOC_001787	XLOC_001787	mcm-4	chrI:2249766-2489501	wt_PVD	daf_PVD	OK	8.36033	16.1174	0.94699	0.168422	0.52985	0.824327	no
XLOC_001788	XLOC_001788	Y39G10AR.32	chrI:2249766-2489501	wt_PVD	daf_PVD	OK	23.5622	24.482	0.0552501	0.00395257	0.95795	0.987579	no
XLOC_001789	XLOC_001789	Y39G10AR.15	chrI:2249766-2489501	wt_PVD	daf_PVD	OK	20.4373	24.56	0.265104	0.0644665	0.7643	0.934206	no
XLOC_001790	XLOC_001790	Y39G10AR.16	chrI:2249766-2489501	wt_PVD	daf_PVD	OK	122.595	94.5588	-0.374614	-0.0943055	0.74695	0.927982	no
XLOC_001791	XLOC_001791	sydn-1	chrI:2249766-2489501	wt_PVD	daf_PVD	OK	0.438807	1.02789	1.22802	0.0535855	0.55225	0.836574	no
XLOC_001792	XLOC_001792	dot-1.1	chrI:2249766-2489501	wt_PVD	daf_PVD	OK	6.72056	5.02008	-0.420871	-0.0544598	0.7319	0.922965	no
XLOC_001794	XLOC_001794	F23C8.5,did-2	chrI:2249766-2489501	wt_PVD	daf_PVD	OK	151.879	231.47	0.607903	0.234749	0.6481	0.886279	no
XLOC_001795	XLOC_001795	F23C8.7,ZK1025.11	chrI:2249766-2489501	wt_PVD	daf_PVD	OK	31.2934	36.9558	0.239945	0.0664229	0.8323	0.955473	no
XLOC_001796	XLOC_001796	F23C8.8,F23C8.9	chrI:2249766-2489501	wt_PVD	daf_PVD	OK	79.2902	52.9403	-0.582777	-0.174058	0.61535	0.869712	no
XLOC_001797	XLOC_001797	F23C8.14	chrI:2249766-2489501	wt_PVD	daf_PVD	OK	0.245121	1.39563	2.50935	0.039743	0.48995	0.80061	no
XLOC_001799	XLOC_001799	Y74C10AL.2	chrI:2249766-2489501	wt_PVD	daf_PVD	OK	53.4233	57.0806	0.095532	0.0155943	0.93555	0.982079	no
XLOC_001800	XLOC_001800	abtm-1	chrI:2249766-2489501	wt_PVD	daf_PVD	OK	9.01387	11.7653	0.384316	0.027837	0.6517	0.887844	no
XLOC_001801	XLOC_001801	Y23H5B.5	chrI:2497956-2506370	wt_PVD	daf_PVD	OK	1.72865	1.9282	0.157608	0.0548362	0.74935	0.928902	no
XLOC_001804	XLOC_001804	Y23H5B.8	chrI:2546967-2548329	wt_PVD	daf_PVD	OK	0.721063	0.348771	-1.04785	-0.661351	0.38825	0.733437	no
XLOC_001807	XLOC_001807	aat-5	chrI:2571529-2967292	wt_PVD	daf_PVD	OK	1.04898	1.21803	0.215563	0.00602008	0.86525	0.965156	no
XLOC_001808	XLOC_001808	fbp-1	chrI:2571529-2967292	wt_PVD	daf_PVD	OK	20.2083	17.7523	-0.186948	-0.018118	0.87565	0.96756	no
XLOC_001809	XLOC_001809	ptr-12	chrI:2571529-2967292	wt_PVD	daf_PVD	OK	0.885435	1.07898	0.285206	0.00998218	0.8473	0.959728	no
XLOC_001812	XLOC_001812	Y23H5A.9	chrI:2571529-2967292	wt_PVD	daf_PVD	OK	94.6038	4.28112	-4.46584	-0.234934	0.32105	0.680091	no
XLOC_001813	XLOC_001813	cars-1	chrI:2571529-2967292	wt_PVD	daf_PVD	OK	140.031	143.949	0.0398121	0.0137473	0.9658	0.989638	no
XLOC_001814	XLOC_001814	D1005.8	chrI:2571529-2967292	wt_PVD	daf_PVD	OK	9.19861	10.7924	0.230532	0.0119979	0.88115	0.969214	no
XLOC_001815	XLOC_001815	F40E3.5	chrI:2571529-2967292	wt_PVD	daf_PVD	OK	42.9442	45.9096	0.0963311	0.012482	0.9204	0.978185	no
XLOC_001816	XLOC_001816	F40E3.6	chrI:2571529-2967292	wt_PVD	daf_PVD	OK	0	0.780248	inf	#NAME?	0.04755	0.264022	no
XLOC_001818	XLOC_001818	F32B5.7	chrI:2571529-2967292	wt_PVD	daf_PVD	OK	0.683407	1.8608	1.44511	0.0549375	0.38555	0.731249	no
XLOC_001820	XLOC_001820	cpz-1	chrI:2571529-2967292	wt_PVD	daf_PVD	OK	46.8324	40.027	-0.226534	-0.0269971	0.85855	0.963418	no
XLOC_001823	XLOC_001823	dnj-30	chrI:2571529-2967292	wt_PVD	daf_PVD	OK	41.0547	34.4929	-0.251246	-0.0173417	0.77275	0.937556	no
XLOC_001824	XLOC_001824	Y71F9B.6	chrI:2571529-2967292	wt_PVD	daf_PVD	OK	9.771	11.5506	0.241386	0.0163832	0.80585	0.947856	no
XLOC_001825	XLOC_001825	lron-11	chrI:2571529-2967292	wt_PVD	daf_PVD	OK	1.63892	20.6784	3.65731	0.115677	0.0482	0.266001	no
XLOC_001826	XLOC_001826	plk-2	chrI:2571529-2967292	wt_PVD	daf_PVD	OK	50.7424	52.7112	0.0549202	0.0108086	0.96845	0.990351	no
XLOC_001827	XLOC_001827	Y71F9B.9	chrI:2571529-2967292	wt_PVD	daf_PVD	OK	2.84495	0.360722	-2.97944	-0.0589932	0.34265	0.69704	no
XLOC_001828	XLOC_001828	sop-3	chrI:2571529-2967292	wt_PVD	daf_PVD	OK	24.2154	12.1715	-0.992415	-0.0547723	0.1947	0.563956	no
XLOC_001829	XLOC_001829	Y71F9B.13	chrI:2571529-2967292	wt_PVD	daf_PVD	OK	8.28614	12.887	0.637143	0.0165694	0.63855	0.881504	no
XLOC_001830	XLOC_001830	Y71F9B.15	chrI:2571529-2967292	wt_PVD	daf_PVD	OK	1.7103	2.76384	0.692423	0.0340628	0.74	0.925522	no
XLOC_001831	XLOC_001831	W03D8.9	chrI:2571529-2967292	wt_PVD	daf_PVD	OK	212.205	226.085	0.0914075	0.024167	0.9463	0.984862	no
XLOC_001832	XLOC_001832	W03D8.14	chrI:2571529-2967292	wt_PVD	daf_PVD	OK	2.96499	0.905899	-1.7106	-0.0301444	0.56435	0.84329	no
XLOC_001833	XLOC_001833	W03D8.1	chrI:2571529-2967292	wt_PVD	daf_PVD	OK	8.52374	11.2816	0.404416	0.0251014	0.72285	0.919801	no
XLOC_001834	XLOC_001834	W03D8.2	chrI:2571529-2967292	wt_PVD	daf_PVD	OK	32.8408	39.7734	0.276318	0.0334174	0.76215	0.933781	no
XLOC_001835	XLOC_001835	W03D8.3	chrI:2571529-2967292	wt_PVD	daf_PVD	OK	437.223	377.954	-0.210158	-0.0327277	0.8693	0.966063	no
XLOC_001836	XLOC_001836	W03D8.13,pop-1	chrI:2571529-2967292	wt_PVD	daf_PVD	OK	0.86148	0.258314	-1.73769	-0.0351746	0.28575	0.647125	no
XLOC_001843	XLOC_001843	W10C8.4	chrI:2571529-2967292	wt_PVD	daf_PVD	OK	0.530998	3.65955	2.78489	0.0378378	0.17865	0.541246	no
XLOC_001844	XLOC_001844	W10C8.5	chrI:2571529-2967292	wt_PVD	daf_PVD	OK	97.914	98.8345	0.0135003	0.00286653	0.99385	0.997164	no
XLOC_001845	XLOC_001845	W10C8.6	chrI:2571529-2967292	wt_PVD	daf_PVD	OK	1.25205	17.2819	3.7869	0.0624486	0.1399	0.479158	no
XLOC_001846	XLOC_001846	Y71F9AL.12	chrI:2571529-2967292	wt_PVD	daf_PVD	OK	2.33616	4.56946	0.967885	0.0290631	0.47695	0.792473	no
XLOC_001847	XLOC_001847	Y71F9AL.20,rpl-1	chrI:2571529-2967292	wt_PVD	daf_PVD	OK	673.1	575.483	-0.226046	-0.0675187	0.7589	0.932966	no
XLOC_001849	XLOC_001849	arx-1,dnc-5	chrI:2571529-2967292	wt_PVD	daf_PVD	OK	28.0291	37.1318	0.40573	0.0663963	0.7403	0.925625	no
XLOC_001852	XLOC_001852	copa-1	chrI:2571529-2967292	wt_PVD	daf_PVD	OK	104.995	78.4633	-0.420238	-0.158322	0.76245	0.93387	no
XLOC_001853	XLOC_001853	pme-1	chrI:2571529-2967292	wt_PVD	daf_PVD	OK	13.9756	18.4282	0.399007	0.0228592	0.66465	0.893261	no
XLOC_001855	XLOC_001855	bam-2	chrI:2571529-2967292	wt_PVD	daf_PVD	OK	30.7354	38.0006	0.30612	0.049076	0.75995	0.933165	no
XLOC_001858	XLOC_001858	Y71F9AR.4	chrI:2981736-2983074	wt_PVD	daf_PVD	OK	5.33024	8.37828	0.652454	0.53428	0.4609	0.783666	no
XLOC_001859	XLOC_001859	Y71F9AR.2	chrI:2983248-2985246	wt_PVD	daf_PVD	OK	6.23181	3.31072	-0.912508	-0.727687	0.21775	0.591057	no
XLOC_001860	XLOC_001860	supr-1	chrI:2986150-2996096	wt_PVD	daf_PVD	OK	2.78937	3.65413	0.389589	0.371575	0.5233	0.820118	no
XLOC_001862	XLOC_001862	nduf-5	chrI:3001397-3031094	wt_PVD	daf_PVD	OK	57.2346	46.3368	-0.30473	-0.152506	0.8947	0.972051	no
XLOC_001863	XLOC_001863	mek-2	chrI:3001397-3031094	wt_PVD	daf_PVD	OK	10.6614	11.2498	0.0775044	0.0359627	0.9638	0.98926	no
XLOC_001864	XLOC_001864	Y54E10BR.5	chrI:3001397-3031094	wt_PVD	daf_PVD	OK	120.542	84.1522	-0.518468	-0.384258	0.5287	0.823458	no
XLOC_001865	XLOC_001865	rpb-7	chrI:3031216-3034837	wt_PVD	daf_PVD	OK	6.06312	6.21488	0.0356666	0.0167236	0.97675	0.992269	no
XLOC_001866	XLOC_001866	Y54E10BR.2	chrI:3031216-3034837	wt_PVD	daf_PVD	OK	1.49137	0.585788	-1.34819	-0.177867	0.5639	0.843043	no
XLOC_001868	XLOC_001868	ztf-23	chrI:3052129-3096433	wt_PVD	daf_PVD	OK	30.35	26.0247	-0.221817	-0.093217	0.89735	0.972977	no
XLOC_001869	XLOC_001869	M01B12.4,arx-7,riok-1	chrI:3052129-3096433	wt_PVD	daf_PVD	OK	61.6343	66.7757	0.11559	0.0636044	0.8949	0.972059	no
XLOC_001871	XLOC_001871	C45E1.5	chrI:3109649-3110674	wt_PVD	daf_PVD	OK	1.35448	6.60739	2.28634	1.70252	0.261	0.626307	no
XLOC_001873	XLOC_001873	K09H9.9	chrI:3132975-3136536	wt_PVD	daf_PVD	OK	81.0137	64.6603	-0.325285	-0.252734	0.69085	0.905383	no
XLOC_001874	XLOC_001874	K09H9.5,K09H9.8	chrI:3136916-3143347	wt_PVD	daf_PVD	OK	125.398	100.546	-0.318654	-0.272396	0.64875	0.886635	no
XLOC_001875	XLOC_001875	lpd-6	chrI:3144173-3147837	wt_PVD	daf_PVD	OK	12.4052	12.5954	0.021959	0.0252564	0.9664	0.989761	no
XLOC_001876	XLOC_001876	K09H9.7	chrI:3148018-3152552	wt_PVD	daf_PVD	OK	2.1063	4.91594	1.22275	0.586955	0.41465	0.752745	no
XLOC_001877	XLOC_001877	K09H9.11,vbh-1	chrI:3152836-3167517	wt_PVD	daf_PVD	OK	14.2279	19.7548	0.473484	0.246487	0.37745	0.72508	no
XLOC_001878	XLOC_001878	Y54E10A.10,Y54E10A.11	chrI:3173173-3192853	wt_PVD	daf_PVD	OK	48.1741	67.2515	0.481308	0.511537	0.36505	0.715233	no
XLOC_001879	XLOC_001879	Y54E10A.12	chrI:3193535-3199306	wt_PVD	daf_PVD	OK	7.24447	5.07236	-0.514223	-0.504254	0.3852	0.730929	no
XLOC_001881	XLOC_001881	rom-5	chrI:3211059-3223120	wt_PVD	daf_PVD	OK	4.50535	4.54198	0.0116802	0.00659344	0.99135	0.996467	no
XLOC_001882	XLOC_001882	cdt-1	chrI:3223620-3227969	wt_PVD	daf_PVD	OK	2.19959	5.34848	1.28189	1.18542	0.0327	0.20783	no
XLOC_001883	XLOC_001883	mab-31	chrI:3229025-3605697	wt_PVD	daf_PVD	OK	26.1766	37.8949	0.533725	0.0530588	0.7328	0.923277	no
XLOC_001887	XLOC_001887	zip-4	chrI:3229025-3605697	wt_PVD	daf_PVD	OK	66.5741	77.7669	0.224195	0.0253112	0.82345	0.952794	no
XLOC_001888	XLOC_001888	pqn-72	chrI:3229025-3605697	wt_PVD	daf_PVD	OK	0.850563	0.753273	-0.175246	-0.00213279	0.92255	0.978909	no
XLOC_001889	XLOC_001889	W01B11.6	chrI:3229025-3605697	wt_PVD	daf_PVD	OK	3.05781	2.30322	-0.408846	-0.00602588	0.8576	0.963192	no
XLOC_001890	XLOC_001890	ace-2	chrI:3229025-3605697	wt_PVD	daf_PVD	OK	0.456318	0.544131	0.253916	0.00367309	0.8925	0.97147	no
XLOC_001891	XLOC_001891	trx-4	chrI:3229025-3605697	wt_PVD	daf_PVD	OK	77.5736	67.461	-0.201513	-0.00959665	0.83315	0.955863	no
XLOC_001892	XLOC_001892	Y44E3A.4	chrI:3229025-3605697	wt_PVD	daf_PVD	OK	4.38411	2.1322	-1.03994	-0.0255213	0.40435	0.745494	no
XLOC_001893	XLOC_001893	Y44E3A.6	chrI:3229025-3605697	wt_PVD	daf_PVD	OK	19.047	15.0552	-0.339304	-0.0296002	0.6792	0.9003	no
XLOC_001894	XLOC_001894	enu-3.4	chrI:3229025-3605697	wt_PVD	daf_PVD	OK	3.53587	5.32957	0.591955	0.0191266	0.68715	0.903426	no
XLOC_001895	XLOC_001895	W05F2.3	chrI:3229025-3605697	wt_PVD	daf_PVD	OK	27.247	20.2005	-0.431712	-0.0214315	0.76375	0.934143	no
XLOC_001896	XLOC_001896	W05F2.4	chrI:3229025-3605697	wt_PVD	daf_PVD	OK	15.2853	25.0076	0.710222	0.0525725	0.3632	0.713985	no
XLOC_001898	XLOC_001898	2018-09-01	chrI:3229025-3605697	wt_PVD	daf_PVD	OK	15.832	16.2388	0.0366037	0.0043816	0.97985	0.993367	no
XLOC_001899	XLOC_001899	Y47G6A.13	chrI:3229025-3605697	wt_PVD	daf_PVD	OK	43.8147	45.1118	0.0420884	0.00500141	0.9659	0.989638	no
XLOC_001900	XLOC_001900	Y47G6A.14	chrI:3229025-3605697	wt_PVD	daf_PVD	OK	5.55747	2.8555	-0.960683	-0.03067	0.4571	0.781556	no
XLOC_001901	XLOC_001901	Y47G6A.36	chrI:3229025-3605697	wt_PVD	daf_PVD	OK	353.202	370.492	0.0689505	0.00191996	0.96385	0.98926	no
XLOC_001902	XLOC_001902	Y47G6A.15	chrI:3229025-3605697	wt_PVD	daf_PVD	OK	4897.9	3749.79	-0.385352	-0.281454	0.7453	0.927294	no
XLOC_001905	XLOC_001905	Y47G6A.18	chrI:3229025-3605697	wt_PVD	daf_PVD	OK	82.7373	89.8224	0.118536	0.0138208	0.92015	0.978101	no
XLOC_001906	XLOC_001906	Y47G6A.19	chrI:3229025-3605697	wt_PVD	daf_PVD	OK	0.839172	0.357026	-1.23294	-0.0163005	0.4687	0.787824	no
XLOC_001909	XLOC_001909	rnp-6	chrI:3229025-3605697	wt_PVD	daf_PVD	OK	21.6545	26.5492	0.294001	0.0265429	0.7639	0.934185	no
XLOC_001910	XLOC_001910	Y47G6A.21	chrI:3229025-3605697	wt_PVD	daf_PVD	OK	6.92597	6.51983	-0.0871825	-0.00277949	0.95465	0.986879	no
XLOC_001913	XLOC_001913	Y47G6A.22	chrI:3229025-3605697	wt_PVD	daf_PVD	OK	9.70793	4.62526	-1.06963	-0.0357773	0.42315	0.758745	no
XLOC_001914	XLOC_001914	Y47G6A.29,lpd-3	chrI:3229025-3605697	wt_PVD	daf_PVD	OK	17.0105	24.5463	0.529083	0.0802479	0.59585	0.860216	no
XLOC_001915	XLOC_001915	mis-12	chrI:3229025-3605697	wt_PVD	daf_PVD	OK	17.8491	15.7668	-0.178955	-0.0057431	0.9003	0.973622	no
XLOC_001916	XLOC_001916	Y47G6A.25	chrI:3606468-3608282	wt_PVD	daf_PVD	OK	49.0824	30.3627	-0.692904	-0.727587	0.19795	0.567861	no
XLOC_001917	XLOC_001917	Y47G6A.26	chrI:3618950-3619639	wt_PVD	daf_PVD	OK	127.711	137.419	0.1057	0.140901	0.80265	0.946986	no
XLOC_001918	XLOC_001918	jmjc-1	chrI:3628176-3636983	wt_PVD	daf_PVD	OK	0.938514	3.03457	1.69304	0.863107	0.0421	0.244556	no
XLOC_001919	XLOC_001919	ccb-1	chrI:3641685-3647027	wt_PVD	daf_PVD	OK	2.31152	8.91634	1.94761	1.56824	0.03635	0.222724	no
XLOC_001923	XLOC_001923	ftn-2,rab-8	chrI:3680182-3697619	wt_PVD	daf_PVD	OK	116.07	91.1726	-0.348324	-0.216698	0.7466	0.927766	no
XLOC_001924	XLOC_001924	21ur-13866,D1037.5,msh-2	chrI:3680182-3697619	wt_PVD	daf_PVD	OK	55.858	49.0229	-0.188308	-0.146879	0.806	0.947873	no
XLOC_001925	XLOC_001925	F21A9.2	chrI:3705937-3722506	wt_PVD	daf_PVD	OK	4.57834	3.99025	-0.198346	-0.0835871	0.91825	0.977524	no
XLOC_001926	XLOC_001926	lin-59	chrI:3705937-3722506	wt_PVD	daf_PVD	OK	5.68559	11.2144	0.979971	1.13673	0.0528	0.28208	no
XLOC_001927	XLOC_001927	larp-5	chrI:3726686-3742542	wt_PVD	daf_PVD	OK	162.218	222.322	0.454721	0.506748	0.4208	0.757192	no
XLOC_001928	XLOC_001928	math-46	chrI:3745504-3748148	wt_PVD	daf_PVD	OK	0	5.77101	inf	#NAME?	0.198	0.567904	no
XLOC_001930	XLOC_001930	inx-13	chrI:3748525-3753994	wt_PVD	daf_PVD	OK	299.948	257.971	-0.217501	-0.28337	0.64995	0.887169	no
XLOC_001931	XLOC_001931	inx-12	chrI:3755456-3759198	wt_PVD	daf_PVD	OK	471.371	315.549	-0.578999	-0.568134	0.3437	0.698014	no
XLOC_001932	XLOC_001932	-	chrI:3761775-3762349	wt_PVD	daf_PVD	OK	1.52466	2.83045	0.892546	0.76377	0.5255	0.821538	no
XLOC_001934	XLOC_001934	ric-19	chrI:3778134-3781547	wt_PVD	daf_PVD	OK	23.3753	41.8796	0.841259	0.979474	0.09715	0.404076	no
XLOC_001935	XLOC_001935	C32E8.9,ptr-2	chrI:3789321-3798052	wt_PVD	daf_PVD	OK	15.4836	9.85509	-0.651803	-0.406318	0.3821	0.728442	no
XLOC_001936	XLOC_001936	unc-11	chrI:3798345-3806976	wt_PVD	daf_PVD	OK	15.7411	20.413	0.374949	0.422478	0.48455	0.79728	no
XLOC_001937	XLOC_001937	ubr-1	chrI:3807266-3817114	wt_PVD	daf_PVD	OK	15.3097	12.5543	-0.28627	-0.378659	0.50435	0.80891	no
XLOC_001938	XLOC_001938	F53F10.7	chrI:3821670-3821993	wt_PVD	daf_PVD	OK	1.72176	3.25494	0.918742	1.24324	0.63175	0.878553	no
XLOC_001939	XLOC_001939	-	chrI:3822681-3826541	wt_PVD	daf_PVD	OK	0.687325	0.665718	-0.0460829	-0.00693901	0.9763	0.992187	no
XLOC_001940	XLOC_001940	unc-108	chrI:3822681-3826541	wt_PVD	daf_PVD	OK	35.1429	46.5735	0.406276	0.199424	0.74015	0.925595	no
XLOC_001941	XLOC_001941	F53F10.1,gsp-4	chrI:3828238-3839722	wt_PVD	daf_PVD	OK	218.478	208.044	-0.0706012	-0.0771081	0.89995	0.973414	no
XLOC_001942	XLOC_001942	T03F1.6	chrI:3839970-3841533	wt_PVD	daf_PVD	OK	0.476756	1.53562	1.6875	1.00096	0.30915	0.669212	no
XLOC_001943	XLOC_001943	guk-1,hcp-4,tfbm-1	chrI:3853855-3866282	wt_PVD	daf_PVD	OK	95.8459	134.743	0.491421	0.383127	0.48695	0.798881	no
XLOC_001944	XLOC_001944	linc-63	chrI:3870644-3871270	wt_PVD	daf_PVD	OK	4.43729	2.53406	-0.808228	-0.560958	0.3495	0.703111	no
XLOC_001945	XLOC_001945	clec-53	chrI:3871505-3873399	wt_PVD	daf_PVD	OK	0.429914	0.628332	0.547479	0.255268	0.54725	0.833844	no
XLOC_001946	XLOC_001946	T03F1.12	chrI:3873601-3880827	wt_PVD	daf_PVD	OK	8.75375	10.4503	0.255575	0.0399316	0.8845	0.969536	no
XLOC_001947	XLOC_001947	abf-2	chrI:3881835-3891521	wt_PVD	daf_PVD	OK	47.6529	8.64577	-2.4625	-0.937509	0.2914	0.652403	no
XLOC_001948	XLOC_001948	abf-1	chrI:3881835-3891521	wt_PVD	daf_PVD	OK	976.863	793.476	-0.29997	-0.389817	0.79175	0.94348	no
XLOC_001949	XLOC_001949	C50F2.4	chrI:3881835-3891521	wt_PVD	daf_PVD	OK	0	0.891439	inf	#NAME?	0.16185	0.514799	no
XLOC_001951	XLOC_001951	C50F2.5	chrI:3895826-3897353	wt_PVD	daf_PVD	OK	82.6814	67.4797	-0.29311	-0.374275	0.4986	0.805521	no
XLOC_001952	XLOC_001952	fkb-5	chrI:3898062-3899808	wt_PVD	daf_PVD	OK	34.2496	20.5323	-0.738194	-0.818659	0.15975	0.511449	no
XLOC_001953	XLOC_001953	C50F2.7,magu-3	chrI:3900386-3905248	wt_PVD	daf_PVD	OK	10.2155	13.2837	0.378896	0.275661	0.5897	0.856964	no
XLOC_001954	XLOC_001954	T20F5.8,mrrf-1	chrI:3908754-3912474	wt_PVD	daf_PVD	OK	6.60097	6.15987	-0.099779	-0.0630374	0.90665	0.975127	no
XLOC_001955	XLOC_001955	T20F5.4	chrI:3912827-3915201	wt_PVD	daf_PVD	OK	0.116128	0.68479	2.55995	1.14703	0.1058	0.421756	no
XLOC_001956	XLOC_001956	T20F5.5,T20F5.6,T20F5.7	chrI:3917798-3930685	wt_PVD	daf_PVD	OK	242.084	245.629	0.0209709	0.0261208	0.96675	0.989882	no
XLOC_001957	XLOC_001957	lrp-2	chrI:3935278-3953945	wt_PVD	daf_PVD	OK	1.13125	2.52279	1.1571	1.37648	0.0223	0.162012	no
XLOC_001961	XLOC_001961	F47B3.2,F47B3.7	chrI:3968113-3970112	wt_PVD	daf_PVD	OK	15.6794	12.5918	-0.31639	-0.343947	0.5504	0.835564	no
XLOC_001962	XLOC_001962	F28H1.4,F47B3.3	chrI:3972164-3978093	wt_PVD	daf_PVD	OK	503.604	196.896	-1.35486	-1.55955	0.0101	0.0933772	no
XLOC_001963	XLOC_001963	F28H1.5	chrI:3978495-3979625	wt_PVD	daf_PVD	OK	64.3245	58.5427	-0.135878	-0.148841	0.80325	0.947108	no
XLOC_001964	XLOC_001964	F55C7.9,unc-73	chrI:3999350-4031629	wt_PVD	daf_PVD	OK	36.3841	39.1136	0.10436	0.114157	0.8491	0.960363	no
XLOC_001967	XLOC_001967	clec-89	chrI:4035744-4090886	wt_PVD	daf_PVD	OK	1.35878	0.434965	-1.64334	-0.222654	0.52	0.818031	no
XLOC_001968	XLOC_001968	let-504	chrI:4129631-4132194	wt_PVD	daf_PVD	OK	176.484	245.132	0.474023	0.667827	0.22085	0.594965	no
XLOC_001969	XLOC_001969	E01A2.5,akir-1	chrI:4132502-4142318	wt_PVD	daf_PVD	OK	35.8605	33.3555	-0.104472	-0.0696086	0.9031	0.974298	no
XLOC_001972	XLOC_001972	poml-2	chrI:4142344-4144569	wt_PVD	daf_PVD	OK	0.130968	1.00858	2.94504	1.49815	0.0344	0.214675	no
XLOC_001973	XLOC_001973	poml-3	chrI:4145352-4147097	wt_PVD	daf_PVD	OK	3.45895	4.1698	0.269642	0.20601	0.7122	0.915053	no
XLOC_001975	XLOC_001975	R12E2.15	chrI:4148868-4150640	wt_PVD	daf_PVD	OK	214.61	212.01	-0.0175901	-0.0115584	0.9907	0.996161	no
XLOC_001976	XLOC_001976	R12E2.6	chrI:4151209-4151748	wt_PVD	daf_PVD	OK	1.64076	16.359	3.31765	4.36964	0.13665	0.472989	no
XLOC_001977	XLOC_001977	R12E2.7	chrI:4154069-4154406	wt_PVD	daf_PVD	OK	1451.19	989.519	-0.552437	-0.9286	0.2833	0.645343	no
XLOC_001978	XLOC_001978	R12E2.8	chrI:4155595-4158700	wt_PVD	daf_PVD	OK	0.72258	0.375659	-0.943735	-0.434003	0.37935	0.726359	no
XLOC_001979	XLOC_001979	inx-15	chrI:4159098-4161112	wt_PVD	daf_PVD	OK	5.84711	0.963889	-2.60078	-1.61762	0.01985	0.149702	no
XLOC_001980	XLOC_001980	egg-5	chrI:4169085-4171589	wt_PVD	daf_PVD	OK	2.14335	1.49364	-0.52104	-0.408137	0.45625	0.781083	no
XLOC_001981	XLOC_001981	R12E2.11,R12E2.18,mrps-6	chrI:4172205-4267968	wt_PVD	daf_PVD	OK	12.8062	11.2314	-0.189307	-0.0323223	0.8169	0.951009	no
XLOC_001982	XLOC_001982	R12E2.13	chrI:4172205-4267968	wt_PVD	daf_PVD	OK	33.9038	29.591	-0.196288	-0.0397977	0.89385	0.971769	no
XLOC_001983	XLOC_001983	C18E3.10,C18E3.9,hop-1	chrI:4172205-4267968	wt_PVD	daf_PVD	OK	106.517	98.4364	-0.113816	-0.0405291	0.93835	0.98292	no
XLOC_001984	XLOC_001984	exoc-7,ndx-7	chrI:4172205-4267968	wt_PVD	daf_PVD	OK	93.0263	94.7236	0.0260853	0.015017	0.98415	0.994661	no
XLOC_001985	XLOC_001985	C43E11.9	chrI:4172205-4267968	wt_PVD	daf_PVD	OK	24.7476	24.3279	-0.0246754	-0.00275049	0.9855	0.994853	no
XLOC_001986	XLOC_001986	cdc-6	chrI:4268267-4270288	wt_PVD	daf_PVD	OK	5.499	3.64067	-0.594964	-0.491014	0.37275	0.721414	no
XLOC_001987	XLOC_001987	Y47D9A.4	chrI:4273666-4275221	wt_PVD	daf_PVD	OK	32.7832	24.1873	-0.438706	-0.35063	0.60745	0.865755	no
XLOC_001988	XLOC_001988	Y47D9A.5	chrI:4277172-4279620	wt_PVD	daf_PVD	OK	10.9827	13.3026	0.276474	0.295498	0.6082	0.866181	no
XLOC_002004	XLOC_002004	ZK973.8	chrI:4364904-4372112	wt_PVD	daf_PVD	OK	25.965	36.9799	0.510169	0.491516	0.42845	0.7625	no
XLOC_002005	XLOC_002005	ZK973.9	chrI:4364904-4372112	wt_PVD	daf_PVD	OK	7.18844	10.7867	0.585501	0.217274	0.69375	0.90681	no
XLOC_002006	XLOC_002006	lpd-5	chrI:4372340-4373019	wt_PVD	daf_PVD	OK	16.7524	23.1414	0.466104	0.460434	0.44915	0.776376	no
XLOC_002007	XLOC_002007	ZK973.11	chrI:4373165-4382343	wt_PVD	daf_PVD	OK	271.88	291.633	0.101183	0.125239	0.83275	0.95569	no
XLOC_002009	XLOC_002009	T21E12.5	chrI:4411792-4428040	wt_PVD	daf_PVD	OK	27.1462	23.5447	-0.205347	-0.113941	0.89735	0.972977	no
XLOC_002010	XLOC_002010	C41D11.3	chrI:4428992-4444343	wt_PVD	daf_PVD	OK	13.2197	17.8384	0.432293	0.518124	0.3822	0.728442	no
XLOC_002011	XLOC_002011	C41D11.5,C41D11.9,cps-6	chrI:4444673-4450989	wt_PVD	daf_PVD	OK	20.0765	14.5568	-0.463811	-0.365756	0.52885	0.823486	no
XLOC_002012	XLOC_002012	eri-7	chrI:4451201-4469446	wt_PVD	daf_PVD	OK	3.21596	3.99772	0.313928	0.213529	0.7552	0.931599	no
XLOC_002013	XLOC_002013	C41D11.6	chrI:4451201-4469446	wt_PVD	daf_PVD	OK	1.83459	1.71141	-0.100275	-0.0502595	0.93665	0.982466	no
XLOC_002017	XLOC_002017	T01A4.5	chrI:4481217-4516315	wt_PVD	daf_PVD	OK	7.14899	0.753549	-3.24597	-0.624787	0.41875	0.755662	no
XLOC_002018	XLOC_002018	Y119C1B.5,mrpl-19	chrI:4481217-4516315	wt_PVD	daf_PVD	OK	9.90523	10.526	0.0876948	0.0570935	0.933	0.981652	no
XLOC_002020	XLOC_002020	Y119C1B.6	chrI:4517391-4518466	wt_PVD	daf_PVD	OK	1.54101	0	#NAME?	#NAME?	0.0963	0.40243	no
XLOC_002021	XLOC_002021	bet-1	chrI:4525790-4536135	wt_PVD	daf_PVD	OK	11.0336	13.2412	0.263125	0.275228	0.6678	0.894512	no
XLOC_002022	XLOC_002022	zig-9	chrI:4537452-4539708	wt_PVD	daf_PVD	OK	24.6773	11.1051	-1.15196	-1.10919	0.07	0.335291	no
XLOC_002024	XLOC_002024	Y119C1B.11	chrI:4549665-4553122	wt_PVD	daf_PVD	OK	15.9152	14.2878	-0.155626	-0.0683046	0.8696	0.966065	no
XLOC_002025	XLOC_002025	Y119C1B.10	chrI:4555466-4556812	wt_PVD	daf_PVD	OK	4.22708	3.64852	-0.21235	-0.159893	0.7637	0.934143	no
XLOC_002028	XLOC_002028	B0041.5,Y41E3.460	chrI:4573661-5270937	wt_PVD	daf_PVD	OK	126.779	944.538	2.89729	0.434793	0.07405	0.3468	no
XLOC_002030	XLOC_002030	D1007.18	chrI:4573661-5270937	wt_PVD	daf_PVD	OK	0.0790565	7.82333	6.62875	0.0155334	0.31825	0.677774	no
XLOC_002031	XLOC_002031	D1007.4,D1007.5	chrI:4573661-5270937	wt_PVD	daf_PVD	OK	9.51749	12.339	0.374576	0.0115997	0.6981	0.908754	no
XLOC_002032	XLOC_002032	21ur-11631,rps-10	chrI:4573661-5270937	wt_PVD	daf_PVD	OK	558.376	458.687	-0.283729	-0.0357148	0.76325	0.934126	no
XLOC_002035	XLOC_002035	nrd-1	chrI:4573661-5270937	wt_PVD	daf_PVD	OK	9.24107	9.98883	0.112255	0.00646603	0.8882	0.970192	no
XLOC_002036	XLOC_002036	C44E4.1	chrI:4573661-5270937	wt_PVD	daf_PVD	OK	44.4251	44.8094	0.0124254	0.00142492	0.9897	0.995839	no
XLOC_002037	XLOC_002037	acbp-1,got-2.1	chrI:4573661-5270937	wt_PVD	daf_PVD	OK	50.8965	60.9588	0.260268	0.00797513	0.77545	0.938214	no
XLOC_002038	XLOC_002038	Y119C1A.1	chrI:4573661-5270937	wt_PVD	daf_PVD	OK	1.40979	1.29265	-0.125147	-0.00130214	0.9303	0.981258	no
XLOC_002039	XLOC_002039	rpl-4	chrI:4573661-5270937	wt_PVD	daf_PVD	OK	820.017	656.487	-0.320888	-0.0855501	0.77445	0.937915	no
XLOC_002041	XLOC_002041	ptps-1	chrI:4573661-5270937	wt_PVD	daf_PVD	OK	1.70116	1.15046	-0.564308	-0.00399409	0.64175	0.882995	no
XLOC_002042	XLOC_002042	B0041.11	chrI:4573661-5270937	wt_PVD	daf_PVD	OK	8.42211	6.21483	-0.438467	-0.0131054	0.6052	0.864514	no
XLOC_002043	XLOC_002043	xnp-1	chrI:4573661-5270937	wt_PVD	daf_PVD	OK	26.9575	29.3409	0.122225	0.0141842	0.88505	0.969536	no
XLOC_002047	XLOC_002047	chd-7	chrI:4573661-5270937	wt_PVD	daf_PVD	OK	5.30559	8.44526	0.670628	0.058139	0.61825	0.871092	no
XLOC_002048	XLOC_002048	gsp-3	chrI:4573661-5270937	wt_PVD	daf_PVD	OK	622.325	516.694	-0.268358	-0.0622657	0.8278	0.954062	no
XLOC_002049	XLOC_002049	W09C3.7	chrI:4573661-5270937	wt_PVD	daf_PVD	OK	271.006	212.732	-0.349288	-0.0337694	0.7293	0.922097	no
XLOC_002050	XLOC_002050	W09C3.8	chrI:4573661-5270937	wt_PVD	daf_PVD	OK	6.41081	3.61518	-0.826438	-0.0149828	0.5653	0.843634	no
XLOC_002051	XLOC_002051	C10H11.8,let-502	chrI:4573661-5270937	wt_PVD	daf_PVD	OK	18.5256	17.8464	-0.0538883	-0.00513972	0.95405	0.986725	no
XLOC_002053	XLOC_002053	kca-1	chrI:4573661-5270937	wt_PVD	daf_PVD	OK	10.3222	10.8741	0.0751561	0.00288337	0.9444	0.984486	no
XLOC_002054	XLOC_002054	M04F3.3	chrI:4573661-5270937	wt_PVD	daf_PVD	OK	7.17699	7.52346	0.0680191	0.00215077	0.9614	0.988305	no
XLOC_002055	XLOC_002055	M04F3.4,M04F3.5	chrI:4573661-5270937	wt_PVD	daf_PVD	OK	148.96	73.2136	-1.02474	-0.08007	0.31665	0.676439	no
XLOC_002057	XLOC_002057	zig-7	chrI:4573661-5270937	wt_PVD	daf_PVD	OK	35.0435	20.0126	-0.808241	-0.0483541	0.516	0.815942	no
XLOC_002058	XLOC_002058	tofu-4	chrI:4573661-5270937	wt_PVD	daf_PVD	OK	3.04893	2.69723	-0.176822	-0.00318004	0.8788	0.968506	no
XLOC_002059	XLOC_002059	C01F4.6,C01F4.9,rga-6	chrI:4573661-5270937	wt_PVD	daf_PVD	OK	22.1652	17.9533	-0.30405	-0.0240381	0.84725	0.959728	no
XLOC_002063	XLOC_002063	glc-2	chrI:4573661-5270937	wt_PVD	daf_PVD	OK	0.0337845	0.838902	4.63407	0.016526	0.3931	0.736781	no
XLOC_002065	XLOC_002065	unc-38	chrI:4573661-5270937	wt_PVD	daf_PVD	OK	2.94096	6.7164	1.1914	0.0317762	0.40765	0.747748	no
XLOC_002066	XLOC_002066	F21F3.6	chrI:4573661-5270937	wt_PVD	daf_PVD	OK	33.403	46.2489	0.469442	0.0284078	0.68715	0.903426	no
XLOC_002067	XLOC_002067	imb-1	chrI:4573661-5270937	wt_PVD	daf_PVD	OK	10.9886	22.7664	1.0509	0.0790685	0.22665	0.600123	no
XLOC_002068	XLOC_002068	F28B3.10,F28B3.6,W03G9.8,him-1	chrI:4573661-5270937	wt_PVD	daf_PVD	OK	46.1558	40.7196	-0.180788	-0.00410227	0.8252	0.953294	no
XLOC_002069	XLOC_002069	app-1	chrI:4573661-5270937	wt_PVD	daf_PVD	OK	24.7284	17.2891	-0.516307	-0.0356532	0.6927	0.906187	no
XLOC_002070	XLOC_002070	W03G9.5	chrI:4573661-5270937	wt_PVD	daf_PVD	OK	6.14221	5.36219	-0.195935	-0.00552766	0.89115	0.970918	no
XLOC_002072	XLOC_002072	paf-1	chrI:4573661-5270937	wt_PVD	daf_PVD	OK	3.71578	4.99916	0.428022	0.00888671	0.71365	0.915778	no
XLOC_002073	XLOC_002073	W03G9.7	chrI:4573661-5270937	wt_PVD	daf_PVD	OK	0.278498	1.64639	2.56357	0.0217611	0.51635	0.816063	no
XLOC_002074	XLOC_002074	dyf-1	chrI:4573661-5270937	wt_PVD	daf_PVD	OK	0.337849	1.58137	2.22673	0.0233269	0.2694	0.633825	no
XLOC_002075	XLOC_002075	F54C1.8	chrI:4573661-5270937	wt_PVD	daf_PVD	OK	20.5176	25.8769	0.334798	0.0112741	0.76195	0.93374	no
XLOC_002077	XLOC_002077	pat-10	chrI:4573661-5270937	wt_PVD	daf_PVD	OK	4354.49	3990.55	-0.125918	-0.0553742	0.94495	0.98455	no
XLOC_002078	XLOC_002078	C46H11.7	chrI:4573661-5270937	wt_PVD	daf_PVD	OK	0.979767	1.89705	0.95325	0.0109188	0.6844	0.902253	no
XLOC_002079	XLOC_002079	phat-1,phat-2	chrI:4573661-5270937	wt_PVD	daf_PVD	OK	2.5494	2.45287	-0.0556869	-0.000793179	0.97425	0.991566	no
XLOC_002080	XLOC_002080	C46H11.10	chrI:4573661-5270937	wt_PVD	daf_PVD	OK	2.46073	2.01989	-0.284805	-0.00508686	0.8222	0.952449	no
XLOC_002081	XLOC_002081	fhod-1	chrI:4573661-5270937	wt_PVD	daf_PVD	OK	10.9717	5.49874	-0.996619	-0.0609812	0.37805	0.725523	no
XLOC_002082	XLOC_002082	vha-16	chrI:4573661-5270937	wt_PVD	daf_PVD	OK	17.4215	13.3234	-0.386905	-0.0158196	0.75835	0.932745	no
XLOC_002084	XLOC_002084	Y110A7A.15,Y110A7A.21,chp-1,pas-3,spe-5	chrI:4573661-5270937	wt_PVD	daf_PVD	OK	155.173	152.95	-0.0208205	-0.00213719	0.9749	0.991776	no
XLOC_002085	XLOC_002085	elpc-1	chrI:4573661-5270937	wt_PVD	daf_PVD	OK	6.20295	8.14296	0.3926	0.0221687	0.73165	0.922965	no
XLOC_002086	XLOC_002086	mat-1	chrI:4573661-5270937	wt_PVD	daf_PVD	OK	24.4773	20.2336	-0.274688	-0.0238885	0.786	0.94145	no
XLOC_002087	XLOC_002087	ppw-2	chrI:4573661-5270937	wt_PVD	daf_PVD	OK	9.41756	8.2933	-0.183407	-0.0101825	0.8399	0.957762	no
XLOC_002088	XLOC_002088	Y110A7A.19	chrI:4573661-5270937	wt_PVD	daf_PVD	OK	6.93318	8.59587	0.310125	0.0124941	0.81915	0.951664	no
XLOC_002089	XLOC_002089	spd-5	chrI:4573661-5270937	wt_PVD	daf_PVD	OK	45.2703	45.0664	-0.00651493	-0.000860612	0.99505	0.997624	no
XLOC_002092	XLOC_002092	sem-2	chrI:4573661-5270937	wt_PVD	daf_PVD	OK	0.982963	0.625024	-0.653225	-0.00823171	0.6621	0.892139	no
XLOC_002093	XLOC_002093	C32E12.4	chrI:4573661-5270937	wt_PVD	daf_PVD	OK	2.17505	1.41049	-0.624852	-0.0185234	0.6833	0.901892	no
XLOC_002094	XLOC_002094	B0261.5	chrI:4573661-5270937	wt_PVD	daf_PVD	OK	34.7278	25.1093	-0.467869	-0.0155864	0.74245	0.926402	no
XLOC_002095	XLOC_002095	B0261.6	chrI:4573661-5270937	wt_PVD	daf_PVD	OK	486.961	483.159	-0.0113103	-0.00146577	0.9883	0.995573	no
XLOC_002096	XLOC_002096	B0261.7	chrI:4573661-5270937	wt_PVD	daf_PVD	OK	11.2951	5.6139	-1.00862	-0.0257492	0.47985	0.794165	no
XLOC_002097	XLOC_002097	B0261.8,C01G8.1	chrI:5271281-5274454	wt_PVD	daf_PVD	OK	262.428	187.76	-0.483032	-0.544865	0.33085	0.687839	no
XLOC_002098	XLOC_002098	cln-3.2,dhs-1	chrI:5274637-5281641	wt_PVD	daf_PVD	OK	14.2338	12.6407	-0.171241	-0.167338	0.7591	0.933008	no
XLOC_002099	XLOC_002099	dnj-4,erm-1	chrI:5282083-5291609	wt_PVD	daf_PVD	OK	146.42	293.92	1.00531	1.18784	0.03715	0.225688	no
XLOC_002100	XLOC_002100	hpo-32	chrI:5298974-5300309	wt_PVD	daf_PVD	OK	7.03722	6.22349	-0.177282	-0.155319	0.79095	0.943258	no
XLOC_002101	XLOC_002101	F48C1.5,let-526	chrI:5300727-5318127	wt_PVD	daf_PVD	OK	24.5074	38.8199	0.663578	0.360742	0.54045	0.830023	no
XLOC_002103	XLOC_002103	F48C1.6	chrI:5318335-5319274	wt_PVD	daf_PVD	OK	30.13	20.5143	-0.55457	-0.5982	0.30795	0.667924	no
XLOC_002104	XLOC_002104	spe-11	chrI:5330599-5332195	wt_PVD	daf_PVD	OK	103.952	118.05	0.183476	0.219777	0.7037	0.911187	no
XLOC_002105	XLOC_002105	F48C1.9	chrI:5332342-5332763	wt_PVD	daf_PVD	OK	6.80767	2.5002	-1.44512	-1.52688	0.41065	0.749839	no
XLOC_002108	XLOC_002108	apm-1	chrI:5342180-5344762	wt_PVD	daf_PVD	OK	70.1024	65.1223	-0.106313	-0.138698	0.8225	0.952468	no
XLOC_002110	XLOC_002110	nath-10	chrI:5345930-5356935	wt_PVD	daf_PVD	OK	10.6619	4.88151	-1.12706	-0.858458	0.1295	0.460518	no
XLOC_002112	XLOC_002112	F55A12.13	chrI:5357543-5357788	wt_PVD	daf_PVD	OK	0	7.38146	inf	#NAME?	0.1187	0.444542	no
XLOC_002114	XLOC_002114	F55A12.10	chrI:5366889-5367936	wt_PVD	daf_PVD	OK	6.52819	6.22432	-0.0687651	-0.0476086	0.9379	0.982755	no
XLOC_002115	XLOC_002115	C24A11.6,pqn-44	chrI:5368456-5396752	wt_PVD	daf_PVD	OK	60.2926	94.5136	0.64854	0.64109	0.351	0.704411	no
XLOC_002117	XLOC_002117	21ur-14736	chrI:5368456-5396752	wt_PVD	daf_PVD	OK	1.40869	0.234368	-2.58751	-0.129871	0.24325	0.615071	no
XLOC_002118	XLOC_002118	frm-4	chrI:5401861-5412417	wt_PVD	daf_PVD	OK	46.9602	24.7724	-0.922702	-0.871479	0.17235	0.531588	no
XLOC_002120	XLOC_002120	coq-1	chrI:5412843-5415636	wt_PVD	daf_PVD	OK	3.74883	7.66162	1.03121	0.854076	0.13265	0.466453	no
XLOC_002121	XLOC_002121	C30H7.2,F27C1.16,F27C1.6,atp-3	chrI:5416657-5430057	wt_PVD	daf_PVD	OK	359.354	369.864	0.0415907	0.0497938	0.9304	0.981274	no
XLOC_002122	XLOC_002122	dpy-5	chrI:5432199-5433054	wt_PVD	daf_PVD	OK	34.6493	26.8641	-0.367145	-0.412489	0.5018	0.807261	no
XLOC_002125	XLOC_002125	F27C1.18,ferl-1	chrI:5452212-5459526	wt_PVD	daf_PVD	OK	1.61437	2.22495	0.4628	0.390226	0.43795	0.769119	no
XLOC_002127	XLOC_002127	hil-8	chrI:5463138-5470533	wt_PVD	daf_PVD	OK	0.795392	1.10684	0.476702	0.339699	0.50225	0.807679	no
XLOC_002128	XLOC_002128	T05E8.3	chrI:5472331-5479441	wt_PVD	daf_PVD	OK	11.4144	11.8962	0.0596419	0.0679002	0.9051	0.974812	no
XLOC_002129	XLOC_002129	C09D4.4	chrI:5479539-5484667	wt_PVD	daf_PVD	OK	9.12433	13.4281	0.557468	0.666158	0.2525	0.618793	no
XLOC_002130	XLOC_002130	rpl-19	chrI:5484774-5486406	wt_PVD	daf_PVD	OK	1276.95	993.433	-0.362205	-0.487812	0.4039	0.745124	no
XLOC_002132	XLOC_002132	C09D4.9	chrI:5487373-5488239	wt_PVD	daf_PVD	OK	197.059	189.635	-0.0554029	-0.0630428	0.92885	0.980858	no
XLOC_002134	XLOC_002134	F59A3.4,mrpl-24,rpa-3,rpa-4	chrI:5497645-5514465	wt_PVD	daf_PVD	OK	156.674	191.541	0.289895	0.29189	0.645	0.884665	no
XLOC_002135	XLOC_002135	F59A3.7	chrI:5514671-5529778	wt_PVD	daf_PVD	OK	1.40961	2.30788	0.711273	0.0794127	0.7176	0.91759	no
XLOC_002137	XLOC_002137	F59A3.8	chrI:5514671-5529778	wt_PVD	daf_PVD	OK	32.8568	25.0237	-0.392894	-0.301969	0.57465	0.848226	no
XLOC_002138	XLOC_002138	pup-3	chrI:5530620-5534945	wt_PVD	daf_PVD	OK	10.7998	18.4411	0.77192	0.807696	0.17025	0.528202	no
XLOC_002141	XLOC_002141	ostd-1	chrI:5545704-5561668	wt_PVD	daf_PVD	OK	109.914	104.648	-0.0708195	-0.0573624	0.91385	0.976631	no
XLOC_002143	XLOC_002143	pqn-52	chrI:5566415-5570657	wt_PVD	daf_PVD	OK	20.4682	30.7163	0.585625	0.627176	0.3006	0.660853	no
XLOC_002144	XLOC_002144	cey-3	chrI:5571879-5576750	wt_PVD	daf_PVD	OK	118.498	88.7147	-0.417615	-0.511828	0.3875	0.732758	no
XLOC_002145	XLOC_002145	klp-15	chrI:5577183-5581797	wt_PVD	daf_PVD	OK	152.576	111.962	-0.446523	-0.560849	0.33615	0.692006	no
XLOC_002146	XLOC_002146	M01E11.9,tag-163,tag-83	chrI:5582104-5603484	wt_PVD	daf_PVD	OK	114.998	91.2543	-0.333642	-0.397846	0.4957	0.803993	no
XLOC_002149	XLOC_002149	F46F11.6,trpp-8,ubl-5,vha-10	chrI:5607657-5624478	wt_PVD	daf_PVD	OK	126.108	105.024	-0.26394	-0.142761	0.7133	0.915591	no
XLOC_002151	XLOC_002151	F46F11.10	chrI:5607657-5624478	wt_PVD	daf_PVD	OK	3.62138	1.35765	-1.41543	-0.169566	0.4436	0.772463	no
XLOC_002152	XLOC_002152	F46F11.8	chrI:5624598-5626416	wt_PVD	daf_PVD	OK	143.219	145.026	0.0180892	0.0245275	0.96345	0.989153	no
XLOC_002153	XLOC_002153	F55F8.2,F55F8.3,cir-1,mff-2,tag-345	chrI:5642011-5659199	wt_PVD	daf_PVD	OK	46.1635	36.0156	-0.35813	-0.334834	0.5614	0.841662	no
XLOC_002154	XLOC_002154	F55F8.7	chrI:5659499-5661288	wt_PVD	daf_PVD	OK	66.8591	81.3548	0.283103	0.256379	0.60685	0.865328	no
XLOC_002155	XLOC_002155	F55F8.8	chrI:5667084-5668840	wt_PVD	daf_PVD	OK	0.0885948	0.941487	3.40965	1.24671	0.47915	0.793707	no
XLOC_002156	XLOC_002156	F55F8.9	chrI:5669949-5674020	wt_PVD	daf_PVD	OK	4.28238	6.22831	0.540429	0.504413	0.4014	0.743352	no
XLOC_002157	XLOC_002157	unc-40	chrI:5677991-5691723	wt_PVD	daf_PVD	OK	7.3087	6.02144	-0.279507	-0.314274	0.59905	0.861566	no
XLOC_002158	XLOC_002158	-	chrI:5702054-5706880	wt_PVD	daf_PVD	OK	5.19205	4.01139	-0.372203	-0.140866	0.8635	0.964779	no
XLOC_002162	XLOC_002162	C04F1.1,F56H1.3	chrI:5726386-5741351	wt_PVD	daf_PVD	OK	5.33457	1.97764	-1.4316	-0.840152	0.09825	0.406804	no
XLOC_002163	XLOC_002163	rpt-5	chrI:5741832-5743956	wt_PVD	daf_PVD	OK	50.6011	41.1877	-0.296954	-0.394936	0.49845	0.805424	no
XLOC_002164	XLOC_002164	ccpp-1,oxy-5	chrI:5746638-5763926	wt_PVD	daf_PVD	OK	210.406	214.93	0.0306903	0.0281086	0.9629	0.988977	no
XLOC_002169	XLOC_002169	cpb-3	chrI:5776530-5792229	wt_PVD	daf_PVD	OK	6.95699	5.26705	-0.401467	-0.286342	0.5626	0.84227	no
XLOC_002170	XLOC_002170	glh-3	chrI:5792583-5795044	wt_PVD	daf_PVD	OK	3.0007	1.79419	-0.74197	-0.675709	0.20935	0.58165	no
XLOC_002171	XLOC_002171	mtk-1	chrI:5795566-5801289	wt_PVD	daf_PVD	OK	7.24627	9.39338	0.374406	0.467856	0.40145	0.743411	no
XLOC_002172	XLOC_002172	vps-51	chrI:5803950-5818157	wt_PVD	daf_PVD	OK	88.5861	100.722	0.185219	0.187545	0.74755	0.928255	no
XLOC_002173	XLOC_002173	C32F10.4	chrI:5803950-5818157	wt_PVD	daf_PVD	OK	55.1508	84.9217	0.622751	0.331379	0.5661	0.844125	no
XLOC_002174	XLOC_002174	hmg-3	chrI:5803950-5818157	wt_PVD	daf_PVD	OK	13.8557	7.91899	-0.807095	-0.313198	0.5725	0.847069	no
XLOC_002175	XLOC_002175	nhr-2	chrI:5818486-5821111	wt_PVD	daf_PVD	OK	0.899685	0.529773	-0.764045	-0.478654	0.5339	0.826466	no
XLOC_002176	XLOC_002176	C32F10.8	chrI:5822983-5837955	wt_PVD	daf_PVD	OK	76.9461	38.1874	-1.01075	-0.807502	0.23495	0.60784	no
XLOC_002177	XLOC_002177	twk-47	chrI:5822983-5837955	wt_PVD	daf_PVD	OK	0.0543081	4.18075	6.26645	0.321129	0.1025	0.415901	no
XLOC_002180	XLOC_002180	F33D11.7	chrI:5850039-5851908	wt_PVD	daf_PVD	OK	50.7664	48.8662	-0.0550348	-0.0645755	0.91375	0.976588	no
XLOC_002182	XLOC_002182	F33D11.10,dhhc-3,hpo-3,vpr-1	chrI:5857552-5871284	wt_PVD	daf_PVD	OK	38.5923	43.8789	0.185214	0.139048	0.7549	0.93149	no
XLOC_002184	XLOC_002184	noah-1	chrI:5874457-5878892	wt_PVD	daf_PVD	OK	7.16082	2.28805	-1.64601	-1.53203	0.0141	0.118336	no
XLOC_002186	XLOC_002186	stam-1	chrI:5902108-5918447	wt_PVD	daf_PVD	OK	109.178	107.724	-0.019344	-0.020763	0.97205	0.991178	no
XLOC_002189	XLOC_002189	B0207.6	chrI:5918842-5938883	wt_PVD	daf_PVD	OK	6.01303	6.23567	0.0524528	0.0193473	0.97265	0.991213	no
XLOC_002190	XLOC_002190	B0207.7	chrI:5942420-5947659	wt_PVD	daf_PVD	OK	86.7232	83.8055	-0.0493732	-0.0606042	0.9131	0.976556	no
XLOC_002193	XLOC_002193	B0207.9	chrI:5957436-5958456	wt_PVD	daf_PVD	OK	101.908	79.5251	-0.357786	-0.43536	0.48445	0.797196	no
XLOC_002195	XLOC_002195	B0207.11	chrI:5962951-5964165	wt_PVD	daf_PVD	OK	39.5912	31.3036	-0.338853	-0.359954	0.5462	0.833173	no
XLOC_002196	XLOC_002196	avr-14	chrI:5964350-5973322	wt_PVD	daf_PVD	OK	0.55856	1.84317	1.7224	0.48302	0.3352	0.691286	no
XLOC_002197	XLOC_002197	C06A5.6	chrI:5981771-6007584	wt_PVD	daf_PVD	OK	4.91678	2.33705	-1.07303	-0.11037	0.37825	0.725571	no
XLOC_002198	XLOC_002198	C06A5.12,unc-94	chrI:5981771-6007584	wt_PVD	daf_PVD	OK	448.387	602.354	0.425866	0.503823	0.3732	0.721713	no
XLOC_002199	XLOC_002199	C06A5.8	chrI:6008093-6009730	wt_PVD	daf_PVD	OK	6.72541	9.24967	0.459779	0.363269	0.49355	0.802702	no
XLOC_002200	XLOC_002200	rnf-1	chrI:6009783-6022535	wt_PVD	daf_PVD	OK	71.4371	68.9618	-0.0508774	-0.0619666	0.91355	0.976588	no
XLOC_002201	XLOC_002201	B0025.5,B0025.8	chrI:6022684-6026758	wt_PVD	daf_PVD	OK	641.88	582.267	-0.140623	-0.130974	0.86985	0.96609	no
XLOC_002204	XLOC_002204	C27A12.6,C27A12.7,C27A12.9,ari-1	chrI:6046951-6068034	wt_PVD	daf_PVD	OK	49.4213	48.0925	-0.0393216	-0.0421297	0.9441	0.984415	no
XLOC_002206	XLOC_002206	ZK484.3	chrI:6068994-6070124	wt_PVD	daf_PVD	OK	17.8579	25.2126	0.497584	0.507234	0.3977	0.740497	no
XLOC_002207	XLOC_002207	ZK484.4	chrI:6070242-6080668	wt_PVD	daf_PVD	OK	9.46749	13.3397	0.494677	0.577738	0.3352	0.691286	no
XLOC_002210	XLOC_002210	ZK484.5	chrI:6087431-6087731	wt_PVD	daf_PVD	OK	833.826	816.261	-0.0307159	-0.0477865	0.94655	0.984894	no
XLOC_002211	XLOC_002211	ZK484.6	chrI:6090012-6091728	wt_PVD	daf_PVD	OK	223.261	206.457	-0.112888	-0.126794	0.82355	0.952794	no
XLOC_002212	XLOC_002212	ZK484.7	chrI:6095065-6096704	wt_PVD	daf_PVD	OK	41.8915	45.3653	0.114931	0.146362	0.79925	0.945895	no
XLOC_002213	XLOC_002213	nspd-1	chrI:6097464-6098030	wt_PVD	daf_PVD	OK	2402.87	2132.76	-0.172035	-0.258317	0.7574	0.932217	no
XLOC_002215	XLOC_002215	T27A3.5	chrI:6100261-6101855	wt_PVD	daf_PVD	OK	128.884	131.983	0.0342803	0.0432807	0.93995	0.983395	no
XLOC_002218	XLOC_002218	T27A3.6,T27A3.7	chrI:6105873-6114583	wt_PVD	daf_PVD	OK	6.99195	6.65991	-0.0701923	-0.0294013	0.9591	0.987838	no
XLOC_002222	XLOC_002222	anr-5	chrI:6131271-6139047	wt_PVD	daf_PVD	OK	221.094	171.24	-0.368644	-0.258531	0.57695	0.84951	no
XLOC_002224	XLOC_002224	F56F4.3	chrI:6141374-6147124	wt_PVD	daf_PVD	OK	36.3884	31.7486	-0.196787	-0.200115	0.7339	0.923638	no
XLOC_002226	XLOC_002226	T09B4.6	chrI:6150833-6159268	wt_PVD	daf_PVD	OK	17.8135	5.49765	-1.69608	-0.201222	0.51485	0.81513	no
XLOC_002227	XLOC_002227	T09B4.7,mir-235	chrI:6159889-6162389	wt_PVD	daf_PVD	OK	7.41616	5.01697	-0.563857	-0.515339	0.3364	0.69222	no
XLOC_002229	XLOC_002229	T09B4.8	chrI:6164716-6166760	wt_PVD	daf_PVD	OK	27.746	34.1837	0.301024	0.382418	0.50755	0.810688	no
XLOC_002232	XLOC_002232	T09B4.9,chn-1	chrI:6176381-6194898	wt_PVD	daf_PVD	OK	79.8704	89.4756	0.163833	0.149787	0.84785	0.959916	no
XLOC_002235	XLOC_002235	vet-1	chrI:6200806-6202935	wt_PVD	daf_PVD	OK	0.137314	1.68819	3.61993	1.6468	0.3253	0.68383	no
XLOC_002236	XLOC_002236	T08B2.7	chrI:6206953-6211109	wt_PVD	daf_PVD	OK	156.259	152.646	-0.0337466	-0.0461181	0.936	0.982219	no
XLOC_002237	XLOC_002237	fars-1,mrpl-23	chrI:6211265-6220943	wt_PVD	daf_PVD	OK	35.2867	22.6674	-0.638508	-0.41521	0.5242	0.820715	no
XLOC_002239	XLOC_002239	rps-17	chrI:6211265-6220943	wt_PVD	daf_PVD	OK	400.313	294.755	-0.441612	-0.381647	0.53585	0.827593	no
XLOC_002240	XLOC_002240	T08B2.11	chrI:6221246-6223226	wt_PVD	daf_PVD	OK	25.5948	32.5121	0.345123	0.410816	0.4799	0.794215	no
XLOC_002241	XLOC_002241	T08B2.12	chrI:6231550-6232054	wt_PVD	daf_PVD	OK	142.431	146.434	0.0399906	0.0492047	0.9384	0.982934	no
XLOC_002243	XLOC_002243	spp-15	chrI:6234697-6330172	wt_PVD	daf_PVD	OK	56.1048	128.945	1.20056	0.125459	0.31135	0.671128	no
XLOC_002246	XLOC_002246	oac-9	chrI:6234697-6330172	wt_PVD	daf_PVD	OK	6.30424	10.1929	0.693175	0.0796701	0.54475	0.832347	no
XLOC_002247	XLOC_002247	twk-37	chrI:6234697-6330172	wt_PVD	daf_PVD	OK	17.3858	4.66861	-1.89684	-0.151093	0.19305	0.561719	no
XLOC_002248	XLOC_002248	C10G11.8	chrI:6234697-6330172	wt_PVD	daf_PVD	OK	389.218	314.354	-0.308188	-0.152027	0.8627	0.964435	no
XLOC_002249	XLOC_002249	C10G11.9	chrI:6234697-6330172	wt_PVD	daf_PVD	OK	247.662	274.59	0.148906	0.0351964	0.9371	0.982491	no
XLOC_002255	XLOC_002255	C10G11.10	chrI:6234697-6330172	wt_PVD	daf_PVD	OK	27.3217	34.4399	0.334035	0.0335241	0.73515	0.923928	no
XLOC_002256	XLOC_002256	let-381	chrI:6234697-6330172	wt_PVD	daf_PVD	OK	9.3468	24.2854	1.37755	0.150215	0.21405	0.586961	no
XLOC_002258	XLOC_002258	mut-2	chrI:6340947-6358397	wt_PVD	daf_PVD	OK	2.88701	3.65439	0.340059	0.0746525	0.8578	0.963282	no
XLOC_002261	XLOC_002261	ZC328.2	chrI:6368135-6936931	wt_PVD	daf_PVD	OK	1.10893	3.8683	1.80253	0.0229758	0.1946	0.563808	no
XLOC_002263	XLOC_002263	ZC328.5	chrI:6368135-6936931	wt_PVD	daf_PVD	OK	22.7872	0.961809	-4.56633	-0.0372409	0.14725	0.491004	no
XLOC_002264	XLOC_002264	ZC328.3	chrI:6368135-6936931	wt_PVD	daf_PVD	OK	78.4463	155.846	0.990345	0.12128	0.2125	0.585699	no
XLOC_002265	XLOC_002265	rbx-2	chrI:6368135-6936931	wt_PVD	daf_PVD	OK	157.455	189.675	0.268583	0.0107254	0.8516	0.96102	no
XLOC_002267	XLOC_002267	comp-1	chrI:6368135-6936931	wt_PVD	daf_PVD	OK	22.9487	24.8966	0.117535	0.00447745	0.9346	0.981938	no
XLOC_002268	XLOC_002268	T23H2.3	chrI:6368135-6936931	wt_PVD	daf_PVD	OK	11.8071	9.42355	-0.325318	-0.0131582	0.73255	0.923236	no
XLOC_002269	XLOC_002269	mam-8	chrI:6368135-6936931	wt_PVD	daf_PVD	OK	5.77436	9.50549	0.719101	0.0181948	0.5421	0.830864	no
XLOC_002271	XLOC_002271	cdc-25.1,rab-10	chrI:6368135-6936931	wt_PVD	daf_PVD	OK	61.0951	65.2487	0.0948917	0.00362174	0.9371	0.982491	no
XLOC_002272	XLOC_002272	acdh-3	chrI:6368135-6936931	wt_PVD	daf_PVD	OK	45.0612	42.6106	-0.0806752	-0.00448752	0.9341	0.98193	no
XLOC_002273	XLOC_002273	nmtn-1	chrI:6368135-6936931	wt_PVD	daf_PVD	OK	4.7493	3.40626	-0.479527	-0.0118675	0.68005	0.900597	no
XLOC_002275	XLOC_002275	dbr-1,mdt-18	chrI:6368135-6936931	wt_PVD	daf_PVD	OK	58.1712	59.3429	0.0287702	0.00135723	0.9781	0.99274	no
XLOC_002276	XLOC_002276	C55B7.10	chrI:6368135-6936931	wt_PVD	daf_PVD	OK	20.8024	22.0205	0.0821001	0.00290221	0.9553	0.986943	no
XLOC_002277	XLOC_002277	C55B7.11	chrI:6368135-6936931	wt_PVD	daf_PVD	OK	15.9028	10.7544	-0.564349	-0.0171559	0.67715	0.899163	no
XLOC_002279	XLOC_002279	T10E9.5	chrI:6368135-6936931	wt_PVD	daf_PVD	OK	3.2629	0	#NAME?	#NAME?	0.02135	0.157249	no
XLOC_002281	XLOC_002281	T10E9.6,nuo-2	chrI:6368135-6936931	wt_PVD	daf_PVD	OK	53.8067	48.9287	-0.137102	-0.00442593	0.8702	0.966122	no
XLOC_002283	XLOC_002283	T10E9.8	chrI:6368135-6936931	wt_PVD	daf_PVD	OK	274.634	182.258	-0.591533	-0.0268774	0.6959	0.907737	no
XLOC_002284	XLOC_002284	F57B10.14,F57B10.17,F57B10.8,F57B10.9,acdh-4,dad-1	chrI:6368135-6936931	wt_PVD	daf_PVD	OK	205.877	167.704	-0.295863	-0.00956678	0.7213	0.919193	no
XLOC_002285	XLOC_002285	R52.12,W02D3.4	chrI:6368135-6936931	wt_PVD	daf_PVD	OK	31.1079	30.3233	-0.0368536	-0.00163865	0.9741	0.991501	no
XLOC_002286	XLOC_002286	bag-1	chrI:6368135-6936931	wt_PVD	daf_PVD	OK	17.6362	15.365	-0.198894	-0.00367256	0.88295	0.969536	no
XLOC_002287	XLOC_002287	mei-2	chrI:6368135-6936931	wt_PVD	daf_PVD	OK	12.1066	8.44718	-0.519246	-0.0100089	0.71215	0.915053	no
XLOC_002290	XLOC_002290	D2092.15,maco-1	chrI:6368135-6936931	wt_PVD	daf_PVD	OK	16.4899	41.4264	1.32897	0.0859452	0.36535	0.715421	no
XLOC_002291	XLOC_002291	D2092.4	chrI:6368135-6936931	wt_PVD	daf_PVD	OK	18.5436	16.3844	-0.178594	-0.00669328	0.86395	0.96487	no
XLOC_002292	XLOC_002292	21ur-13226,D2092.10,acr-11,ppfr-2	chrI:6368135-6936931	wt_PVD	daf_PVD	OK	4.85067	6.75044	0.476798	0.0115897	0.70045	0.909769	no
XLOC_002293	XLOC_002293	D2092.1	chrI:6368135-6936931	wt_PVD	daf_PVD	OK	142.602	118.934	-0.26184	-0.0379198	0.8657	0.96519	no
XLOC_002294	XLOC_002294	ZC581.10,try-7	chrI:6368135-6936931	wt_PVD	daf_PVD	OK	77.5733	81.57	0.0724791	0.00257833	0.94345	0.984121	no
XLOC_002296	XLOC_002296	ZC581.7	chrI:6368135-6936931	wt_PVD	daf_PVD	OK	62.1488	69.542	0.162158	0.0121377	0.88085	0.969056	no
XLOC_002297	XLOC_002297	ZC581.9	chrI:6368135-6936931	wt_PVD	daf_PVD	OK	0.190627	1.61313	3.08105	0.0208621	0.22015	0.593972	no
XLOC_002299	XLOC_002299	ckr-1	chrI:6368135-6936931	wt_PVD	daf_PVD	OK	2.16651	4.06311	0.907213	0.015214	0.6678	0.894512	no
XLOC_002301	XLOC_002301	T23B3.5	chrI:6368135-6936931	wt_PVD	daf_PVD	OK	233.632	332.209	0.507854	0.0392198	0.6922	0.905871	no
XLOC_002303	XLOC_002303	T23B3.2	chrI:6368135-6936931	wt_PVD	daf_PVD	OK	6.00563	3.20424	-0.906334	-0.0316434	0.571	0.846578	no
XLOC_002304	XLOC_002304	lbp-6	chrI:6368135-6936931	wt_PVD	daf_PVD	OK	182.168	150.091	-0.279432	-0.0126021	0.77735	0.938986	no
XLOC_002305	XLOC_002305	ant-1.2	chrI:6368135-6936931	wt_PVD	daf_PVD	OK	1.11226	3.43092	1.62511	0.0173635	0.55085	0.835854	no
XLOC_002306	XLOC_002306	lbp-5	chrI:6368135-6936931	wt_PVD	daf_PVD	OK	13.5896	31.5663	1.21588	0.0226991	0.2766	0.639879	no
XLOC_002307	XLOC_002307	smg-5	chrI:6368135-6936931	wt_PVD	daf_PVD	OK	2.57486	3.2243	0.324489	0.00542165	0.8362	0.956654	no
XLOC_002308	XLOC_002308	fnci-1,unc-37	chrI:6368135-6936931	wt_PVD	daf_PVD	OK	9.64803	12.4732	0.370526	0.0148092	0.7138	0.915869	no
XLOC_002309	XLOC_002309	calu-2,hrpf-1	chrI:6368135-6936931	wt_PVD	daf_PVD	OK	37.1889	32.6629	-0.18722	-0.00929831	0.81175	0.949573	no
XLOC_002310	XLOC_002310	unc-87	chrI:6368135-6936931	wt_PVD	daf_PVD	OK	95.0334	83.6321	-0.184377	-0.0114021	0.8494	0.960439	no
XLOC_002312	XLOC_002312	pqn-21	chrI:6368135-6936931	wt_PVD	daf_PVD	OK	10.0347	16.2999	0.699868	0.0302644	0.43145	0.764486	no
XLOC_002314	XLOC_002314	C37A2.6	chrI:6368135-6936931	wt_PVD	daf_PVD	OK	2.451	3.08875	0.33365	0.00325072	0.82475	0.953197	no
XLOC_002315	XLOC_002315	C37A2.7	chrI:6368135-6936931	wt_PVD	daf_PVD	OK	390.969	284.652	-0.457852	-0.0241852	0.73635	0.92437	no
XLOC_002317	XLOC_002317	C37A2.8	chrI:6368135-6936931	wt_PVD	daf_PVD	OK	198.286	243.682	0.297416	0.0299341	0.77	0.936309	no
XLOC_002318	XLOC_002318	K02F2.5	chrI:6368135-6936931	wt_PVD	daf_PVD	OK	19.2752	28.9495	0.586796	0.0136465	0.74535	0.927294	no
XLOC_002319	XLOC_002319	ser-3	chrI:6368135-6936931	wt_PVD	daf_PVD	OK	20.9935	17.1201	-0.294251	-0.0121707	0.8733	0.966805	no
XLOC_002320	XLOC_002320	H27M09.5,H27M09.6	chrI:6368135-6936931	wt_PVD	daf_PVD	OK	19.7634	20.4628	0.0501676	0.00183241	0.95995	0.988012	no
XLOC_002322	XLOC_002322	smz-2	chrI:6368135-6936931	wt_PVD	daf_PVD	OK	230.38	151.099	-0.608523	-0.054812	0.5524	0.8366	no
XLOC_002323	XLOC_002323	asd-2	chrI:6368135-6936931	wt_PVD	daf_PVD	OK	37.4616	22.3294	-0.746469	-0.0409613	0.42245	0.758237	no
XLOC_002324	XLOC_002324	C48B6.13	chrI:6368135-6936931	wt_PVD	daf_PVD	OK	0.639598	0.392707	-0.703711	-0.00408325	0.7386	0.925063	no
XLOC_002326	XLOC_002326	smg-1	chrI:6368135-6936931	wt_PVD	daf_PVD	OK	4.59321	8.25605	0.845948	0.0462213	0.52845	0.823277	no
XLOC_002328	XLOC_002328	C48B6.10,C48B6.9	chrI:6368135-6936931	wt_PVD	daf_PVD	OK	149.283	125.377	-0.251769	-0.00476482	0.8606	0.963795	no
XLOC_002330	XLOC_002330	T10B11.4	chrI:6937502-6939617	wt_PVD	daf_PVD	OK	0.873151	1.91244	1.13111	0.705673	0.1888	0.556258	no
XLOC_002331	XLOC_002331	T10B11.5,T10B11.6,T10B11.7	chrI:6940088-6961138	wt_PVD	daf_PVD	OK	18.8699	16.852	-0.163171	-0.0939271	0.8691	0.966063	no
XLOC_002332	XLOC_002332	C30F12.1,T10B11.8	chrI:6940088-6961138	wt_PVD	daf_PVD	OK	30.9272	34.4594	0.156021	0.121145	0.85385	0.962032	no
XLOC_002333	XLOC_002333	C30F12.2	chrI:6967669-6970279	wt_PVD	daf_PVD	OK	9.07738	7.91867	-0.197018	-0.213151	0.7263	0.921028	no
XLOC_002334	XLOC_002334	C30F12.3,C30F12.4	chrI:6970344-6973767	wt_PVD	daf_PVD	OK	82.0547	73.1717	-0.165301	-0.160671	0.77735	0.938986	no
XLOC_002335	XLOC_002335	C30F12.5	chrI:6989096-6999674	wt_PVD	daf_PVD	OK	36.7227	14.649	-1.32587	-1.46753	0.03575	0.220219	no
XLOC_002336	XLOC_002336	chd-1	chrI:7005718-7015699	wt_PVD	daf_PVD	OK	10.2196	8.87143	-0.204106	-0.0976708	0.8916	0.971078	no
XLOC_002337	XLOC_002337	VF15C11L.2,pdi-3	chrI:7015905-7029073	wt_PVD	daf_PVD	OK	200.389	235.902	0.235387	0.26319	0.62955	0.877385	no
XLOC_002342	XLOC_002342	W01A8.2,W01A8.8	chrI:7053687-7056598	wt_PVD	daf_PVD	OK	175.31	109.191	-0.683048	-0.720408	0.26565	0.630318	no
XLOC_002343	XLOC_002343	-	chrI:7059555-7061275	wt_PVD	daf_PVD	OK	6.74486	5.55371	-0.280337	-0.240124	0.6769	0.899069	no
XLOC_002345	XLOC_002345	nuo-6	chrI:7065139-7069192	wt_PVD	daf_PVD	OK	32.5158	27.6467	-0.234032	-0.219908	0.6806	0.900823	no
XLOC_002346	XLOC_002346	F22D6.2,W01A8.6,kin-14	chrI:7069440-7091300	wt_PVD	daf_PVD	OK	148.826	134.466	-0.146382	-0.0997037	0.8926	0.971498	no
XLOC_002347	XLOC_002347	nars-1	chrI:7069440-7091300	wt_PVD	daf_PVD	OK	37.1331	39.5964	0.0926635	0.0488449	0.93035	0.981258	no
XLOC_002348	XLOC_002348	prpf-4	chrI:7091459-7094956	wt_PVD	daf_PVD	OK	34.7179	37.8198	0.123463	0.0920752	0.8327	0.955646	no
XLOC_002349	XLOC_002349	F22D6.16	chrI:7091459-7094956	wt_PVD	daf_PVD	OK	7.55413	0	#NAME?	#NAME?	0.2087	0.581065	no
XLOC_002350	XLOC_002350	F22D6.8	chrI:7099005-7101812	wt_PVD	daf_PVD	OK	30.0525	21.8278	-0.461317	-0.0624985	0.75415	0.931202	no
XLOC_002351	XLOC_002351	F22D6.15	chrI:7102015-7103353	wt_PVD	daf_PVD	OK	8.26311	7.66091	-0.10917	-0.093618	0.893	0.971658	no
XLOC_002352	XLOC_002352	col-60	chrI:7105317-7108497	wt_PVD	daf_PVD	OK	1.5581	0.444437	-1.80973	-0.538579	0.2184	0.591924	no
XLOC_002353	XLOC_002353	K10D3.6	chrI:7116327-7116654	wt_PVD	daf_PVD	OK	19.1516	22.8055	0.251917	0.234929	0.75605	0.931849	no
XLOC_002357	XLOC_002357	unc-14	chrI:7122566-7129333	wt_PVD	daf_PVD	OK	250.483	397.298	0.665506	0.873811	0.12595	0.455018	no
XLOC_002359	XLOC_002359	K10D3.10	chrI:7134757-7149645	wt_PVD	daf_PVD	OK	0.125035	3.26611	4.70717	0.366457	0.3419	0.696744	no
XLOC_002360	XLOC_002360	crml-1,fecl-1	chrI:7149919-7166514	wt_PVD	daf_PVD	OK	47.5574	83.2627	0.808	0.9333	0.1038	0.41802	no
XLOC_002361	XLOC_002361	K07G5.7	chrI:7149919-7166514	wt_PVD	daf_PVD	OK	22.2097	76.27	1.77992	0.0711467	0.4308	0.764119	no
XLOC_002362	XLOC_002362	K07G5.4	chrI:7167010-7168682	wt_PVD	daf_PVD	OK	4.21984	7.534	0.83623	0.748358	0.19635	0.565687	no
XLOC_002363	XLOC_002363	M05B5.2,M05B5.7,M05B5.9	chrI:7170013-7190685	wt_PVD	daf_PVD	OK	56.6974	60.6649	0.0975786	0.0245688	0.93415	0.98193	no
XLOC_002364	XLOC_002364	M05B5.1	chrI:7170013-7190685	wt_PVD	daf_PVD	OK	55.1805	47.3001	-0.222314	-0.154994	0.8621	0.964176	no
XLOC_002366	XLOC_002366	hlh-2	chrI:7190859-7194652	wt_PVD	daf_PVD	OK	0.916443	0.168616	-2.4423	-1.28533	0.1475	0.491492	no
XLOC_002367	XLOC_002367	col-61	chrI:7202239-7203506	wt_PVD	daf_PVD	OK	5.0348	2.87502	-0.808362	-0.579964	0.31355	0.673511	no
XLOC_002368	XLOC_002368	C01H6.2	chrI:7204544-7207651	wt_PVD	daf_PVD	OK	0.817837	0.38183	-1.09888	-0.641443	0.4314	0.764486	no
XLOC_002369	XLOC_002369	C01H6.3	chrI:7207904-7209809	wt_PVD	daf_PVD	OK	0.717769	2.27142	1.66201	0.97103	0.4273	0.761613	no
XLOC_002370	XLOC_002370	C01H6.9,R06C7.2	chrI:7229474-7238824	wt_PVD	daf_PVD	OK	6.42579	7.25172	0.174451	0.0579312	0.8804	0.968865	no
XLOC_002371	XLOC_002371	dhp-1	chrI:7239081-7243751	wt_PVD	daf_PVD	OK	0.537685	0.0327109	-4.03892	-1.27581	0.23775	0.610235	no
XLOC_002372	XLOC_002372	R06C7.6	chrI:7246138-7246805	wt_PVD	daf_PVD	OK	1.9363	1.28235	-0.594506	-0.335175	0.5642	0.843257	no
XLOC_002373	XLOC_002373	adsl-1,lin-61	chrI:7246888-7251708	wt_PVD	daf_PVD	OK	40.5342	34.6474	-0.226392	-0.284363	0.62215	0.873686	no
XLOC_002375	XLOC_002375	twk-1,tyr-3	chrI:7269167-7278524	wt_PVD	daf_PVD	OK	31.9351	14.8046	-1.1091	-1.32963	0.02815	0.188386	no
XLOC_002376	XLOC_002376	21ur-12937,F21C3.7,hint-1	chrI:7278653-7280478	wt_PVD	daf_PVD	OK	41.8747	42.4646	0.0201805	0.0173702	0.9668	0.989882	no
XLOC_002377	XLOC_002377	rde-2	chrI:7280650-7282869	wt_PVD	daf_PVD	OK	7.31187	6.78012	-0.10893	-0.108894	0.85725	0.963067	no
XLOC_002378	XLOC_002378	F21C3.6,pfd-6	chrI:7283038-7286511	wt_PVD	daf_PVD	OK	421.616	353.769	-0.253124	-0.309343	0.62695	0.876109	no
XLOC_002380	XLOC_002380	F13G3.14	chrI:7286751-7311732	wt_PVD	daf_PVD	OK	0	13.9076	inf	#NAME?	0.18245	0.546394	no
XLOC_002382	XLOC_002382	F13G3.3,F13G3.6,dylt-1,ttx-7	chrI:7286751-7311732	wt_PVD	daf_PVD	OK	70.363	96.8705	0.461241	0.313964	0.55885	0.840198	no
XLOC_002383	XLOC_002383	eat-5	chrI:7286751-7311732	wt_PVD	daf_PVD	OK	0.826788	2.13534	1.36888	0.218428	0.57645	0.849131	no
XLOC_002384	XLOC_002384	F13G3.10,mif-3	chrI:7312789-7320907	wt_PVD	daf_PVD	OK	55.6791	50.8169	-0.131827	-0.0574902	0.89	0.970581	no
XLOC_002385	XLOC_002385	gpb-2	chrI:7312789-7320907	wt_PVD	daf_PVD	OK	16.4708	13.6229	-0.273879	-0.137511	0.8096	0.948992	no
XLOC_002386	XLOC_002386	F52A8.3	chrI:7322262-7325104	wt_PVD	daf_PVD	OK	340.733	268.822	-0.341991	-0.350991	0.55325	0.83718	no
XLOC_002388	XLOC_002388	F52A8.5	chrI:7346024-7352381	wt_PVD	daf_PVD	OK	214.757	250.916	0.224502	0.086604	0.9103	0.976162	no
XLOC_002389	XLOC_002389	inx-14	chrI:7346024-7352381	wt_PVD	daf_PVD	OK	73.0635	58.9159	-0.310493	-0.129072	0.7722	0.93734	no
XLOC_002390	XLOC_002390	F07A5.4	chrI:7354491-7359173	wt_PVD	daf_PVD	OK	0.0494748	2.33953	5.56338	1.94742	0.2187	0.592041	no
XLOC_002393	XLOC_002393	unc-15	chrI:7376611-7383815	wt_PVD	daf_PVD	OK	458.056	398.996	-0.19915	-0.238627	0.6624	0.892223	no
XLOC_002395	XLOC_002395	sol-1	chrI:7389050-7396384	wt_PVD	daf_PVD	OK	0.545615	0.087132	-2.64661	-0.99724	0.4163	0.754144	no
XLOC_002398	XLOC_002398	col-62	chrI:7403337-7404349	wt_PVD	daf_PVD	OK	4.28506	4.26512	-0.00672936	-0.00373399	0.99505	0.997624	no
XLOC_002399	XLOC_002399	ZK524.4,lars-2	chrI:7457141-7468724	wt_PVD	daf_PVD	OK	16.3096	17.4236	0.0953233	0.10785	0.8649	0.964992	no
XLOC_002400	XLOC_002400	T28F4.1	chrI:7470854-7479882	wt_PVD	daf_PVD	OK	21.2859	26.389	0.310042	0.250107	0.6751	0.898239	no
XLOC_002401	XLOC_002401	T28F4.3,T28F4.4,T28F4.6	chrI:7484120-7494855	wt_PVD	daf_PVD	OK	72.4961	77.5696	0.097588	0.0790279	0.90115	0.973713	no
XLOC_002403	XLOC_002403	C26C6.8	chrI:7495437-7505576	wt_PVD	daf_PVD	OK	0.602128	0.895706	0.572955	0.0510345	0.7775	0.938986	no
XLOC_002405	XLOC_002405	C26C6.10	chrI:7509578-7514028	wt_PVD	daf_PVD	OK	29.1665	7.6361	-1.9334	-1.19359	0.057	0.296293	no
XLOC_002406	XLOC_002406	C26C6.9	chrI:7514140-7515674	wt_PVD	daf_PVD	OK	7.90089	5.57986	-0.501786	-0.435721	0.4922	0.801995	no
XLOC_002407	XLOC_002407	dcp-66	chrI:7532310-7543737	wt_PVD	daf_PVD	OK	7.66793	8.59726	0.16504	0.167597	0.76575	0.93483	no
XLOC_002409	XLOC_002409	mans-1	chrI:7564561-7571196	wt_PVD	daf_PVD	OK	14.8424	12.9979	-0.191444	-0.126581	0.819	0.951572	no
XLOC_002410	XLOC_002410	D2030.3,D2030.4	chrI:7574274-7581821	wt_PVD	daf_PVD	OK	43.0968	26.888	-0.680616	-0.319748	0.548	0.834183	no
XLOC_002411	XLOC_002411	prg-1	chrI:7585358-7588357	wt_PVD	daf_PVD	OK	24.6418	29.8797	0.278055	0.342345	0.56335	0.842873	no
XLOC_002415	XLOC_002415	21ur-12960,F26A3.1,capg-1,ncbp-2,rrf-1	chrI:7614266-7649862	wt_PVD	daf_PVD	OK	44.9366	29.1979	-0.622029	-0.306001	0.4182	0.755363	no
XLOC_002416	XLOC_002416	ego-1	chrI:7650662-7656268	wt_PVD	daf_PVD	OK	4.36784	2.41471	-0.855072	-0.903558	0.1257	0.454665	no
XLOC_002418	XLOC_002418	F26A3.4	chrI:7656985-7662525	wt_PVD	daf_PVD	OK	9.5577	14.2917	0.58044	0.528019	0.3268	0.684538	no
XLOC_002419	XLOC_002419	del-3	chrI:7670321-7672709	wt_PVD	daf_PVD	OK	0.242055	0.78068	1.68939	0.836546	0.3772	0.724876	no
XLOC_002420	XLOC_002420	F26A3.7	chrI:7674735-7678840	wt_PVD	daf_PVD	OK	8.32584	9.35011	0.167386	0.0669502	0.9404	0.983498	no
XLOC_002421	XLOC_002421	lron-9	chrI:7679451-7695230	wt_PVD	daf_PVD	OK	781.084	710.99	-0.13565	-0.0846561	0.90955	0.975786	no
XLOC_002422	XLOC_002422	T23G11.1	chrI:7695511-7701965	wt_PVD	daf_PVD	OK	481.191	402.199	-0.258701	-0.215682	0.706	0.912	no
XLOC_002423	XLOC_002423	lsy-22	chrI:7702429-7707354	wt_PVD	daf_PVD	OK	16.22	15.579	-0.0581712	-0.0418362	0.94725	0.985051	no
XLOC_002424	XLOC_002424	F27D4.7	chrI:7723989-7729093	wt_PVD	daf_PVD	OK	10.0414	16.0482	0.676459	0.13884	0.7369	0.924485	no
XLOC_002427	XLOC_002427	nsf-1	chrI:7741935-8398621	wt_PVD	daf_PVD	OK	23.3296	22.5431	-0.049479	-0.00581429	0.96105	0.988185	no
XLOC_002428	XLOC_002428	VH15N14R.1	chrI:7741935-8398621	wt_PVD	daf_PVD	OK	1.04656	0.901569	-0.215141	-0.00213422	0.8822	0.96947	no
XLOC_002431	XLOC_002431	nlp-8	chrI:7741935-8398621	wt_PVD	daf_PVD	OK	0.922686	0	#NAME?	#NAME?	0.04015	0.23695	no
XLOC_002432	XLOC_002432	D2005.3	chrI:7741935-8398621	wt_PVD	daf_PVD	OK	44.1103	39.195	-0.170447	-0.00618314	0.90035	0.97365	no
XLOC_002433	XLOC_002433	F30F8.1,glna-3	chrI:7741935-8398621	wt_PVD	daf_PVD	OK	107.594	84.2492	-0.352858	-0.0771482	0.6608	0.891751	no
XLOC_002434	XLOC_002434	F30F8.5	chrI:7741935-8398621	wt_PVD	daf_PVD	OK	207.351	188.811	-0.135127	-0.0253928	0.89475	0.972059	no
XLOC_002435	XLOC_002435	R11A5.8,nud-2	chrI:7741935-8398621	wt_PVD	daf_PVD	OK	23.6055	35.7276	0.597919	0.0476187	0.59895	0.861544	no
XLOC_002436	XLOC_002436	R11A5.3	chrI:7741935-8398621	wt_PVD	daf_PVD	OK	0.78455	7.79432	3.31249	0.0397512	0.29265	0.653351	no
XLOC_002438	XLOC_002438	suro-1	chrI:7741935-8398621	wt_PVD	daf_PVD	OK	2.0939	0.538671	-1.95872	-0.0392248	0.154	0.502396	no
XLOC_002441	XLOC_002441	unc-55	chrI:7741935-8398621	wt_PVD	daf_PVD	OK	0.956302	3.14414	1.71713	0.0362192	0.1827	0.546696	no
XLOC_002442	XLOC_002442	F20G4.2,F55D12.5,nmy-2,smgl-1	chrI:7741935-8398621	wt_PVD	daf_PVD	OK	116.384	214.66	0.883154	0.263353	0.31545	0.675218	no
XLOC_002443	XLOC_002443	glb-26	chrI:7741935-8398621	wt_PVD	daf_PVD	OK	24.3385	60.2869	1.3086	0.0677353	0.3579	0.710163	no
XLOC_002444	XLOC_002444	T22C1.4	chrI:7741935-8398621	wt_PVD	daf_PVD	OK	176.289	163.776	-0.106217	-0.00814642	0.93505	0.981963	no
XLOC_002445	XLOC_002445	jph-1	chrI:7741935-8398621	wt_PVD	daf_PVD	OK	1.10927	0.334191	-1.73086	-0.0350769	0.248	0.617121	no
XLOC_002447	XLOC_002447	T22C1.8	chrI:7741935-8398621	wt_PVD	daf_PVD	OK	46.6143	41.4001	-0.171138	-0.0232094	0.86915	0.966063	no
XLOC_002450	XLOC_002450	H05L14.1	chrI:7741935-8398621	wt_PVD	daf_PVD	OK	25.2189	21.3396	-0.240969	-0.0256212	0.8203	0.951864	no
XLOC_002452	XLOC_002452	21ur-14108,C54G4.14,C54G4.4	chrI:7741935-8398621	wt_PVD	daf_PVD	OK	7.16145	8.08152	0.174375	0.0111137	0.83985	0.957762	no
XLOC_002454	XLOC_002454	C54G4.3	chrI:7741935-8398621	wt_PVD	daf_PVD	OK	127.108	105.415	-0.269977	-0.0344534	0.7638	0.934152	no
XLOC_002456	XLOC_002456	dod-18	chrI:7741935-8398621	wt_PVD	daf_PVD	OK	6.72569	6.23706	-0.108817	-0.0044832	0.9325	0.981614	no
XLOC_002457	XLOC_002457	cyc-1	chrI:7741935-8398621	wt_PVD	daf_PVD	OK	15.3933	17.4249	0.178843	0.0120452	0.87	0.966122	no
XLOC_002458	XLOC_002458	C54G4.9,K04G2.13,iftb-1	chrI:7741935-8398621	wt_PVD	daf_PVD	OK	78.1418	79.3721	0.022536	0.00227337	0.98245	0.994064	no
XLOC_002459	XLOC_002459	cdc-48.3	chrI:7741935-8398621	wt_PVD	daf_PVD	OK	9.66313	7.16498	-0.431528	-0.0308489	0.70195	0.910502	no
XLOC_002460	XLOC_002460	ath-1,scbp-2	chrI:7741935-8398621	wt_PVD	daf_PVD	OK	46.798	35.9711	-0.379607	-0.0267306	0.65105	0.887438	no
XLOC_002461	XLOC_002461	K04G2.7	chrI:7741935-8398621	wt_PVD	daf_PVD	OK	5.16218	6.87612	0.413614	0.00976938	0.7178	0.917715	no
XLOC_002462	XLOC_002462	K04G2.9	chrI:7741935-8398621	wt_PVD	daf_PVD	OK	55.0402	38.3682	-0.520575	-0.0360688	0.78815	0.942037	no
XLOC_002463	XLOC_002463	F18C12.4	chrI:7741935-8398621	wt_PVD	daf_PVD	OK	14.4782	12.7705	-0.181069	-0.00678688	0.8842	0.969536	no
XLOC_002464	XLOC_002464	che-3	chrI:7741935-8398621	wt_PVD	daf_PVD	OK	0.0416823	0.527789	3.66246	0.0559769	0.17735	0.53905	no
XLOC_002465	XLOC_002465	lin-10	chrI:7741935-8398621	wt_PVD	daf_PVD	OK	10.1972	14.336	0.491465	0.0363375	0.56805	0.845072	no
XLOC_002466	XLOC_002466	21ur-14822	chrI:7741935-8398621	wt_PVD	daf_PVD	OK	0.012694	1.57947	6.95915	0.0160075	0.2485	0.617121	no
XLOC_002470	XLOC_002470	T02E1.7	chrI:7741935-8398621	wt_PVD	daf_PVD	OK	317.506	255.642	-0.312655	-0.0678431	0.76425	0.934202	no
XLOC_002471	XLOC_002471	dhs-3	chrI:7741935-8398621	wt_PVD	daf_PVD	OK	11.0308	36.0332	1.70779	0.0917757	0.1433	0.485401	no
XLOC_002472	XLOC_002472	T02E1.2,spe-12	chrI:7741935-8398621	wt_PVD	daf_PVD	OK	19.4344	15.8828	-0.291145	-0.0187548	0.74275	0.926576	no
XLOC_002473	XLOC_002473	kri-1	chrI:7741935-8398621	wt_PVD	daf_PVD	OK	0.272524	0.496564	0.865598	0.0128579	0.61935	0.871743	no
XLOC_002474	XLOC_002474	ZK265.11,ceh-8,col-63	chrI:7741935-8398621	wt_PVD	daf_PVD	OK	28.516	31.7604	0.155457	0.0141427	0.89845	0.973212	no
XLOC_002475	XLOC_002475	ZK265.9	chrI:7741935-8398621	wt_PVD	daf_PVD	OK	28.3828	30.4841	0.10304	0.00743081	0.9073	0.975319	no
XLOC_002478	XLOC_002478	T01G9.2	chrI:7741935-8398621	wt_PVD	daf_PVD	OK	19.1464	23.3816	0.288303	0.0240719	0.83045	0.95494	no
XLOC_002479	XLOC_002479	kin-10	chrI:7741935-8398621	wt_PVD	daf_PVD	OK	140.195	136.106	-0.0427015	-0.00709671	0.9524	0.986208	no
XLOC_002480	XLOC_002480	npp-2	chrI:7741935-8398621	wt_PVD	daf_PVD	OK	9.83171	5.97792	-0.717799	-0.0417964	0.48845	0.799731	no
XLOC_002481	XLOC_002481	abts-1	chrI:7741935-8398621	wt_PVD	daf_PVD	OK	18.9452	24.7873	0.387767	0.0511804	0.61435	0.869304	no
XLOC_002483	XLOC_002483	F52B5.2,F52B5.3,F52B5.7	chrI:7741935-8398621	wt_PVD	daf_PVD	OK	26.4104	33.0407	0.323138	0.0253093	0.70295	0.910979	no
XLOC_002484	XLOC_002484	rpl-25.2	chrI:7741935-8398621	wt_PVD	daf_PVD	OK	243.726	210.423	-0.211968	-0.0233388	0.88485	0.969536	no
XLOC_002486	XLOC_002486	rsd-6,tbcd-1	chrI:7741935-8398621	wt_PVD	daf_PVD	OK	10.5946	9.17829	-0.207026	-0.0212938	0.85405	0.962032	no
XLOC_002487	XLOC_002487	T19A6.1	chrI:7741935-8398621	wt_PVD	daf_PVD	OK	184.639	192.782	0.0622638	0.0127248	0.93965	0.983336	no
XLOC_002490	XLOC_002490	F02E9.3	chrI:8404540-8405949	wt_PVD	daf_PVD	OK	175.296	171.225	-0.0339015	-0.0444686	0.9389	0.983036	no
XLOC_002491	XLOC_002491	lin-28	chrI:8406919-8416186	wt_PVD	daf_PVD	OK	4.49129	2.71	-0.728837	-0.289521	0.6428	0.883512	no
XLOC_002492	XLOC_002492	F02E9.10,F02E9.5,F10D11.2,dpt-1	chrI:8416825-8438639	wt_PVD	daf_PVD	OK	204.971	181.81	-0.172989	-0.116878	0.7857	0.941401	no
XLOC_002493	XLOC_002493	F10D11.3	chrI:8439749-8440464	wt_PVD	daf_PVD	OK	93.043	80.1422	-0.215335	-0.241363	0.69175	0.905694	no
XLOC_002494	XLOC_002494	F10D11.4,F10D11.5,F10D11.6	chrI:8441528-8451248	wt_PVD	daf_PVD	OK	19.5812	21.9525	0.164918	0.10959	0.8194	0.951676	no
XLOC_002496	XLOC_002496	D1081.17	chrI:8460221-8463004	wt_PVD	daf_PVD	OK	0.539729	7.23188	3.74406	1.08977	0.2011	0.57155	no
XLOC_002497	XLOC_002497	unc-120	chrI:8460221-8463004	wt_PVD	daf_PVD	OK	2.83738	7.68325	1.43716	0.432567	0.6554	0.889323	no
XLOC_002498	XLOC_002498	D1081.3	chrI:8463302-8469303	wt_PVD	daf_PVD	OK	204.713	134.545	-0.605511	-0.711628	0.32855	0.686011	no
XLOC_002499	XLOC_002499	D1081.10,D1081.11	chrI:8470288-8473909	wt_PVD	daf_PVD	OK	46.3414	44.2922	-0.0652498	-0.0665197	0.91035	0.97619	no
XLOC_002500	XLOC_002500	D1081.12	chrI:8474052-8474764	wt_PVD	daf_PVD	OK	215.081	136.232	-0.658818	-0.862685	0.1513	0.497919	no
XLOC_002503	XLOC_002503	D1081.6,D1081.9	chrI:8482788-8487440	wt_PVD	daf_PVD	OK	10.4356	14.5147	0.475999	0.425534	0.476	0.791824	no
XLOC_002504	XLOC_002504	ceh-6	chrI:8498413-8502329	wt_PVD	daf_PVD	OK	14.9423	7.96786	-0.907138	-0.876992	0.1359	0.47171	no
XLOC_002506	XLOC_002506	sec-12	chrI:8509077-8511408	wt_PVD	daf_PVD	OK	90.9184	113.062	0.314468	0.361205	0.5376	0.828661	no
XLOC_002507	XLOC_002507	K02B12.2	chrI:8511630-8512367	wt_PVD	daf_PVD	OK	0	1.76854	inf	#NAME?	0.0925	0.393442	no
XLOC_002508	XLOC_002508	K02B12.5,K02B12.7,zhp-3	chrI:8513912-8531517	wt_PVD	daf_PVD	OK	26.6085	25.8517	-0.0416278	-0.0406489	0.9444	0.984486	no
XLOC_002510	XLOC_002510	gpa-15	chrI:8531713-8535278	wt_PVD	daf_PVD	OK	1.39586	3.29017	1.23701	1.01624	0.08235	0.368648	no
XLOC_002513	XLOC_002513	gon-2	chrI:8549518-8570951	wt_PVD	daf_PVD	OK	8.59804	11.0264	0.358889	0.391012	0.42985	0.763408	no
XLOC_002514	XLOC_002514	T01H8.2,rskn-1	chrI:8571536-8580560	wt_PVD	daf_PVD	OK	16.278	16.7109	0.0378648	0.0472469	0.94405	0.984389	no
XLOC_002516	XLOC_002516	F43G9.3,F43G9.4,idha-1	chrI:8590757-8615173	wt_PVD	daf_PVD	OK	84.4891	70.5565	-0.259987	-0.234991	0.7327	0.923277	no
XLOC_002517	XLOC_002517	F43G9.16	chrI:8590757-8615173	wt_PVD	daf_PVD	OK	7.97648	19.1531	1.26375	0.29977	0.6258	0.875564	no
XLOC_002518	XLOC_002518	F43G9.21	chrI:8615315-8619039	wt_PVD	daf_PVD	OK	5.55289	20.7785	1.90378	0.466076	0.24715	0.617073	no
XLOC_002519	XLOC_002519	fer-1	chrI:8623005-8631246	wt_PVD	daf_PVD	OK	10.3926	14.5098	0.481465	0.628089	0.27975	0.642374	no
XLOC_002522	XLOC_002522	cpn-1	chrI:8633241-8637963	wt_PVD	daf_PVD	OK	2487.81	1893.63	-0.393722	-0.396286	0.51125	0.81283	no
XLOC_002523	XLOC_002523	mfap-1	chrI:8638558-8644329	wt_PVD	daf_PVD	OK	23.5549	31.0286	0.397573	0.345425	0.55225	0.836574	no
XLOC_002524	XLOC_002524	syp-3	chrI:8660830-8664504	wt_PVD	daf_PVD	OK	45.6811	46.6271	0.02957	0.0280314	0.96085	0.988168	no
XLOC_002526	XLOC_002526	egg-6	chrI:8676645-8681356	wt_PVD	daf_PVD	OK	15.4633	14.3111	-0.111713	-0.126845	0.8299	0.954716	no
XLOC_002528	XLOC_002528	K07A12.4,hot-5,mrps-15	chrI:8683193-8692705	wt_PVD	daf_PVD	OK	72.4678	135.107	0.898695	0.992293	0.1156	0.439423	no
XLOC_002529	XLOC_002529	K07A12.5,pbs-7	chrI:8692941-8724273	wt_PVD	daf_PVD	OK	106.766	80.1996	-0.412791	-0.206488	0.7294	0.922097	no
XLOC_002530	XLOC_002530	tlf-1	chrI:8692941-8724273	wt_PVD	daf_PVD	OK	9.63944	12.3685	0.359649	0.102658	0.7308	0.922704	no
XLOC_002531	XLOC_002531	cle-1	chrI:8692941-8724273	wt_PVD	daf_PVD	OK	42.1447	69.4376	0.720365	0.462974	0.5468	0.833583	no
XLOC_002532	XLOC_002532	pas-4	chrI:8727261-8730915	wt_PVD	daf_PVD	OK	41.3871	26.5115	-0.642563	-0.490808	0.4176	0.754921	no
XLOC_002534	XLOC_002534	C36B1.13	chrI:8730923-8731617	wt_PVD	daf_PVD	OK	4.02374	4.23874	0.0750982	0.0503244	0.9432	0.984121	no
XLOC_002535	XLOC_002535	prp-4	chrI:8732201-8735842	wt_PVD	daf_PVD	OK	1.5994	2.55312	0.674725	0.346224	0.48335	0.796703	no
XLOC_002536	XLOC_002536	C36B1.9	chrI:8735964-8746980	wt_PVD	daf_PVD	OK	2.99594	2.83517	-0.079572	-0.0310684	0.95995	0.988012	no
XLOC_002537	XLOC_002537	gska-3	chrI:8749607-8751393	wt_PVD	daf_PVD	OK	163.336	171.829	0.0731326	0.0950849	0.86955	0.966063	no
XLOC_002538	XLOC_002538	C36B1.11,DY3.8,tin-13	chrI:8752242-8765625	wt_PVD	daf_PVD	OK	15.2508	9.15727	-0.735893	-0.0885381	0.4515	0.77802	no
XLOC_002539	XLOC_002539	hlh-16	chrI:8765804-8777505	wt_PVD	daf_PVD	OK	5.74413	8.48032	0.562031	0.270958	0.8031	0.947108	no
XLOC_002540	XLOC_002540	pqn-26	chrI:8765804-8777505	wt_PVD	daf_PVD	OK	1.23415	1.18041	-0.0642247	-0.0200058	0.9656	0.989595	no
XLOC_002541	XLOC_002541	mfb-1	chrI:8779322-9178789	wt_PVD	daf_PVD	OK	3.60643	2.86035	-0.334376	-0.00384117	0.8336	0.955983	no
XLOC_002542	XLOC_002542	21ur-14332,F36A2.2,fcp-1,rbpl-1,sls-2.6,sls-2.7,syx-7	chrI:8779322-9178789	wt_PVD	daf_PVD	OK	84.3191	88.4845	0.0695647	0.00348147	0.9023	0.97412	no
XLOC_002543	XLOC_002543	cids-2	chrI:8779322-9178789	wt_PVD	daf_PVD	OK	124.104	112.47	-0.142019	-0.0126519	0.854	0.962032	no
XLOC_002544	XLOC_002544	twk-30	chrI:8779322-9178789	wt_PVD	daf_PVD	OK	0.530465	0.865862	0.706879	0.00484873	0.62005	0.872226	no
XLOC_002545	XLOC_002545	rps-15	chrI:8779322-9178789	wt_PVD	daf_PVD	OK	504.674	426.932	-0.241347	-0.0140852	0.81885	0.951507	no
XLOC_002546	XLOC_002546	F36A2.10	chrI:8779322-9178789	wt_PVD	daf_PVD	OK	312.091	343.608	0.138799	0.00680751	0.90585	0.974943	no
XLOC_002547	XLOC_002547	F36A2.12,F36A2.14	chrI:8779322-9178789	wt_PVD	daf_PVD	OK	607.972	629.426	0.0500319	0.00240722	0.95795	0.987579	no
XLOC_002548	XLOC_002548	F36A2.13	chrI:8779322-9178789	wt_PVD	daf_PVD	OK	13.6841	14.9807	0.13061	0.00692167	0.8947	0.972051	no
XLOC_002549	XLOC_002549	F29D10.3	chrI:8779322-9178789	wt_PVD	daf_PVD	OK	5.6441	14.7652	1.38739	0.0214369	0.2305	0.604304	no
XLOC_002550	XLOC_002550	hum-1	chrI:8779322-9178789	wt_PVD	daf_PVD	OK	18.6211	18.7561	0.0104225	0.000437743	0.99145	0.996468	no
XLOC_002553	XLOC_002553	F55H12.4	chrI:8779322-9178789	wt_PVD	daf_PVD	OK	35.6025	15.3688	-1.21198	-0.0195296	0.44305	0.772271	no
XLOC_002554	XLOC_002554	unc-29	chrI:8779322-9178789	wt_PVD	daf_PVD	OK	2.3715	0.317102	-2.90278	-0.0145498	0.08975	0.38693	no
XLOC_002555	XLOC_002555	T08G11.1,T08G11.4	chrI:8779322-9178789	wt_PVD	daf_PVD	OK	73.9472	88.4176	0.257838	0.0267037	0.78135	0.940012	no
XLOC_002557	XLOC_002557	T08G11.2	chrI:8779322-9178789	wt_PVD	daf_PVD	OK	193.111	196.624	0.0260078	0.00162736	0.98655	0.995128	no
XLOC_002559	XLOC_002559	madd-4	chrI:8779322-9178789	wt_PVD	daf_PVD	OK	0.408742	0.585016	0.517286	0.00293549	0.72595	0.920995	no
XLOC_002560	XLOC_002560	fip-6	chrI:8779322-9178789	wt_PVD	daf_PVD	OK	7.83748	40.6345	2.37424	0.0141207	0.1547	0.503823	no
XLOC_002561	XLOC_002561	F53B6.13,F53B6.4,fipr-26	chrI:8779322-9178789	wt_PVD	daf_PVD	OK	572.917	531.884	-0.107216	-0.0109495	0.91075	0.976293	no
XLOC_002564	XLOC_002564	spd-2	chrI:8779322-9178789	wt_PVD	daf_PVD	OK	95.1669	96.8788	0.0257209	0.00197465	0.9836	0.994417	no
XLOC_002565	XLOC_002565	F32H2.12	chrI:8779322-9178789	wt_PVD	daf_PVD	OK	6.04365	4.46026	-0.438294	-0.00425561	0.7284	0.921926	no
XLOC_002567	XLOC_002567	fasn-1	chrI:8779322-9178789	wt_PVD	daf_PVD	OK	14.0108	13.1068	-0.0962241	-0.00570191	0.946	0.984792	no
XLOC_002568	XLOC_002568	F25H5.8	chrI:8779322-9178789	wt_PVD	daf_PVD	OK	930.627	408.019	-1.18957	-0.058933	0.37345	0.721729	no
XLOC_002569	XLOC_002569	F32H2.7	chrI:8779322-9178789	wt_PVD	daf_PVD	OK	289.031	299.504	0.0513545	0.00440614	0.972	0.991165	no
XLOC_002571	XLOC_002571	F36F2.7	chrI:8779322-9178789	wt_PVD	daf_PVD	OK	1.021	0.106639	-3.25917	-0.0076188	0.37065	0.719456	no
XLOC_002572	XLOC_002572	F36F2.8	chrI:8779322-9178789	wt_PVD	daf_PVD	OK	0.633114	5.4988	3.11858	0.0106897	0.2889	0.650291	no
XLOC_002575	XLOC_002575	C31H5.4	chrI:8779322-9178789	wt_PVD	daf_PVD	OK	41.7929	23.697	-0.818557	-0.0042741	0.61305	0.868654	no
XLOC_002576	XLOC_002576	C31H5.6	chrI:8779322-9178789	wt_PVD	daf_PVD	OK	1.02525	0.791285	-0.373708	-0.00204937	0.85145	0.960956	no
XLOC_002577	XLOC_002577	C31H5.5,hgo-1	chrI:8779322-9178789	wt_PVD	daf_PVD	OK	15.3467	13.7798	-0.155372	-0.00409128	0.86345	0.964763	no
XLOC_002578	XLOC_002578	prmt-7,snx-3	chrI:8779322-9178789	wt_PVD	daf_PVD	OK	11.8995	18.8513	0.663761	0.0130717	0.5126	0.813853	no
XLOC_002579	XLOC_002579	chaf-1,rsbp-1	chrI:8779322-9178789	wt_PVD	daf_PVD	OK	45.0844	52.2481	0.212749	0.00628121	0.7943	0.944222	no
XLOC_002581	XLOC_002581	T06D10.3	chrI:8779322-9178789	wt_PVD	daf_PVD	OK	0.529139	1.57479	1.57344	0.00919252	0.3293	0.686437	no
XLOC_002582	XLOC_002582	T06D10.6	chrI:8779322-9178789	wt_PVD	daf_PVD	OK	1.31243	2.14492	0.708692	0.00264936	0.78245	0.940412	no
XLOC_002584	XLOC_002584	gei-17,nduf-7	chrI:8779322-9178789	wt_PVD	daf_PVD	OK	64.4759	57.2606	-0.171218	-0.00436089	0.80665	0.948139	no
XLOC_002586	XLOC_002586	ZK858.2	chrI:8779322-9178789	wt_PVD	daf_PVD	OK	69.9572	73.2318	0.0659966	0.00231379	0.96475	0.989441	no
XLOC_002587	XLOC_002587	clec-91	chrI:8779322-9178789	wt_PVD	daf_PVD	OK	498.422	342.133	-0.542811	-0.0385537	0.65295	0.888449	no
XLOC_002588	XLOC_002588	ZK858.5,ZK858.6	chrI:8779322-9178789	wt_PVD	daf_PVD	OK	48.8875	46.0547	-0.0861173	-0.00494902	0.9365	0.982347	no
XLOC_002589	XLOC_002589	ZK858.7	chrI:8779322-9178789	wt_PVD	daf_PVD	OK	10.166	11.6119	0.19185	0.00338771	0.88165	0.969368	no
XLOC_002590	XLOC_002590	H32K16.2	chrI:8779322-9178789	wt_PVD	daf_PVD	OK	3.93108	11.1149	1.49949	0.00955127	0.21595	0.588787	no
XLOC_002591	XLOC_002591	mrpl-54	chrI:8779322-9178789	wt_PVD	daf_PVD	OK	16.8003	7.42146	-1.17871	-0.00865796	0.426	0.760743	no
XLOC_002592	XLOC_002592	F25H5.5	chrI:8779322-9178789	wt_PVD	daf_PVD	OK	11.5397	12.9917	0.170992	0.00258652	0.89025	0.970617	no
XLOC_002593	XLOC_002593	21ur-13519,F25H5.2,lim-9	chrI:9179940-9210330	wt_PVD	daf_PVD	OK	109.276	154.885	0.503224	0.509827	0.43025	0.763698	no
XLOC_002595	XLOC_002595	aspm-1	chrI:9221808-9233550	wt_PVD	daf_PVD	OK	4.37231	6.76978	0.630714	0.404099	0.63425	0.879557	no
XLOC_002596	XLOC_002596	aph-1	chrI:9221808-9233550	wt_PVD	daf_PVD	OK	8.58542	11.7012	0.446698	0.205853	0.72425	0.920096	no
XLOC_002597	XLOC_002597	F36H2.4,ent-7,tat-5	chrI:9234092-9250502	wt_PVD	daf_PVD	OK	185.208	239.93	0.373469	0.419159	0.48385	0.796925	no
XLOC_002598	XLOC_002598	F36H2.3,F36H2.5	chrI:9250651-9261633	wt_PVD	daf_PVD	OK	0.571159	0.985399	0.786817	0.32184	0.60675	0.865318	no
XLOC_002600	XLOC_002600	F14B4.2	chrI:9271450-9278901	wt_PVD	daf_PVD	OK	36.2885	36.4114	0.00487498	0.00640109	0.9912	0.996403	no
XLOC_002601	XLOC_002601	rpoa-2	chrI:9281300-9286554	wt_PVD	daf_PVD	OK	4.9692	3.34955	-0.569048	-0.565377	0.33335	0.689764	no
XLOC_002602	XLOC_002602	F26H9.2	chrI:9287358-9294011	wt_PVD	daf_PVD	OK	5.16651	5.92088	0.196623	0.182116	0.7567	0.931995	no
XLOC_002603	XLOC_002603	nmat-2	chrI:9305820-9307580	wt_PVD	daf_PVD	OK	9.56211	14.2621	0.576786	0.560396	0.3539	0.706591	no
XLOC_002604	XLOC_002604	F26H9.5	chrI:9307668-9315724	wt_PVD	daf_PVD	OK	22.7703	22.8836	0.00716172	0.00507216	0.9945	0.997444	no
XLOC_002605	XLOC_002605	hsp-70	chrI:9317682-9327274	wt_PVD	daf_PVD	OK	20.3585	46.1594	1.18099	0.951787	0.1285	0.459068	no
XLOC_002609	XLOC_002609	lin-41	chrI:9334806-9342515	wt_PVD	daf_PVD	OK	7.20351	8.44229	0.228935	0.267391	0.644	0.884076	no
XLOC_002610	XLOC_002610	M04C9.2	chrI:9344715-9349550	wt_PVD	daf_PVD	OK	0.195061	0.559366	1.51987	0.671926	0.61645	0.870275	no
XLOC_002611	XLOC_002611	M04C9.1	chrI:9350353-9352590	wt_PVD	daf_PVD	OK	0.678867	0.196614	-1.78777	-0.835908	0.5154	0.815489	no
XLOC_002612	XLOC_002612	M04C9.3	chrI:9352954-9354497	wt_PVD	daf_PVD	OK	16.3489	12.3148	-0.408805	-0.392852	0.4989	0.805586	no
XLOC_002614	XLOC_002614	F16A11.1,F16A11.2,ppfr-1	chrI:9359144-9404012	wt_PVD	daf_PVD	OK	37.5064	45.6079	0.282147	0.263658	0.56465	0.843429	no
XLOC_002618	XLOC_002618	C17E4.1	chrI:9408330-9410087	wt_PVD	daf_PVD	OK	17.9311	16.4259	-0.126494	-0.13122	0.83175	0.955402	no
XLOC_002619	XLOC_002619	C17E4.11,marc-3,pabp-2	chrI:9414408-9422324	wt_PVD	daf_PVD	OK	16.937	13.2196	-0.357501	-0.212977	0.71405	0.916044	no
XLOC_002620	XLOC_002620	C17E4.15	chrI:9422409-9433883	wt_PVD	daf_PVD	OK	0.301381	0.620192	1.04113	0.212029	0.70885	0.913647	no
XLOC_002622	XLOC_002622	C17E4.6	chrI:9422409-9433883	wt_PVD	daf_PVD	OK	4.28579	4.74377	0.146472	0.0435305	0.9253	0.979712	no
XLOC_002626	XLOC_002626	mec-8	chrI:9434557-9454958	wt_PVD	daf_PVD	OK	20.9772	28.4758	0.440919	0.373574	0.5027	0.807968	no
XLOC_002630	XLOC_002630	21ur-7499,calm-1	chrI:9469121-9474863	wt_PVD	daf_PVD	OK	13.5475	17.4822	0.367862	0.128804	0.8818	0.969387	no
XLOC_002631	XLOC_002631	F30A10.13,F30A10.2	chrI:9478458-9480693	wt_PVD	daf_PVD	OK	177.567	78.6008	-1.17575	-1.00712	0.16485	0.519525	no
XLOC_002632	XLOC_002632	stl-1	chrI:9486807-9488018	wt_PVD	daf_PVD	OK	18.7072	11.8032	-0.664409	-0.715351	0.2236	0.597621	no
XLOC_002633	XLOC_002633	F30A10.3	chrI:9488358-9505757	wt_PVD	daf_PVD	OK	12.6527	9.20634	-0.458745	-0.173836	0.8199	0.951781	no
XLOC_002634	XLOC_002634	F30A10.16	chrI:9488358-9505757	wt_PVD	daf_PVD	OK	0.949901	1.10596	0.219448	0.0160908	0.89865	0.973212	no
XLOC_002635	XLOC_002635	F30A10.9	chrI:9488358-9505757	wt_PVD	daf_PVD	OK	21.3694	15.7447	-0.440682	-0.125351	0.8318	0.955402	no
XLOC_002636	XLOC_002636	smn-1	chrI:9506536-9514750	wt_PVD	daf_PVD	OK	170.925	175.791	0.0404994	0.0283442	0.96515	0.989474	no
XLOC_002637	XLOC_002637	21ur-11854,C41G7.3,C41G7.9	chrI:9515106-9521483	wt_PVD	daf_PVD	OK	59.4292	81.3542	0.453045	0.427413	0.4715	0.7896	no
XLOC_002639	XLOC_002639	C41G7.6	chrI:9522569-9532915	wt_PVD	daf_PVD	OK	453.586	577.999	0.34969	0.466589	0.42585	0.760643	no
XLOC_002640	XLOC_002640	C41G7.8	chrI:9522569-9532915	wt_PVD	daf_PVD	OK	5.9549	12.6323	1.08497	0.2597	0.59095	0.857471	no
XLOC_002641	XLOC_002641	C41G7.7	chrI:9533413-9541215	wt_PVD	daf_PVD	OK	0.229824	2.88704	3.65099	0.349323	0.11615	0.440662	no
XLOC_002643	XLOC_002643	irx-1	chrI:9533413-9541215	wt_PVD	daf_PVD	OK	16.5698	51.8211	1.64498	1.39404	0.05715	0.296633	no
XLOC_002658	XLOC_002658	C36F7.5	chrI:9574747-9576016	wt_PVD	daf_PVD	OK	12.8127	13.46	0.0710996	0.0716562	0.905	0.974757	no
XLOC_002660	XLOC_002660	lem-3	chrI:9576348-9594039	wt_PVD	daf_PVD	OK	13.6283	12.0335	-0.179549	-0.0144185	0.91345	0.976579	no
XLOC_002661	XLOC_002661	K07A1.1,K07A1.17	chrI:9576348-9594039	wt_PVD	daf_PVD	OK	26.6753	18.338	-0.540671	-0.0468868	0.726	0.920995	no
XLOC_002662	XLOC_002662	K07A1.13	chrI:9576348-9594039	wt_PVD	daf_PVD	OK	264.711	289.922	0.131247	0.0259689	0.92495	0.979535	no
XLOC_002663	XLOC_002663	K07A1.3,K07A1.4	chrI:9576348-9594039	wt_PVD	daf_PVD	OK	215.915	217.151	0.00823161	0.00251842	0.9952	0.997663	no
XLOC_002665	XLOC_002665	K07A1.6	chrI:9576348-9594039	wt_PVD	daf_PVD	OK	33263.5	18350.6	-0.858116	-0.836232	0.45885	0.78264	no
XLOC_002669	XLOC_002669	K07A1.15,K07A1.9,ile-1	chrI:9605855-9615079	wt_PVD	daf_PVD	OK	140.602	162.933	0.212658	0.251875	0.65395	0.888552	no
XLOC_002670	XLOC_002670	K07A1.10,lin-53,rba-1	chrI:9615184-9619865	wt_PVD	daf_PVD	OK	153.748	139.707	-0.13816	-0.12371	0.84345	0.958583	no
XLOC_002671	XLOC_002671	rps-19	chrI:9620004-9630926	wt_PVD	daf_PVD	OK	452.863	350.924	-0.367913	-0.180854	0.8033	0.947108	no
XLOC_002672	XLOC_002672	T05F1.5	chrI:9633166-9636079	wt_PVD	daf_PVD	OK	59.9865	40.0852	-0.581569	-0.759965	0.2012	0.571713	no
XLOC_002673	XLOC_002673	T05F1.7	chrI:9638717-9642291	wt_PVD	daf_PVD	OK	3.35429	2.97967	-0.170855	-0.13436	0.8898	0.97056	no
XLOC_002675	XLOC_002675	dhs-4	chrI:9647677-9649177	wt_PVD	daf_PVD	OK	8.13745	4.09622	-0.990285	-0.763297	0.17405	0.534154	no
XLOC_002676	XLOC_002676	lab-1	chrI:9650397-9659817	wt_PVD	daf_PVD	OK	220.831	146.854	-0.588558	-0.517799	0.41305	0.751549	no
XLOC_002677	XLOC_002677	C03D6.9	chrI:9650397-9659817	wt_PVD	daf_PVD	OK	0.0869261	4.14865	5.57671	0.148126	0.35895	0.711022	no
XLOC_002678	XLOC_002678	npp-14	chrI:9660162-9668639	wt_PVD	daf_PVD	OK	10.0244	18.8572	0.911595	0.633943	0.2839	0.645693	no
XLOC_002679	XLOC_002679	C03D6.1	chrI:9668657-9670706	wt_PVD	daf_PVD	OK	4.04124	0.72634	-2.47608	-1.01314	0.3321	0.688642	no
XLOC_002680	XLOC_002680	C04F12.1	chrI:9673574-9678550	wt_PVD	daf_PVD	OK	5.48778	2.71474	-1.01541	-1.04219	0.082	0.367857	no
XLOC_002681	XLOC_002681	C04F12.5	chrI:9688942-9692467	wt_PVD	daf_PVD	OK	8.85716	7.1123	-0.316527	-0.129865	0.86305	0.96453	no
XLOC_002682	XLOC_002682	-	chrI:9692645-9693932	wt_PVD	daf_PVD	OK	6.63623	11.2496	0.761441	0.733631	0.223	0.5972	no
XLOC_002683	XLOC_002683	C04F12.12	chrI:9694605-9695331	wt_PVD	daf_PVD	OK	29.8209	19.3126	-0.626782	-0.556729	0.4017	0.743581	no
XLOC_002685	XLOC_002685	C04F12.7	chrI:9695695-9696772	wt_PVD	daf_PVD	OK	721.441	646.14	-0.159035	-0.213622	0.7226	0.91971	no
XLOC_002686	XLOC_002686	C04F12.8	chrI:9697255-9700116	wt_PVD	daf_PVD	OK	1.94261	2.78387	0.519097	0.396577	0.58755	0.855598	no
XLOC_002688	XLOC_002688	-	chrI:9703755-9704329	wt_PVD	daf_PVD	OK	0	0.965417	inf	#NAME?	0.10375	0.417903	no
XLOC_002689	XLOC_002689	C16C2.4,fce-1,ocrl-1,rnh-1.3	chrI:9710124-9728099	wt_PVD	daf_PVD	OK	121.685	87.1411	-0.481729	-0.344359	0.48465	0.797298	no
XLOC_002695	XLOC_002695	K02A11.3	chrI:9737837-9748326	wt_PVD	daf_PVD	OK	69.7429	64.2069	-0.119318	-0.0985208	0.8763	0.967801	no
XLOC_002696	XLOC_002696	K02A11.4	chrI:9748510-9749923	wt_PVD	daf_PVD	OK	14.6883	14.2198	-0.0467634	-0.0351418	0.95895	0.987838	no
XLOC_002698	XLOC_002698	F26E4.2	chrI:9752375-9760776	wt_PVD	daf_PVD	OK	8.74238	12.3729	0.50109	0.300956	0.66355	0.892809	no
XLOC_002699	XLOC_002699	F26E4.3	chrI:9762400-9767867	wt_PVD	daf_PVD	OK	27.0052	18.6007	-0.537876	-0.657158	0.26945	0.633832	no
XLOC_002700	XLOC_002700	F26E4.4,F26E4.5	chrI:9768800-9772588	wt_PVD	daf_PVD	OK	12.6698	12.2313	-0.0508174	-0.0474991	0.93455	0.981938	no
XLOC_002703	XLOC_002703	drsh-1,tba-1	chrI:9780051-9789963	wt_PVD	daf_PVD	OK	67.3182	66.7389	-0.0124681	-0.0107188	0.9873	0.9952	no
XLOC_002704	XLOC_002704	-	chrI:9790113-9796665	wt_PVD	daf_PVD	OK	0.58857	0.402919	-0.546725	-0.086096	0.8343	0.956135	no
XLOC_002705	XLOC_002705	F35C12.6	chrI:9796843-9802004	wt_PVD	daf_PVD	OK	1.05628	1.22507	0.213872	0.112594	0.7838	0.940826	no
XLOC_002707	XLOC_002707	-	chrI:9823231-9823812	wt_PVD	daf_PVD	OK	0.860537	2.27353	1.40162	0.824069	0.227	0.600458	no
XLOC_002708	XLOC_002708	Y67A6A.1	chrI:9829740-9831152	wt_PVD	daf_PVD	OK	326.179	457.255	0.487333	0.581948	0.32595	0.684229	no
XLOC_002709	XLOC_002709	ensa-1	chrI:9847338-9869140	wt_PVD	daf_PVD	OK	30.2765	50.9969	0.752211	0.564112	0.3116	0.671397	no
XLOC_002714	XLOC_002714	nhr-69	chrI:9869223-9881626	wt_PVD	daf_PVD	OK	9.01424	9.822	0.123812	0.0240084	0.92165	0.978727	no
XLOC_002717	XLOC_002717	col-64,mom-4	chrI:9893643-9903033	wt_PVD	daf_PVD	OK	30.1801	39.1056	0.373777	0.465195	0.43765	0.769082	no
XLOC_002721	XLOC_002721	F52F12.5	chrI:9921215-9921960	wt_PVD	daf_PVD	OK	19.7451	40.7128	1.04399	1.11205	0.0622	0.312387	no
XLOC_002722	XLOC_002722	Y106G6A.1,dsbn-1,epg-8	chrI:9931004-9939989	wt_PVD	daf_PVD	OK	33.2387	38.7065	0.21971	0.118535	0.8053	0.947796	no
XLOC_002725	XLOC_002725	T24D1.2	chrI:9940409-9955889	wt_PVD	daf_PVD	OK	5.35793	9.34849	0.803057	0.33689	0.54695	0.833652	no
XLOC_002726	XLOC_002726	har-2	chrI:9956133-9958335	wt_PVD	daf_PVD	OK	4.58058	6.59283	0.525366	0.474133	0.40695	0.747297	no
XLOC_002727	XLOC_002727	T24D1.3	chrI:9958851-9960237	wt_PVD	daf_PVD	OK	26.1221	16.1233	-0.696126	-0.759948	0.18495	0.550243	no
XLOC_002728	XLOC_002728	tag-179	chrI:9960426-9962845	wt_PVD	daf_PVD	OK	7.75989	6.07249	-0.353747	-0.345871	0.6119	0.868209	no
XLOC_002729	XLOC_002729	T23D8.3,eif-3.C,sys-1,tsp-7	chrI:9965397-9985802	wt_PVD	daf_PVD	OK	54.4923	43.0234	-0.340932	-0.37291	0.5124	0.81376	no
XLOC_002730	XLOC_002730	his-67	chrI:9988441-9988753	wt_PVD	daf_PVD	OK	8.39391	7.11099	-0.239293	-0.193141	0.8317	0.955396	no
XLOC_002735	XLOC_002735	F10G8.2	chrI:10021683-10023360	wt_PVD	daf_PVD	OK	59.7944	39.3125	-0.605021	-0.674127	0.2335	0.606939	no
XLOC_002736	XLOC_002736	F10G8.10,ncs-2	chrI:10026029-10062005	wt_PVD	daf_PVD	OK	21.8259	18.8221	-0.213613	-0.134581	0.81565	0.950707	no
XLOC_002739	XLOC_002739	F10G8.8	chrI:10026029-10062005	wt_PVD	daf_PVD	OK	6.04393	8.8381	0.54825	0.333177	0.52185	0.819294	no
XLOC_002741	XLOC_002741	B0379.2	chrI:10070875-10071842	wt_PVD	daf_PVD	OK	52.1683	60.6267	0.216781	0.240677	0.6927	0.906187	no
XLOC_002742	XLOC_002742	B0379.7	chrI:10072565-10074526	wt_PVD	daf_PVD	OK	144.392	191.716	0.408979	0.478562	0.4119	0.750829	no
XLOC_002743	XLOC_002743	scpl-1	chrI:10080150-10105080	wt_PVD	daf_PVD	OK	13.1806	15.7782	0.259513	0.162197	0.80345	0.947116	no
XLOC_002746	XLOC_002746	Y106G6D.3	chrI:10112058-10114188	wt_PVD	daf_PVD	OK	58.9652	51.6692	-0.190558	-0.226786	0.6888	0.904239	no
XLOC_002747	XLOC_002747	Y106G6D.6	chrI:10117062-10130206	wt_PVD	daf_PVD	OK	59.7862	52.965	-0.174776	-0.0653024	0.89425	0.971903	no
XLOC_002749	XLOC_002749	F16C3.2	chrI:10150390-10155038	wt_PVD	daf_PVD	OK	3.3676	5.59785	0.733152	0.579753	0.3712	0.719761	no
XLOC_002750	XLOC_002750	tag-72	chrI:10160088-10161866	wt_PVD	daf_PVD	OK	22.7158	23.5592	0.052593	0.0570439	0.91935	0.977933	no
XLOC_002751	XLOC_002751	fkh-10	chrI:10162378-10165184	wt_PVD	daf_PVD	OK	4.89581	3.46685	-0.49792	-0.303248	0.57995	0.851451	no
XLOC_002752	XLOC_002752	C25A1.4	chrI:10169610-10173180	wt_PVD	daf_PVD	OK	17.1734	13.2669	-0.372345	-0.405774	0.47175	0.789682	no
XLOC_002753	XLOC_002753	clec-87	chrI:10184169-10185549	wt_PVD	daf_PVD	OK	3101.15	1903.33	-0.704283	-0.81165	0.1603	0.512152	no
XLOC_002754	XLOC_002754	dao-5,lid-1	chrI:10187631-10193896	wt_PVD	daf_PVD	OK	66.7125	53.7424	-0.311896	-0.356552	0.54845	0.834458	no
XLOC_002755	XLOC_002755	aha-1	chrI:10194148-10196980	wt_PVD	daf_PVD	OK	4.51473	4.64151	0.0399551	0.0384888	0.9379	0.982755	no
XLOC_002756	XLOC_002756	Y106G6E.1	chrI:10198213-10200566	wt_PVD	daf_PVD	OK	0.719375	2.53837	1.81908	1.09217	0.55155	0.836239	no
XLOC_002757	XLOC_002757	Y106G6E.4,ced-12,csnk-1	chrI:10221574-10231265	wt_PVD	daf_PVD	OK	52.6647	64.4459	0.291253	0.294741	0.51455	0.814959	no
XLOC_002763	XLOC_002763	ZC247.2	chrI:10242656-10429017	wt_PVD	daf_PVD	OK	19.8248	13.0332	-0.605114	-0.103397	0.68235	0.901577	no
XLOC_002765	XLOC_002765	ZC247.1	chrI:10242656-10429017	wt_PVD	daf_PVD	OK	16.1319	4.22117	-1.9342	-0.435113	0.24575	0.616387	no
XLOC_002766	XLOC_002766	wts-1	chrI:10242656-10429017	wt_PVD	daf_PVD	OK	49.3649	55.196	0.161078	0.0521464	0.90885	0.975671	no
XLOC_002767	XLOC_002767	T20F10.5,Y106G6G.2,Y106G6G.4,Y106G6G.6	chrI:10242656-10429017	wt_PVD	daf_PVD	OK	128.364	104.846	-0.291971	-0.0813322	0.85115	0.960876	no
XLOC_002770	XLOC_002770	ZC434.4	chrI:10242656-10429017	wt_PVD	daf_PVD	OK	11.7043	8.54769	-0.453436	-0.0363859	0.67145	0.896334	no
XLOC_002771	XLOC_002771	ZC434.10,ZC434.3	chrI:10242656-10429017	wt_PVD	daf_PVD	OK	8.79555	2.70249	-1.70249	-0.0860657	0.165	0.519815	no
XLOC_002772	XLOC_002772	ZC434.8	chrI:10242656-10429017	wt_PVD	daf_PVD	OK	516.835	462.215	-0.161141	-0.0780607	0.8933	0.971664	no
XLOC_002773	XLOC_002773	ned-8	chrI:10242656-10429017	wt_PVD	daf_PVD	OK	34.6188	31.5318	-0.13475	-0.00994706	0.9263	0.979973	no
XLOC_002774	XLOC_002774	maf-1,mgl-2	chrI:10242656-10429017	wt_PVD	daf_PVD	OK	0.735923	2.47831	1.75173	0.0378579	0.3946	0.737997	no
XLOC_002776	XLOC_002776	F25D7.11,cup-2	chrI:10242656-10429017	wt_PVD	daf_PVD	OK	62.0369	53.4917	-0.213811	-0.0440718	0.8631	0.964545	no
XLOC_002778	XLOC_002778	tag-353	chrI:10242656-10429017	wt_PVD	daf_PVD	OK	9.90172	8.66582	-0.192343	-0.0128817	0.88725	0.970048	no
XLOC_002780	XLOC_002780	F25D7.4	chrI:10242656-10429017	wt_PVD	daf_PVD	OK	13.1145	12.2727	-0.0957174	-0.0145885	0.94445	0.984487	no
XLOC_002781	XLOC_002781	Y106G6H.5,Y106G6H.6,madf-10,pab-1	chrI:10432799-10452912	wt_PVD	daf_PVD	OK	4065.07	3915.19	-0.0542002	-0.0437172	0.9387	0.982954	no
XLOC_002783	XLOC_002783	duo-3	chrI:10464319-10471060	wt_PVD	daf_PVD	OK	17.4633	13.2269	-0.400854	-0.484316	0.4156	0.753576	no
XLOC_002784	XLOC_002784	Y106G6H.14,ska-1	chrI:10472201-10478086	wt_PVD	daf_PVD	OK	15.1951	18.7952	0.30676	0.203705	0.7741	0.937915	no
XLOC_002785	XLOC_002785	F37D6.2	chrI:10472201-10478086	wt_PVD	daf_PVD	OK	8.26512	4.72727	-0.806027	-0.489641	0.48055	0.794688	no
XLOC_002786	XLOC_002786	mus-101	chrI:10479216-10485467	wt_PVD	daf_PVD	OK	7.67638	5.055	-0.602714	-0.681356	0.2516	0.61825	no
XLOC_002791	XLOC_002791	che-13	chrI:10507081-10515495	wt_PVD	daf_PVD	OK	9.79675	8.23221	-0.251024	-0.155148	0.86435	0.964886	no
XLOC_002792	XLOC_002792	F59C6.18	chrI:10516090-10516417	wt_PVD	daf_PVD	OK	0	2.0165	inf	#NAME?	0.12165	0.449493	no
XLOC_002795	XLOC_002795	nlp-4	chrI:10517307-10523984	wt_PVD	daf_PVD	OK	276.984	232.753	-0.251004	-0.174859	0.78355	0.9408	no
XLOC_002796	XLOC_002796	-	chrI:10530721-10532460	wt_PVD	daf_PVD	OK	0.219777	1.90744	3.11752	1.86821	0.00435	0.0511271	no
XLOC_002797	XLOC_002797	tli-1	chrI:10535662-10538927	wt_PVD	daf_PVD	OK	9.80889	11.1893	0.189955	0.136216	0.82595	0.953573	no
XLOC_002798	XLOC_002798	ndk-1	chrI:10553182-10553783	wt_PVD	daf_PVD	OK	16771.9	14888.3	-0.171872	-0.205878	0.74635	0.927651	no
XLOC_002799	XLOC_002799	F25H2.16	chrI:10567643-10577147	wt_PVD	daf_PVD	OK	1.21867	19.0738	3.96822	0.0844822	0.27245	0.636156	no
XLOC_002800	XLOC_002800	hsp-12.1	chrI:10581678-10582597	wt_PVD	daf_PVD	OK	4.63666	0.540668	-3.10027	-1.94841	0.27785	0.64106	no
XLOC_002801	XLOC_002801	lam-3	chrI:10608481-10622669	wt_PVD	daf_PVD	OK	5.46269	8.32772	0.608309	0.273264	0.676	0.898569	no
XLOC_002802	XLOC_002802	B0511.13,B0511.7	chrI:10631734-10636172	wt_PVD	daf_PVD	OK	25.5093	27.8103	0.124594	0.134548	0.8278	0.954062	no
XLOC_002803	XLOC_002803	cdc-26,eif-3.E,mrps-30	chrI:10636680-10642298	wt_PVD	daf_PVD	OK	13.3076	10.7955	-0.301827	-0.300724	0.6216	0.873264	no
XLOC_002804	XLOC_002804	B0511.11,B0511.12,B0511.18	chrI:10648589-10667038	wt_PVD	daf_PVD	OK	32.5559	40.0128	0.29754	0.285247	0.6243	0.874771	no
XLOC_002806	XLOC_002806	C34B2.4	chrI:10671486-10672614	wt_PVD	daf_PVD	OK	44.2896	29.3154	-0.595309	-0.586335	0.3254	0.683915	no
XLOC_002808	XLOC_002808	C34B2.12	chrI:10672703-10674895	wt_PVD	daf_PVD	OK	0	5.19981	inf	#NAME?	0.19295	0.56157	no
XLOC_002809	XLOC_002809	C34B2.5	chrI:10675266-10676792	wt_PVD	daf_PVD	OK	19.1106	24.3773	0.35117	0.322661	0.55755	0.839542	no
XLOC_002810	XLOC_002810	C34B2.10,C34B2.6,C34B2.8,sdha-2	chrI:10676907-10687184	wt_PVD	daf_PVD	OK	1001.71	972.896	-0.0421081	-0.028562	0.97065	0.990854	no
XLOC_002811	XLOC_002811	C34B2.9	chrI:10699254-10703789	wt_PVD	daf_PVD	OK	2.00055	3.28384	0.714991	0.460184	0.46855	0.787687	no
XLOC_002812	XLOC_002812	B0205.1	chrI:10713468-10718327	wt_PVD	daf_PVD	OK	3.81144	6.75912	0.8265	0.866117	0.1283	0.458821	no
XLOC_002814	XLOC_002814	B0205.13,B0205.8,mrpl-9,rpn-10	chrI:10727748-10739986	wt_PVD	daf_PVD	OK	191.973	216.046	0.170434	0.121861	0.79355	0.943873	no
XLOC_002819	XLOC_002819	H36N01.2	chrI:10750425-10776848	wt_PVD	daf_PVD	OK	0.698833	2.0368	1.54328	0.254571	0.32905	0.686327	no
XLOC_002822	XLOC_002822	R13H8.3,R13H8.5	chrI:10750425-10776848	wt_PVD	daf_PVD	OK	0.146351	0.522115	1.83493	0.230061	0.32635	0.684269	no
XLOC_002823	XLOC_002823	-	chrI:10750425-10776848	wt_PVD	daf_PVD	OK	4.63553	6.49449	0.486482	0.200169	0.78075	0.939725	no
XLOC_002825	XLOC_002825	F55A3.7	chrI:10785062-10787869	wt_PVD	daf_PVD	OK	0.342447	1.3382	1.96634	1.18343	0.0533	0.283662	no
XLOC_002826	XLOC_002826	C35E7.10	chrI:10810627-10812921	wt_PVD	daf_PVD	OK	183.984	175.353	-0.0693182	-0.0872744	0.8756	0.96756	no
XLOC_002827	XLOC_002827	-	chrI:10823369-10829758	wt_PVD	daf_PVD	OK	3.00522	1.34464	-1.16025	-0.291351	0.48505	0.797516	no
XLOC_002830	XLOC_002830	Y37F4.5	chrI:10861122-10863563	wt_PVD	daf_PVD	OK	12.5017	14.6142	0.225244	0.259283	0.65745	0.8903	no
XLOC_002831	XLOC_002831	Y37F4.12,Y37F4.7	chrI:10863872-10867354	wt_PVD	daf_PVD	OK	19.3631	30.2796	0.645036	0.358091	0.33675	0.692375	no
XLOC_002832	XLOC_002832	Y37F4.8	chrI:10867689-10868523	wt_PVD	daf_PVD	OK	3.91064	3.2036	-0.287708	-0.164021	0.79465	0.944388	no
XLOC_002834	XLOC_002834	Y37F4.6	chrI:10869940-10875210	wt_PVD	daf_PVD	OK	9.19295	11.0897	0.270616	0.300629	0.5958	0.860216	no
XLOC_002835	XLOC_002835	nspd-10	chrI:10876201-10879565	wt_PVD	daf_PVD	OK	853.947	848.05	-0.0099967	-0.0183379	0.9819	0.993919	no
XLOC_002836	XLOC_002836	lrk-1	chrI:10879956-10894218	wt_PVD	daf_PVD	OK	2.11994	4.56314	1.106	0.618198	0.26085	0.626059	no
XLOC_002839	XLOC_002839	F49D11.7	chrI:10923573-10923892	wt_PVD	daf_PVD	OK	25.7375	30.5466	0.247138	0.206468	0.79855	0.94575	no
XLOC_002840	XLOC_002840	F49D11.10,cpn-4	chrI:10924007-10933697	wt_PVD	daf_PVD	OK	417.812	265.266	-0.655413	-0.54235	0.4712	0.789311	no
XLOC_002842	XLOC_002842	tag-296	chrI:10933804-10935925	wt_PVD	daf_PVD	OK	11.4126	6.76185	-0.755142	-0.722453	0.1982	0.568114	no
XLOC_002843	XLOC_002843	F49D11.14	chrI:10936364-10936698	wt_PVD	daf_PVD	OK	34.0278	30.3022	-0.167294	-0.14357	0.84195	0.95812	no
XLOC_002845	XLOC_002845	-	chrI:10957914-10960547	wt_PVD	daf_PVD	OK	0.140608	0.975829	2.79495	1.48144	0.0094	0.088789	no
XLOC_002846	XLOC_002846	Y52B11A.2,spe-38	chrI:10964435-10979964	wt_PVD	daf_PVD	OK	14.9428	16.1402	0.111208	0.0732037	0.89955	0.973333	no
XLOC_002847	XLOC_002847	Y52B11A.4	chrI:10980000-11004276	wt_PVD	daf_PVD	OK	0.420925	0.551305	0.38929	0.215203	0.7216	0.919366	no
XLOC_002850	XLOC_002850	dox-1	chrI:11032334-11067275	wt_PVD	daf_PVD	OK	4.19016	8.44437	1.01098	0.582182	0.2922	0.653112	no
XLOC_002853	XLOC_002853	hmr-1	chrI:11075190-11134552	wt_PVD	daf_PVD	OK	29.5084	27.4225	-0.105762	-0.119838	0.83285	0.955723	no
XLOC_002858	XLOC_002858	F28D9.4,Y52B11C.1,rsr-1	chrI:11163223-11182396	wt_PVD	daf_PVD	OK	27.5764	28.2829	0.0364993	0.0341097	0.9484	0.985383	no
XLOC_002859	XLOC_002859	ins-36	chrI:11193243-11215083	wt_PVD	daf_PVD	OK	20.5493	18.5832	-0.14509	-0.0802492	0.88945	0.970467	no
XLOC_002860	XLOC_002860	rsy-1	chrI:11216127-11222165	wt_PVD	daf_PVD	OK	4.97376	5.32089	0.0973312	0.0954183	0.87185	0.966408	no
XLOC_002861	XLOC_002861	F46A8.3,F46A8.5,F46A8.6,clec-100	chrI:11234293-11245112	wt_PVD	daf_PVD	OK	30.7053	54.3639	0.824162	0.381384	0.51805	0.816876	no
XLOC_002862	XLOC_002862	F46A8.8	chrI:11234293-11245112	wt_PVD	daf_PVD	OK	3.99862	2.41889	-0.725156	-0.166625	0.75705	0.932118	no
XLOC_002869	XLOC_002869	F36D1.6	chrI:11269923-11271533	wt_PVD	daf_PVD	OK	10.7444	8.23889	-0.383068	-0.37056	0.5227	0.819784	no
XLOC_002870	XLOC_002870	F36D1.9	chrI:11274885-11276322	wt_PVD	daf_PVD	OK	10.8407	9.01997	-0.265259	-0.191462	0.82395	0.952949	no
XLOC_002871	XLOC_002871	madf-2	chrI:11276442-11280724	wt_PVD	daf_PVD	OK	1.84724	1.4703	-0.329265	-0.199784	0.72335	0.91993	no
XLOC_002876	XLOC_002876	Y53H1B.2	chrI:11292702-11294144	wt_PVD	daf_PVD	OK	85.1025	48.6724	-0.806099	-0.833116	0.1557	0.505467	no
XLOC_002877	XLOC_002877	H25P06.4,H25P06.5,cutl-10	chrI:11294597-11311045	wt_PVD	daf_PVD	OK	0.420075	0.528156	0.330319	0.139687	0.78615	0.94145	no
XLOC_002878	XLOC_002878	H25P06.1	chrI:11311130-11323313	wt_PVD	daf_PVD	OK	5.97549	4.69852	-0.346849	-0.355759	0.5502	0.835434	no
XLOC_002882	XLOC_002882	F56G4.7,pes-2.1	chrI:11333209-11421262	wt_PVD	daf_PVD	OK	34.7101	42.9683	0.307917	0.202827	0.713	0.915396	no
XLOC_002883	XLOC_002883	F56G4.6	chrI:11333209-11421262	wt_PVD	daf_PVD	OK	1.58182	2.05191	0.375382	0.0937403	0.8182	0.951314	no
XLOC_002885	XLOC_002885	aat-9	chrI:11333209-11421262	wt_PVD	daf_PVD	OK	1.97172	2.40849	0.288675	0.07278	0.84865	0.960363	no
XLOC_002890	XLOC_002890	F47B8.17,ego-2	chrI:11333209-11421262	wt_PVD	daf_PVD	OK	4.57711	4.87548	0.0911063	0.0477996	0.9189	0.977777	no
XLOC_002896	XLOC_002896	ZK1025.3	chrI:11461053-11463042	wt_PVD	daf_PVD	OK	1.64068	0.4773	-1.78133	-0.942678	0.0565	0.294624	no
XLOC_002898	XLOC_002898	K08C9.1	chrI:11484828-11486400	wt_PVD	daf_PVD	OK	39.8769	30.7551	-0.374731	-0.435122	0.45495	0.780163	no
XLOC_002899	XLOC_002899	K08C9.2	chrI:11486884-11488457	wt_PVD	daf_PVD	OK	677.993	634.345	-0.0960015	-0.1378	0.81195	0.949617	no
XLOC_002900	XLOC_002900	col-65	chrI:11489151-11490624	wt_PVD	daf_PVD	OK	41.9374	27.4148	-0.613282	-0.730268	0.23875	0.610973	no
XLOC_002903	XLOC_002903	K08C9.7	chrI:11491279-11557783	wt_PVD	daf_PVD	OK	0.522863	3.08639	2.56142	0.299544	0.17455	0.534712	no
XLOC_002904	XLOC_002904	K08C9.6,K08C9.9	chrI:11491279-11557783	wt_PVD	daf_PVD	OK	26.4635	0.309629	-6.41732	-0.582852	0.10355	0.417577	no
XLOC_002905	XLOC_002905	F32B4.2	chrI:11491279-11557783	wt_PVD	daf_PVD	OK	148.162	181.848	0.29556	0.239296	0.70605	0.912018	no
XLOC_002906	XLOC_002906	F32B4.5	chrI:11491279-11557783	wt_PVD	daf_PVD	OK	2.25629	7.24476	1.68298	0.447808	0.59475	0.859613	no
XLOC_002908	XLOC_002908	dys-1	chrI:11491279-11557783	wt_PVD	daf_PVD	OK	26.3982	30.1207	0.190318	0.0846553	0.86745	0.965872	no
XLOC_002911	XLOC_002911	F15D3.6	chrI:11572089-11579603	wt_PVD	daf_PVD	OK	4.65869	7.68787	0.722661	0.313464	0.63745	0.880994	no
XLOC_002913	XLOC_002913	C17D12.10,spe-9	chrI:11582696-11587328	wt_PVD	daf_PVD	OK	9.47624	8.46678	-0.1625	-0.147734	0.83645	0.95675	no
XLOC_002917	XLOC_002917	C17D12.7	chrI:11603742-11611365	wt_PVD	daf_PVD	OK	0.98059	0.398976	-1.29735	-0.789484	0.1319	0.465216	no
XLOC_002921	XLOC_002921	W04G5.10,rab-11.2	chrI:11632992-11640405	wt_PVD	daf_PVD	OK	5.04515	4.50421	-0.163622	-0.110049	0.8395	0.957762	no
XLOC_002927	XLOC_002927	scrm-4	chrI:11675735-11685441	wt_PVD	daf_PVD	OK	9.36851	34.6254	1.88594	1.51869	0.0178	0.139081	no
XLOC_002929	XLOC_002929	scrm-1	chrI:11686904-11690815	wt_PVD	daf_PVD	OK	11.6368	6.77732	-0.779909	-0.762738	0.2165	0.589649	no
XLOC_002930	XLOC_002930	T22H2.4,sri-11	chrI:11694571-11697934	wt_PVD	daf_PVD	OK	1.80949	0.69066	-1.38954	-0.907194	0.09025	0.388214	no
XLOC_002931	XLOC_002931	oac-19	chrI:11707793-11712487	wt_PVD	daf_PVD	OK	5.06032	4.36051	-0.214733	-0.229702	0.6907	0.905289	no
XLOC_002932	XLOC_002932	-	chrI:11714936-11715488	wt_PVD	daf_PVD	OK	0	1.27523	inf	#NAME?	0.1085	0.427343	no
XLOC_002934	XLOC_002934	F35E2.9	chrI:11717527-11726299	wt_PVD	daf_PVD	OK	40.9759	53.7285	0.390912	0.46729	0.43095	0.764166	no
XLOC_002935	XLOC_002935	-	chrI:11717527-11726299	wt_PVD	daf_PVD	OK	12.0828	8.45579	-0.514942	-0.3078	0.6798	0.900525	no
XLOC_002936	XLOC_002936	-	chrI:11733649-11736003	wt_PVD	daf_PVD	OK	27.307	20.49	-0.414353	-0.497985	0.40605	0.746733	no
XLOC_002939	XLOC_002939	F35E2.5	chrI:11741605-11743942	wt_PVD	daf_PVD	OK	46.9831	59.9987	0.35279	0.466216	0.4094	0.748988	no
XLOC_002940	XLOC_002940	vab-10	chrI:11744162-11794133	wt_PVD	daf_PVD	OK	62.6326	144.493	1.20601	1.4374	0.03185	0.204329	no
XLOC_002941	XLOC_002941	T02G6.1	chrI:11797022-11797923	wt_PVD	daf_PVD	OK	0.210972	0.681545	1.69176	0.762397	0.25775	0.623658	no
XLOC_002944	XLOC_002944	-	chrI:11824122-11825882	wt_PVD	daf_PVD	OK	7.83356	7.04484	-0.153102	-0.150355	0.78815	0.942037	no
XLOC_002946	XLOC_002946	Y47H9C.1	chrI:11830188-11833407	wt_PVD	daf_PVD	OK	0.950007	0.48835	-0.960022	-0.520744	0.7356	0.924047	no
XLOC_002947	XLOC_002947	ced-1	chrI:11851603-11911012	wt_PVD	daf_PVD	OK	9.31604	10.224	0.134171	0.0193468	0.8854	0.969656	no
XLOC_002948	XLOC_002948	R09B3.3	chrI:11851603-11911012	wt_PVD	daf_PVD	OK	6497.16	5455.52	-0.252093	-0.271932	0.69245	0.906051	no
XLOC_002950	XLOC_002950	Y47H9C.15,csp-3	chrI:11851603-11911012	wt_PVD	daf_PVD	OK	0.1617	2.70954	4.06665	0.086855	0.07565	0.350365	no
XLOC_002951	XLOC_002951	Y47H9C.7	chrI:11851603-11911012	wt_PVD	daf_PVD	OK	8.52088	7.00001	-0.283645	-0.032271	0.8456	0.959187	no
XLOC_002952	XLOC_002952	Y47H9C.9	chrI:11851603-11911012	wt_PVD	daf_PVD	OK	0.0269342	0.981203	5.18704	0.0761085	0.3014	0.661439	no
XLOC_002953	XLOC_002953	exo-3	chrI:11851603-11911012	wt_PVD	daf_PVD	OK	14.9748	13.1699	-0.185288	-0.0277331	0.8694	0.966063	no
XLOC_002954	XLOC_002954	R09B3.2	chrI:11851603-11911012	wt_PVD	daf_PVD	OK	2183.4	1938.86	-0.17137	-0.0909834	0.91075	0.976293	no
XLOC_002955	XLOC_002955	fdps-1,hda-3,mag-1	chrI:11911125-11924278	wt_PVD	daf_PVD	OK	47.6988	54.2468	0.185584	0.108888	0.86185	0.964071	no
XLOC_002956	XLOC_002956	wve-1	chrI:11925189-11929498	wt_PVD	daf_PVD	OK	2.22288	3.30191	0.570866	0.298418	0.5419	0.830747	no
XLOC_002957	XLOC_002957	F47B8.17,hsf-1	chrI:11953451-11967866	wt_PVD	daf_PVD	OK	8.53422	11.1042	0.379772	0.35657	0.4878	0.799397	no
XLOC_002958	XLOC_002958	Y53C10A.2,hsf-2	chrI:11967888-11969838	wt_PVD	daf_PVD	OK	0.953991	0.0361969	-4.72004	-0.753627	0.3051	0.665052	no
XLOC_002959	XLOC_002959	Y53C10A.15	chrI:11971247-11971788	wt_PVD	daf_PVD	OK	6.80319	9.6655	0.506633	0.387717	0.5237	0.820379	no
XLOC_002963	XLOC_002963	Y53C10A.6	chrI:11998772-12006453	wt_PVD	daf_PVD	OK	73.1889	64.9906	-0.171393	-0.206677	0.7344	0.923711	no
XLOC_002964	XLOC_002964	F58D5.7,F58D5.8	chrI:12029811-12033845	wt_PVD	daf_PVD	OK	301.608	280.553	-0.104398	-0.117168	0.8405	0.957768	no
XLOC_002965	XLOC_002965	F58D5.9,ksr-2	chrI:12039150-12059791	wt_PVD	daf_PVD	OK	16.7942	20.8416	0.3115	0.324268	0.5797	0.851429	no
XLOC_002966	XLOC_002966	F22G12.9,F58D5.2,hrp-2	chrI:12060263-12068651	wt_PVD	daf_PVD	OK	38.5111	29.0248	-0.407987	-0.257813	0.4187	0.755656	no
XLOC_002967	XLOC_002967	clp-3	chrI:12073070-12084232	wt_PVD	daf_PVD	OK	0.867617	0.868132	0.000857579	0.000600607	0.99695	0.998473	no
XLOC_002968	XLOC_002968	Y47H10A.2	chrI:12085017-12087821	wt_PVD	daf_PVD	OK	0.347789	0.719975	1.04974	0.578479	0.3166	0.676439	no
XLOC_002969	XLOC_002969	Y47H10A.3	chrI:12088151-12089960	wt_PVD	daf_PVD	OK	1.49947	0.581237	-1.36725	-0.709625	0.41845	0.75556	no
XLOC_002970	XLOC_002970	Y47H10A.4,Y47H10A.5	chrI:12091564-12098274	wt_PVD	daf_PVD	OK	3.60076	7.38818	1.03692	0.790909	0.2926	0.653294	no
XLOC_002971	XLOC_002971	rrf-2	chrI:12098408-12106140	wt_PVD	daf_PVD	OK	1.33401	1.17891	-0.178314	-0.164366	0.75985	0.933165	no
XLOC_002972	XLOC_002972	M01G12.14	chrI:12106902-12108409	wt_PVD	daf_PVD	OK	33.8252	20.1071	-0.750395	-0.836241	0.15475	0.503905	no
XLOC_002973	XLOC_002973	M01G12.9	chrI:12109183-12112432	wt_PVD	daf_PVD	OK	2.23256	4.05076	0.859494	0.63642	0.2594	0.624866	no
XLOC_002983	XLOC_002983	-	chrI:12155134-12156399	wt_PVD	daf_PVD	OK	0.649427	0	#NAME?	#NAME?	0.04785	0.265049	no
XLOC_002984	XLOC_002984	R05D7.1	chrI:12162388-12163801	wt_PVD	daf_PVD	OK	33.5441	32.8778	-0.0289447	-0.0314322	0.95785	0.987579	no
XLOC_002985	XLOC_002985	R05D7.3	chrI:12165595-12177729	wt_PVD	daf_PVD	OK	0.467417	0.825732	0.820963	0.240533	0.47265	0.789968	no
XLOC_002987	XLOC_002987	R05D7.4	chrI:12181109-12188992	wt_PVD	daf_PVD	OK	137.54	138.032	0.00514977	0.00632756	0.99165	0.996495	no
XLOC_002988	XLOC_002988	R05D7.7	chrI:12189592-12190193	wt_PVD	daf_PVD	OK	22.518	18.1712	-0.309425	-0.276607	0.68665	0.903299	no
XLOC_002990	XLOC_002990	sdz-14	chrI:12212972-12217717	wt_PVD	daf_PVD	OK	0.484851	1.12119	1.20942	0.397931	0.59125	0.85766	no
XLOC_002991	XLOC_002991	F14B6.2	chrI:12218485-12222208	wt_PVD	daf_PVD	OK	6.06405	6.18675	0.0289005	0.0282112	0.9606	0.988138	no
XLOC_002992	XLOC_002992	-	chrI:12223213-12225136	wt_PVD	daf_PVD	OK	0.430454	1.38801	1.68909	0.946508	0.4426	0.772039	no
XLOC_002994	XLOC_002994	F41D3.6,F41D3.8,oac-27,oac-28	chrI:12254468-12272799	wt_PVD	daf_PVD	OK	1.91063	3.5908	0.910259	0.545589	0.25555	0.621497	no
XLOC_002997	XLOC_002997	F41D3.11	chrI:12276883-12278706	wt_PVD	daf_PVD	OK	0.619997	0.774539	0.321077	0.173036	0.7786	0.939198	no
XLOC_003003	XLOC_003003	F56H6.6	chrI:12294297-12296354	wt_PVD	daf_PVD	OK	11.4159	19.4697	0.770187	0.81965	0.1699	0.527644	no
XLOC_003023	XLOC_003023	E03H4.8	chrI:12421228-12426911	wt_PVD	daf_PVD	OK	6.8914	5.88592	-0.227529	-0.21121	0.7272	0.921304	no
XLOC_003024	XLOC_003024	clec-17	chrI:12430047-12431442	wt_PVD	daf_PVD	OK	19.0783	19.6795	0.0447633	0.0444635	0.93685	0.982491	no
XLOC_003029	XLOC_003029	T27F6.1	chrI:12467581-12473636	wt_PVD	daf_PVD	OK	18.4287	10.5163	-0.809323	-0.832568	0.1589	0.510121	no
XLOC_003032	XLOC_003032	T27F6.8	chrI:12486787-12507563	wt_PVD	daf_PVD	OK	1.07148	1.61199	0.589235	0.0399663	0.7481	0.928395	no
XLOC_003033	XLOC_003033	unc-101	chrI:12508197-12513400	wt_PVD	daf_PVD	OK	0.101335	5.85339	5.85206	0.453546	0.2241	0.59808	no
XLOC_003035	XLOC_003035	pri-2	chrI:12518720-12534382	wt_PVD	daf_PVD	OK	38.0936	46.951	0.301606	0.233356	0.72375	0.919997	no
XLOC_003036	XLOC_003036	W02D9.4	chrI:12538042-12538945	wt_PVD	daf_PVD	OK	1.90886	0.526245	-1.85891	-1.07657	0.25515	0.621011	no
XLOC_003037	XLOC_003037	W02D9.10	chrI:12551543-12552351	wt_PVD	daf_PVD	OK	24.02	60.8786	1.3417	0.560945	0.64605	0.885262	no
XLOC_003038	XLOC_003038	W02D9.7	chrI:12558536-12559664	wt_PVD	daf_PVD	OK	211331	188772	-0.162859	-0.110389	0.8895	0.970497	no
XLOC_003039	XLOC_003039	W02D9.6	chrI:12559883-12573034	wt_PVD	daf_PVD	OK	5712.51	4917.51	-0.216198	-0.0739164	0.90335	0.974307	no
XLOC_003040	XLOC_003040	ssp-37	chrI:12559883-12573034	wt_PVD	daf_PVD	OK	16053.3	10839.5	-0.566574	-0.368018	0.755	0.931509	no
XLOC_003041	XLOC_003041	dlk-1	chrI:12559883-12573034	wt_PVD	daf_PVD	OK	53.1064	40.9114	-0.376385	-0.0442022	0.7592	0.933008	no
XLOC_003042	XLOC_003042	F33E2.10,clec-102	chrI:12577962-12581179	wt_PVD	daf_PVD	OK	21.5787	26.6381	0.303884	0.246429	0.67245	0.896911	no
XLOC_003045	XLOC_003045	-	chrI:12597908-12599880	wt_PVD	daf_PVD	OK	0.159903	0.622031	1.95979	1.00764	0.0876	0.381702	no
XLOC_003047	XLOC_003047	T07D10.1	chrI:12603874-12606237	wt_PVD	daf_PVD	OK	0.172321	0.686496	1.99415	0.967964	0.41645	0.754229	no
XLOC_003048	XLOC_003048	flp-33	chrI:12621160-12625950	wt_PVD	daf_PVD	OK	3.31669	1.82321	-0.863269	-0.478485	0.5728	0.847128	no
XLOC_003052	XLOC_003052	-	chrI:12641596-12642764	wt_PVD	daf_PVD	OK	0.604806	0.551966	-0.131893	-0.0709308	0.8975	0.972996	no
XLOC_003053	XLOC_003053	-	chrI:12643009-12644262	wt_PVD	daf_PVD	OK	0.639932	0.644619	0.0105269	0.00571589	0.9808	0.993616	no
XLOC_003054	XLOC_003054	mcrs-1	chrI:12647366-12652064	wt_PVD	daf_PVD	OK	4.32717	5.14192	0.248883	0.202194	0.72015	0.918651	no
XLOC_003055	XLOC_003055	T26E3.7	chrI:12655112-12656673	wt_PVD	daf_PVD	OK	1.78257	1.49038	-0.258277	-0.169073	0.79595	0.944888	no
XLOC_003056	XLOC_003056	T26E3.8	chrI:12657904-12659367	wt_PVD	daf_PVD	OK	0	0.542202	inf	#NAME?	0.12705	0.45668	no
XLOC_003061	XLOC_003061	T06G6.4	chrI:12712121-12714932	wt_PVD	daf_PVD	OK	15.8963	16.6533	0.0671166	0.0610649	0.9167	0.977164	no
XLOC_003065	XLOC_003065	W02A11.1	chrI:12727992-12732687	wt_PVD	daf_PVD	OK	8.59511	3.0689	-1.4858	-0.278553	0.4587	0.782582	no
XLOC_003066	XLOC_003066	vps-25	chrI:12733296-12741338	wt_PVD	daf_PVD	OK	624.294	557.281	-0.163819	-0.200521	0.7596	0.933163	no
XLOC_003067	XLOC_003067	amx-2	chrI:12749983-12764938	wt_PVD	daf_PVD	OK	3.09513	2.75432	-0.168303	-0.1372	0.8692	0.966063	no
XLOC_003070	XLOC_003070	Y18D10A.2,Y18D10A.3,attf-6	chrI:12787815-12817933	wt_PVD	daf_PVD	OK	10.2898	17.348	0.753551	0.83013	0.1169	0.441844	no
XLOC_003071	XLOC_003071	Y18D10A.9	chrI:12844317-12858252	wt_PVD	daf_PVD	OK	6.23975	3.84135	-0.699875	-0.164483	0.6379	0.881223	no
XLOC_003072	XLOC_003072	Y18D10A.11	chrI:12862039-12863790	wt_PVD	daf_PVD	OK	226.929	154.717	-0.552608	-0.705672	0.2251	0.598614	no
XLOC_003074	XLOC_003074	Y18D10A.23,clec-106	chrI:12866046-12869860	wt_PVD	daf_PVD	OK	1.8007	0.32056	-2.48989	-1.49117	0.156	0.505891	no
XLOC_003075	XLOC_003075	Y18D10A.16	chrI:12903053-12906222	wt_PVD	daf_PVD	OK	95.0512	94.5458	-0.00769015	-0.00384787	0.99165	0.996495	no
XLOC_003076	XLOC_003076	-	chrI:12906352-12907912	wt_PVD	daf_PVD	OK	3.24625	3.62492	0.159178	0.126462	0.84305	0.958469	no
XLOC_003077	XLOC_003077	-	chrI:12908139-12909653	wt_PVD	daf_PVD	OK	0.419341	0.542071	0.370358	0.168361	0.85785	0.963301	no
XLOC_003078	XLOC_003078	F08A8.5,F08A8.8	chrI:12951128-12957891	wt_PVD	daf_PVD	OK	26.7344	33.4915	0.325098	0.307923	0.59655	0.860687	no
XLOC_003080	XLOC_003080	fbxa-101	chrI:12958720-12959908	wt_PVD	daf_PVD	OK	5.99715	7.37524	0.298414	0.252741	0.64765	0.88622	no
XLOC_003081	XLOC_003081	fbxa-140	chrI:12960360-12961595	wt_PVD	daf_PVD	OK	1.29862	0.8341	-0.638686	-0.330982	0.578	0.850156	no
XLOC_003082	XLOC_003082	C47B2.2,tba-2	chrI:12962125-12978762	wt_PVD	daf_PVD	OK	188.882	166.61	-0.181013	-0.18749	0.74665	0.927766	no
XLOC_003083	XLOC_003083	pbs-2	chrI:12962125-12978762	wt_PVD	daf_PVD	OK	39.5792	37.5843	-0.0746091	-0.025945	0.95995	0.988012	no
XLOC_003085	XLOC_003085	clec-107	chrI:13066187-13071179	wt_PVD	daf_PVD	OK	1.00035	0	#NAME?	#NAME?	0.11475	0.438133	no
XLOC_003087	XLOC_003087	-	chrI:13073788-13075372	wt_PVD	daf_PVD	OK	0.564743	0.310639	-0.862358	-0.431845	0.3486	0.702269	no
XLOC_003088	XLOC_003088	Y26D4A.12,clec-108	chrI:13081435-13083018	wt_PVD	daf_PVD	OK	86.779	64.3434	-0.431554	-0.390985	0.6409	0.882766	no
XLOC_003093	XLOC_003093	C17H1.4	chrI:13110447-13116423	wt_PVD	daf_PVD	OK	0.105801	2.40883	4.50891	1.86577	0.24675	0.61707	no
XLOC_003098	XLOC_003098	F22G12.4	chrI:13143189-14566044	wt_PVD	daf_PVD	OK	19.3111	13.4388	-0.523024	-0.0422508	0.6294	0.877358	no
XLOC_003102	XLOC_003102	clec-109	chrI:13143189-14566044	wt_PVD	daf_PVD	OK	1.30042	0	#NAME?	#NAME?	0.0235	0.167589	no
XLOC_003103	XLOC_003103	ZK1225.4,ZK1225.5	chrI:13143189-14566044	wt_PVD	daf_PVD	OK	34.6194	34.1784	-0.018496	-0.00181752	0.9841	0.99466	no
XLOC_003106	XLOC_003106	F44F1.4	chrI:13143189-14566044	wt_PVD	daf_PVD	OK	3.85926	11.6887	1.59871	0.074047	0.20745	0.579626	no
XLOC_003107	XLOC_003107	M01E5.2	chrI:13143189-14566044	wt_PVD	daf_PVD	OK	8.904	16.4946	0.88947	0.0388659	0.33265	0.689218	no
XLOC_003108	XLOC_003108	M01E5.3	chrI:13143189-14566044	wt_PVD	daf_PVD	OK	23.0627	18.4396	-0.322754	-0.0264281	0.74635	0.927651	no
XLOC_003109	XLOC_003109	M01E5.4	chrI:13143189-14566044	wt_PVD	daf_PVD	OK	8.33884	9.24908	0.149463	0.00484612	0.8981	0.973153	no
XLOC_003111	XLOC_003111	T04D3.1	chrI:13143189-14566044	wt_PVD	daf_PVD	OK	0.132812	0.508416	1.93663	0.0158262	0.4216	0.757735	no
XLOC_003112	XLOC_003112	pde-1	chrI:13143189-14566044	wt_PVD	daf_PVD	OK	0	0.856171	inf	#NAME?	0.04295	0.247638	no
XLOC_003113	XLOC_003113	T04D3.5	chrI:13143189-14566044	wt_PVD	daf_PVD	OK	114.429	110.754	-0.0470938	-0.00579524	0.9718	0.991099	no
XLOC_003115	XLOC_003115	W08E3.2	chrI:13143189-14566044	wt_PVD	daf_PVD	OK	9.83043	10.3975	0.0809085	0.00427345	0.94875	0.985479	no
XLOC_003116	XLOC_003116	W08E3.4	chrI:13143189-14566044	wt_PVD	daf_PVD	OK	56.8285	40.1155	-0.502457	-0.0335158	0.6907	0.905289	no
XLOC_003117	XLOC_003117	sptf-3	chrI:13143189-14566044	wt_PVD	daf_PVD	OK	0.226325	0.512072	1.17795	0.00960614	0.35925	0.711278	no
XLOC_003119	XLOC_003119	C01A2.1,W05H12.2	chrI:13143189-14566044	wt_PVD	daf_PVD	OK	3.57984	5.89315	0.719144	0.0119957	0.50115	0.806876	no
XLOC_003120	XLOC_003120	Y40B1B.7	chrI:13143189-14566044	wt_PVD	daf_PVD	OK	10.2211	5.84523	-0.806217	-0.016137	0.54235	0.830963	no
XLOC_003121	XLOC_003121	fbxb-66	chrI:13143189-14566044	wt_PVD	daf_PVD	OK	0	1.25464	inf	#NAME?	0.06235	0.312829	no
XLOC_003123	XLOC_003123	Y48G10A.3,Y48G10A.4,Y48G10A.9	chrI:13143189-14566044	wt_PVD	daf_PVD	OK	28.4773	24.2797	-0.230061	-0.00413358	0.798	0.945595	no
XLOC_003124	XLOC_003124	Y48G10A.2	chrI:13143189-14566044	wt_PVD	daf_PVD	OK	3.73622	3.94777	0.0794578	0.00185192	0.9377	0.982741	no
XLOC_003125	XLOC_003125	Y87G2A.17	chrI:13143189-14566044	wt_PVD	daf_PVD	OK	2.25021	8.58214	1.93128	0.0331948	0.13165	0.464903	no
XLOC_003126	XLOC_003126	Y87G2A.18	chrI:13143189-14566044	wt_PVD	daf_PVD	OK	72.8682	68.9459	-0.0798257	-0.00392328	0.931	0.981366	no
XLOC_003128	XLOC_003128	Y87G2A.20	chrI:13143189-14566044	wt_PVD	daf_PVD	OK	21.1072	14.168	-0.575099	-0.0158692	0.5758	0.848793	no
XLOC_003129	XLOC_003129	aex-6,atg-4.1	chrI:13143189-14566044	wt_PVD	daf_PVD	OK	123.417	115.708	-0.0930514	-0.0132094	0.9151	0.976919	no
XLOC_003130	XLOC_003130	vars-2	chrI:13143189-14566044	wt_PVD	daf_PVD	OK	28.2838	42.8637	0.599783	0.0783237	0.4646	0.785287	no
XLOC_003131	XLOC_003131	cyn-15	chrI:13143189-14566044	wt_PVD	daf_PVD	OK	9.28925	7.49456	-0.309719	-0.013953	0.80945	0.948913	no
XLOC_003132	XLOC_003132	vps-28	chrI:13143189-14566044	wt_PVD	daf_PVD	OK	13.2564	13.8299	0.0611015	0.00163119	0.96155	0.988372	no
XLOC_003133	XLOC_003133	Y87G2A.11	chrI:13143189-14566044	wt_PVD	daf_PVD	OK	7.53736	7.79899	0.0492275	0.00165602	0.9691	0.990475	no
XLOC_003134	XLOC_003134	W09C5.1,Y87G2A.13,agef-1	chrI:13143189-14566044	wt_PVD	daf_PVD	OK	47.8371	42.1714	-0.181863	-0.0145018	0.83395	0.95602	no
XLOC_003135	XLOC_003135	ins-33	chrI:13143189-14566044	wt_PVD	daf_PVD	OK	10.4301	19.8797	0.930542	0.0238963	0.7108	0.914289	no
XLOC_003136	XLOC_003136	F40H3.11,dkf-1	chrI:13143189-14566044	wt_PVD	daf_PVD	OK	5.54021	4.14324	-0.419184	-0.0163191	0.70425	0.911477	no
XLOC_003137	XLOC_003137	rpl-31	chrI:13143189-14566044	wt_PVD	daf_PVD	OK	484.961	367.188	-0.40135	-0.0389778	0.67095	0.896141	no
XLOC_003138	XLOC_003138	W09C5.8	chrI:13143189-14566044	wt_PVD	daf_PVD	OK	127.444	115.184	-0.145932	-0.0116537	0.91445	0.976774	no
XLOC_003140	XLOC_003140	W04A4.4	chrI:13143189-14566044	wt_PVD	daf_PVD	OK	1.37088	1.00386	-0.449552	-0.00670479	0.7294	0.922097	no
XLOC_003142	XLOC_003142	W04A4.6	chrI:13143189-14566044	wt_PVD	daf_PVD	OK	6.96385	7.42825	0.093137	0.00386848	0.93085	0.981349	no
XLOC_003143	XLOC_003143	Y6B3B.1	chrI:13143189-14566044	wt_PVD	daf_PVD	OK	0.171428	1.80354	3.39516	0.0529628	0.26	0.625415	no
XLOC_003146	XLOC_003146	Y6B3B.9	chrI:13143189-14566044	wt_PVD	daf_PVD	OK	8.6986	6.69568	-0.377552	-0.0147782	0.7109	0.91433	no
XLOC_003147	XLOC_003147	Y6B3B.5	chrI:13143189-14566044	wt_PVD	daf_PVD	OK	4.96457	3.56684	-0.477022	-0.0108747	0.6314	0.878402	no
XLOC_003149	XLOC_003149	W09G3.7,Y37H9A.5,ndx-4	chrI:13143189-14566044	wt_PVD	daf_PVD	OK	36.5036	30.4122	-0.263389	-0.0100766	0.7653	0.934663	no
XLOC_003151	XLOC_003151	W09G3.6,W09G3.8,maea-1,tag-229	chrI:13143189-14566044	wt_PVD	daf_PVD	OK	45.5999	41.9865	-0.119108	-0.0042008	0.8839	0.969536	no
XLOC_003152	XLOC_003152	W09G3.1	chrI:13143189-14566044	wt_PVD	daf_PVD	OK	17.5416	14.5486	-0.269903	-0.00828379	0.8152	0.95065	no
XLOC_003154	XLOC_003154	W04A8.1	chrI:13143189-14566044	wt_PVD	daf_PVD	OK	44.0673	32.2912	-0.448568	-0.0392489	0.58955	0.856812	no
XLOC_003155	XLOC_003155	W04A8.4	chrI:13143189-14566044	wt_PVD	daf_PVD	OK	5.14813	6.22388	0.273764	0.00368594	0.84465	0.958998	no
XLOC_003157	XLOC_003157	W04A8.5	chrI:13143189-14566044	wt_PVD	daf_PVD	OK	1.83696	3.07587	0.743672	0.0126208	0.6527	0.888351	no
XLOC_003163	XLOC_003163	Y71A12B.23	chrI:13143189-14566044	wt_PVD	daf_PVD	OK	15.9935	9.77436	-0.710414	-0.00902877	0.644	0.884076	no
XLOC_003164	XLOC_003164	usp-3	chrI:13143189-14566044	wt_PVD	daf_PVD	OK	0.914899	0.0370806	-4.62488	-0.0238544	0.2676	0.631969	no
XLOC_003167	XLOC_003167	ins-28	chrI:13143189-14566044	wt_PVD	daf_PVD	OK	10.1302	22.5617	1.15521	0.0165501	0.41815	0.755363	no
XLOC_003168	XLOC_003168	ZC334.13	chrI:13143189-14566044	wt_PVD	daf_PVD	OK	0.106196	2.07877	4.29093	0.015811	0.3862	0.731621	no
XLOC_003169	XLOC_003169	ZC334.12,linc-124	chrI:13143189-14566044	wt_PVD	daf_PVD	OK	0.285319	3.04355	3.4151	0.0326937	0.0763	0.352021	no
XLOC_003170	XLOC_003170	ins-24	chrI:13143189-14566044	wt_PVD	daf_PVD	OK	0.787224	2.90421	1.8833	0.0184072	0.4789	0.793589	no
XLOC_003171	XLOC_003171	ins-30	chrI:13143189-14566044	wt_PVD	daf_PVD	OK	1.39032	11.1239	3.00017	0.0381999	0.15	0.495623	no
XLOC_003172	XLOC_003172	ins-26	chrI:13143189-14566044	wt_PVD	daf_PVD	OK	0.933754	15.0296	4.00862	0.0397497	0.1095	0.429206	no
XLOC_003174	XLOC_003174	Y71A12C.2,smd-1	chrI:13143189-14566044	wt_PVD	daf_PVD	OK	17.1644	15.4009	-0.156405	-0.00580231	0.91705	0.977259	no
XLOC_003178	XLOC_003178	F47G4.4	chrI:13143189-14566044	wt_PVD	daf_PVD	OK	0.850682	3.36713	1.98483	0.0451383	0.21355	0.586605	no
XLOC_003179	XLOC_003179	fbxb-93,gadr-6	chrI:13143189-14566044	wt_PVD	daf_PVD	OK	12.482	20.2203	0.695954	0.0528513	0.5713	0.84668	no
XLOC_003182	XLOC_003182	tdpt-1	chrI:13143189-14566044	wt_PVD	daf_PVD	OK	3.34793	3.64291	0.12182	0.00290409	0.9353	0.982034	no
XLOC_003183	XLOC_003183	dnj-29	chrI:13143189-14566044	wt_PVD	daf_PVD	OK	117.437	126.947	0.112333	0.0243099	0.93555	0.982079	no
XLOC_003184	XLOC_003184	kal-1	chrI:13143189-14566044	wt_PVD	daf_PVD	OK	2.815	1.62635	-0.791499	-0.0183968	0.57255	0.847069	no
XLOC_003187	XLOC_003187	C37A5.3	chrI:13143189-14566044	wt_PVD	daf_PVD	OK	0	3.81635	inf	#NAME?	0.05845	0.300805	no
XLOC_003188	XLOC_003188	best-8	chrI:13143189-14566044	wt_PVD	daf_PVD	OK	221.144	151.472	-0.545939	-0.11302	0.6734	0.89754	no
XLOC_003191	XLOC_003191	pry-1	chrI:13143189-14566044	wt_PVD	daf_PVD	OK	1.59036	1.81576	0.191218	0.00373939	0.8881	0.970188	no
[truncated: 11,456 more rows]

## Sheet: Untestable
test_id	gene_id	gene	locus	sample_1	sample_2	status	value_1	value_2	log2(fold_change)	test_stat	p_value	q_value	significant
XLOC_000002	XLOC_000002	21ur-13439	chrI:27588-40769	wt_PVD	daf_PVD	NOTEST	0	0	0	0	1	1	no		Untestable because not enough reads to do a comparison
XLOC_000003	XLOC_000003	Y74C9A.1	chrI:43732-44677	wt_PVD	daf_PVD	NOTEST	0.0942482	0.103658	0.137287	0	1	1	no
XLOC_000007	XLOC_000007	Y69H2.20	chrI:71379-81073	wt_PVD	daf_PVD	NOTEST	0	0	0	0	1	1	no
XLOC_000011	XLOC_000011	F53G12.12	chrI:96350-113745	wt_PVD	daf_PVD	NOTEST	0	0	0	0	1	1	no
XLOC_000013	XLOC_000013	col-45	chrI:115738-117401	wt_PVD	daf_PVD	NOTEST	0.22126	0.151299	-0.548338	0	1	1	no
XLOC_000016	XLOC_000016	duox-2	chrI:137844-144565	wt_PVD	daf_PVD	NOTEST	0	0.028064	inf	0	1	1	no
XLOC_000034	XLOC_000034	cutl-13	chrI:477705-481901	wt_PVD	daf_PVD	NOTEST	0.107694	0.0405783	-1.40815	0	1	1	no
XLOC_000037	XLOC_000037	Y65B4BL.10	chrI:484128-521588	wt_PVD	daf_PVD	NOTEST	0	0	0	0	1	1	no
XLOC_000039	XLOC_000039	Y65B4BL.11	chrI:523939-533302	wt_PVD	daf_PVD	NOTEST	0	0	0	0	1	1	no
XLOC_000044	XLOC_000044	Y65B4BR.11	chrI:546575-556676	wt_PVD	daf_PVD	NOTEST	0	0	0	0	1	1	no
XLOC_000047	XLOC_000047	F56A6.8	chrI:585121-585379	wt_PVD	daf_PVD	NOTEST	0	0	0	0	1	1	no
XLOC_000048	XLOC_000048	sago-2	chrI:614649-637850	wt_PVD	daf_PVD	NOTEST	0.0840823	0.0771966	-0.123266	0	1	1	no
XLOC_000049	XLOC_000049	Y65B4A.4	chrI:614649-637850	wt_PVD	daf_PVD	NOTEST	0	0	0	0	1	1	no
XLOC_000055	XLOC_000055	Y18H1A.18	chrI:740935-741863	wt_PVD	daf_PVD	NOTEST	0	0	0	0	1	1	no
XLOC_000056	XLOC_000056	col-47	chrI:745890-756987	wt_PVD	daf_PVD	NOTEST	0.29749	0.180966	-0.717125	0	1	1	no
XLOC_000059	XLOC_000059	T06A4.5	chrI:762810-776359	wt_PVD	daf_PVD	NOTEST	0	0	0	0	1	1	no
XLOC_000060	XLOC_000060	T06A4.7	chrI:786742-789276	wt_PVD	daf_PVD	NOTEST	0.0183307	0.107674	2.55434	0	1	1	no
XLOC_000062	XLOC_000062	ZC123.11	chrI:803404-835299	wt_PVD	daf_PVD	NOTEST	0	0	0	0	1	1	no
XLOC_000063	XLOC_000063	ZC123.5	chrI:803404-835299	wt_PVD	daf_PVD	NOTEST	0	0	0	0	1	1	no
XLOC_000066	XLOC_000066	Y95B8A.17	chrI:838104-846748	wt_PVD	daf_PVD	NOTEST	0.292539	0	#NAME?	0	1	1	no
XLOC_000070	XLOC_000070	Y95B8A.18	chrI:906341-906484	wt_PVD	daf_PVD	NOTEST	0	0	0	0	1	1	no
XLOC_000072	XLOC_000072	Y95B8A.16	chrI:912443-926880	wt_PVD	daf_PVD	NOTEST	0	3.02648	inf	0	1	1	no
XLOC_000075	XLOC_000075	C54G6.3	chrI:938413-1655335	wt_PVD	daf_PVD	NOTEST	0	0	0	0	1	1	no
XLOC_000076	XLOC_000076	C54G6.6	chrI:938413-1655335	wt_PVD	daf_PVD	NOTEST	0	0	0	0	1	1	no
XLOC_000077	XLOC_000077	C54G6.2	chrI:938413-1655335	wt_PVD	daf_PVD	NOTEST	0	0	0	0	1	1	no
XLOC_000086	XLOC_000086	ZK993.4	chrI:938413-1655335	wt_PVD	daf_PVD	NOTEST	0	0	0	0	1	1	no
XLOC_000087	XLOC_000087	ceh-45	chrI:938413-1655335	wt_PVD	daf_PVD	NOTEST	0.261914	0.276613	0.0787791	0	1	1	no
XLOC_000091	XLOC_000091	Y48G8AR.7	chrI:938413-1655335	wt_PVD	daf_PVD	NOTEST	0	0	0	0	1	1	no
XLOC_000092	XLOC_000092	Y48G8AR.2	chrI:938413-1655335	wt_PVD	daf_PVD	NOTEST	0.212787	0.262666	0.303821	0	1	1	no
XLOC_000093	XLOC_000093	Y48G8AR.3	chrI:938413-1655335	wt_PVD	daf_PVD	NOTEST	0	0	0	0	1	1	no
XLOC_000099	XLOC_000099	Y92H12BR.7	chrI:938413-1655335	wt_PVD	daf_PVD	NOTEST	0.11185	0.262532	1.23093	0	1	1	no
XLOC_000103	XLOC_000103	F37F2.4	chrI:938413-1655335	wt_PVD	daf_PVD	NOTEST	0.0571174	0.0540117	-0.0806582	0	1	1	no
XLOC_000105	XLOC_000105	W04A4.7	chrI:938413-1655335	wt_PVD	daf_PVD	NOTEST	0	0	0	0	1	1	no
XLOC_000109	XLOC_000109	21ur-10404	chrI:938413-1655335	wt_PVD	daf_PVD	NOTEST	0	0	0	0	1	1	no
XLOC_000115	XLOC_000115	adpr-1	chrI:938413-1655335	wt_PVD	daf_PVD	NOTEST	0.351216	0.18167	-0.951037	0	1	1	no
XLOC_000122	XLOC_000122	Y71G12B.37	chrI:1686217-1701803	wt_PVD	daf_PVD	NOTEST	0.458358	3.20305	2.8049	0	1	1	no
XLOC_000124	XLOC_000124	Y71G12B.13	chrI:1702005-1707892	wt_PVD	daf_PVD	NOTEST	0.351366	0.245715	-0.515989	0	1	1	no
XLOC_000127	XLOC_000127	mir-50	chrI:1721598-1751065	wt_PVD	daf_PVD	NOTEST	0	0	0	0	1	1	no
XLOC_000131	XLOC_000131	Y71G12B.42	chrI:1791399-1791493	wt_PVD	daf_PVD	NOTEST	20.2783	0	#NAME?	0	1	1	no
XLOC_000132	XLOC_000132	Y71G12B.7	chrI:1792456-1792900	wt_PVD	daf_PVD	NOTEST	0	0	0	0	1	1	no
XLOC_000150	XLOC_000150	Y20F4.11	chrI:2019318-2020395	wt_PVD	daf_PVD	NOTEST	0.256877	0.280268	0.125728	0	1	1	no
XLOC_000152	XLOC_000152	linc-30	chrI:2034331-2064251	wt_PVD	daf_PVD	NOTEST	0.0429008	0.363104	3.08131	0	1	1	no
XLOC_000156	XLOC_000156	Y37E3.28	chrI:2069095-2070894	wt_PVD	daf_PVD	NOTEST	0	0	0	0	1	1	no
XLOC_000160	XLOC_000160	Y37E3.20	chrI:2078962-2093799	wt_PVD	daf_PVD	NOTEST	0	0	0	0	1	1	no
XLOC_000163	XLOC_000163	Y37E3.25	chrI:2149537-2151811	wt_PVD	daf_PVD	NOTEST	0	0	0	0	1	1	no
XLOC_000164	XLOC_000164	Y37E3.23	chrI:2149537-2151811	wt_PVD	daf_PVD	NOTEST	0	0	0	0	1	1	no
XLOC_000166	XLOC_000166	W03F11.5	chrI:2216218-2219419	wt_PVD	daf_PVD	NOTEST	0.0152315	0	#NAME?	0	1	1	no
XLOC_000167	XLOC_000167	lgc-51	chrI:2242231-2247225	wt_PVD	daf_PVD	NOTEST	0	0.0484648	inf	0	1	1	no
XLOC_000174	XLOC_000174	srbc-64	chrI:2249766-2489501	wt_PVD	daf_PVD	NOTEST	0	0.281162	inf	0	1	1	no
XLOC_000176	XLOC_000176	zeel-1	chrI:2249766-2489501	wt_PVD	daf_PVD	NOTEST	0.0229705	0.119695	2.3815	0	1	1	no
XLOC_000178	XLOC_000178	21ur-8488	chrI:2249766-2489501	wt_PVD	daf_PVD	NOTEST	0	0	0	0	1	1	no
XLOC_000181	XLOC_000181	Y39G10AR.24	chrI:2249766-2489501	wt_PVD	daf_PVD	NOTEST	0	0	0	0	1	1	no
XLOC_000186	XLOC_000186	Y74C10AR.2	chrI:2249766-2489501	wt_PVD	daf_PVD	NOTEST	0.713612	0.640726	-0.155431	0	1	1	no
XLOC_000190	XLOC_000190	Y23H5B.13	chrI:2514168-2514313	wt_PVD	daf_PVD	NOTEST	0	0	0	0	1	1	no
XLOC_000191	XLOC_000191	21ur-15102	chrI:2524392-2525762	wt_PVD	daf_PVD	NOTEST	0	0	0	0	1	1	no
XLOC_000193	XLOC_000193	mir-8193	chrI:2533292-2541850	wt_PVD	daf_PVD	NOTEST	0	0	0	0	1	1	no
XLOC_000194	XLOC_000194	Y23H5B.3	chrI:2544774-2546155	wt_PVD	daf_PVD	NOTEST	0.525016	0.305933	-0.779145	0	1	1	no
XLOC_000201	XLOC_000201	D1005.8	chrI:2571529-2967292	wt_PVD	daf_PVD	NOTEST	0	0	0	0	1	1	no
XLOC_000204	XLOC_000204	Y23H5A.10	chrI:2571529-2967292	wt_PVD	daf_PVD	NOTEST	0	0	0	0	1	1	no
XLOC_000207	XLOC_000207	F40E3.3	chrI:2571529-2967292	wt_PVD	daf_PVD	NOTEST	0.127859	0.210233	0.717443	0	1	1	no
XLOC_000208	XLOC_000208	linc-23	chrI:2571529-2967292	wt_PVD	daf_PVD	NOTEST	0	0	0	0	1	1	no
XLOC_000210	XLOC_000210	F32B5.17	chrI:2571529-2967292	wt_PVD	daf_PVD	NOTEST	0	0	0	0	1	1	no
XLOC_000212	XLOC_000212	F32B5.12	chrI:2571529-2967292	wt_PVD	daf_PVD	NOTEST	0	0	0	0	1	1	no
XLOC_000213	XLOC_000213	F32B5.13	chrI:2571529-2967292	wt_PVD	daf_PVD	NOTEST	0	7.13653	inf	0	1	1	no
XLOC_000214	XLOC_000214	F32B5.14	chrI:2571529-2967292	wt_PVD	daf_PVD	NOTEST	0	0	0	0	1	1	no
XLOC_000215	XLOC_000215	F32B5.9	chrI:2571529-2967292	wt_PVD	daf_PVD	NOTEST	0	0	0	0	1	1	no
XLOC_000218	XLOC_000218	F32B5.2	chrI:2571529-2967292	wt_PVD	daf_PVD	NOTEST	0	0.388713	inf	0	1	1	no
XLOC_000220	XLOC_000220	F32B5.11	chrI:2571529-2967292	wt_PVD	daf_PVD	NOTEST	0	0	0	0	1	1	no
XLOC_000223	XLOC_000223	Y71F9B.17	chrI:2571529-2967292	wt_PVD	daf_PVD	NOTEST	0	0	0	0	1	1	no
XLOC_000224	XLOC_000224	Y71F9B.19	chrI:2571529-2967292	wt_PVD	daf_PVD	NOTEST	0.0556674	0	#NAME?	0	1	1	no
XLOC_000226	XLOC_000226	Y71F9B.18	chrI:2571529-2967292	wt_PVD	daf_PVD	NOTEST	0	0	0	0	1	1	no
XLOC_000228	XLOC_000228	Y71F9B.20	chrI:2571529-2967292	wt_PVD	daf_PVD	NOTEST	0	0	0	0	1	1	no
XLOC_000229	XLOC_000229	Y71F9B.24	chrI:2571529-2967292	wt_PVD	daf_PVD	NOTEST	0.172188	0.281938	0.71139	0	1	1	no
XLOC_000231	XLOC_000231	T28H11.31	chrI:2571529-2967292	wt_PVD	daf_PVD	NOTEST	0	0	0	0	1	1	no
XLOC_000233	XLOC_000233	W03D8.8	chrI:2571529-2967292	wt_PVD	daf_PVD	NOTEST	0.158662	0.247442	0.641135	0	1	1	no
XLOC_000237	XLOC_000237	W03D8.11	chrI:2571529-2967292	wt_PVD	daf_PVD	NOTEST	0	0	0	0	1	1	no
XLOC_000238	XLOC_000238	W10C8.14	chrI:2571529-2967292	wt_PVD	daf_PVD	NOTEST	0	0	0	0	1	1	no
XLOC_000239	XLOC_000239	W10C8.8	chrI:2571529-2967292	wt_PVD	daf_PVD	NOTEST	0	0	0	0	1	1	no
XLOC_000240	XLOC_000240	W10C8.16	chrI:2571529-2967292	wt_PVD	daf_PVD	NOTEST	0	2.55398	inf	0	1	1	no
XLOC_000242	XLOC_000242	ccb-2	chrI:2571529-2967292	wt_PVD	daf_PVD	NOTEST	0.106829	0.41923	1.97244	0	1	1	no
XLOC_000243	XLOC_000243	W10C8.10	chrI:2571529-2967292	wt_PVD	daf_PVD	NOTEST	0	0	0	0	1	1	no
XLOC_000252	XLOC_000252	mir-4931	chrI:2571529-2967292	wt_PVD	daf_PVD	NOTEST	0	0	0	0	1	1	no
XLOC_000254	XLOC_000254	Y71F9AM.7	chrI:2571529-2967292	wt_PVD	daf_PVD	NOTEST	0	0	0	0	1	1	no
XLOC_000255	XLOC_000255	Y71F9AR.5	chrI:2974329-2976294	wt_PVD	daf_PVD	NOTEST	0.0698616	0.100467	0.524149	0	1	1	no
XLOC_000259	XLOC_000259	Y54E10BL.8	chrI:3001397-3031094	wt_PVD	daf_PVD	NOTEST	0	0	0	0	1	1	no
XLOC_000260	XLOC_000260	Y54E10BL.1	chrI:3001397-3031094	wt_PVD	daf_PVD	NOTEST	0	0.312631	inf	0	1	1	no
XLOC_000264	XLOC_000264	C45E1.10	chrI:3097984-3109586	wt_PVD	daf_PVD	NOTEST	0.368437	6.98328	4.24441	0	1	1	no
XLOC_000265	XLOC_000265	linc-167	chrI:3122012-3127663	wt_PVD	daf_PVD	NOTEST	0	0.390162	inf	0	1	1	no
XLOC_000274	XLOC_000274	Y54E10A.24	chrI:3229025-3605697	wt_PVD	daf_PVD	NOTEST	0	0	0	0	1	1	no
XLOC_000275	XLOC_000275	Y54E10A.25	chrI:3229025-3605697	wt_PVD	daf_PVD	NOTEST	0	0.324	inf	0	1	1	no
XLOC_000276	XLOC_000276	Y54E10A.27	chrI:3229025-3605697	wt_PVD	daf_PVD	NOTEST	6.04227	0.644576	-3.22867	0	1	1	no
XLOC_000277	XLOC_000277	Y54E10A.29	chrI:3229025-3605697	wt_PVD	daf_PVD	NOTEST	0	0	0	0	1	1	no
XLOC_000279	XLOC_000279	Y54E10A.21	chrI:3229025-3605697	wt_PVD	daf_PVD	NOTEST	0	0	0	0	1	1	no
XLOC_000284	XLOC_000284	W05F2.7	chrI:3229025-3605697	wt_PVD	daf_PVD	NOTEST	0.316488	0.411772	0.379697	0	1	1	no
XLOC_000285	XLOC_000285	W05F2.8	chrI:3229025-3605697	wt_PVD	daf_PVD	NOTEST	0.0434245	0.506946	3.54525	0	1	1	no
XLOC_000288	XLOC_000288	W05F2.9	chrI:3229025-3605697	wt_PVD	daf_PVD	NOTEST	0	0	0	0	1	1	no
XLOC_000289	XLOC_000289	K03E5.6	chrI:3229025-3605697	wt_PVD	daf_PVD	NOTEST	0	0	0	0	1	1	no
XLOC_000296	XLOC_000296	Y47G6A.37	chrI:3229025-3605697	wt_PVD	daf_PVD	NOTEST	0	0	0	0	1	1	no
XLOC_000303	XLOC_000303	Y47G6A.32	chrI:3620584-3625090	wt_PVD	daf_PVD	NOTEST	0	0.0307646	inf	0	1	1	no
XLOC_000307	XLOC_000307	col-50	chrI:3649195-3652602	wt_PVD	daf_PVD	NOTEST	0	0.173045	inf	0	1	1	no
XLOC_000308	XLOC_000308	col-51	chrI:3652989-3655279	wt_PVD	daf_PVD	NOTEST	0.033042	0.205343	2.63566	0	1	1	no
XLOC_000315	XLOC_000315	21ur-11567	chrI:3745504-3748148	wt_PVD	daf_PVD	NOTEST	0	0	0	0	1	1	no
XLOC_000333	XLOC_000333	C50F2.1	chrI:3892334-3895274	wt_PVD	daf_PVD	NOTEST	0.0660873	0.0798102	0.2722	0	1	1	no
XLOC_000335	XLOC_000335	T20F5.1	chrI:3916066-3916394	wt_PVD	daf_PVD	NOTEST	0	0	0	0	1	1	no
XLOC_000339	XLOC_000339	F47B3.3	chrI:3964372-3965317	wt_PVD	daf_PVD	NOTEST	0.274091	0.124397	-1.1397	0	1	1	no
XLOC_000340	XLOC_000340	F47B3.2	chrI:3970376-3971280	wt_PVD	daf_PVD	NOTEST	0	0	0	0	1	1	no
XLOC_000341	XLOC_000341	F47B3.1,F47B3.6	chrI:3972164-3978093	wt_PVD	daf_PVD	NOTEST	0.117554	0.106275	-0.145515	0	1	1	no
XLOC_000346	XLOC_000346	F55C7.2	chrI:3999350-4031629	wt_PVD	daf_PVD	NOTEST	1.08892	0	#NAME?	0	1	1	no
XLOC_000348	XLOC_000348	C09D1.5	chrI:4035744-4090886	wt_PVD	daf_PVD	NOTEST	0	0	0	0	1	1	no
XLOC_000349	XLOC_000349	C24G7.6	chrI:4035744-4090886	wt_PVD	daf_PVD	NOTEST	0	0	0	0	1	1	no
XLOC_000352	XLOC_000352	delm-2	chrI:4109408-4112387	wt_PVD	daf_PVD	NOTEST	0	0.116461	inf	0	1	1	no
XLOC_000359	XLOC_000359	inx-16	chrI:4162058-4164992	wt_PVD	daf_PVD	NOTEST	0.416942	0.256405	-0.70142	0	1	1	no
XLOC_000361	XLOC_000361	21ur-10392	chrI:4167373-4167393	wt_PVD	daf_PVD	NOTEST	0	0	0	0	1	1	no
XLOC_000367	XLOC_000367	C18E3.4	chrI:4172205-4267968	wt_PVD	daf_PVD	NOTEST	0.225883	0	#NAME?	0	1	1	no
XLOC_000375	XLOC_000375	linc-85	chrI:4295024-4296742	wt_PVD	daf_PVD	NOTEST	0	0.0956189	inf	0	1	1	no
XLOC_000379	XLOC_000379	-	chrI:4314517-4315935	wt_PVD	daf_PVD	NOTEST	0	0.115204	inf	0	1	1	no
XLOC_000381	XLOC_000381	acr-6	chrI:4359217-4362549	wt_PVD	daf_PVD	NOTEST	0	0.307967	inf	0	1	1	no
XLOC_000387	XLOC_000387	T21E12.8	chrI:4410871-4411061	wt_PVD	daf_PVD	NOTEST	0	0	0	0	1	1	no
XLOC_000389	XLOC_000389	T21E12.6	chrI:4411792-4428040	wt_PVD	daf_PVD	NOTEST	0	0	0	0	1	1	no
XLOC_000393	XLOC_000393	Y119C1B.12	chrI:4520070-4522769	wt_PVD	daf_PVD	NOTEST	0	0.215012	inf	0	1	1	no
XLOC_000400	XLOC_000400	D1007.20	chrI:4573661-5270937	wt_PVD	daf_PVD	NOTEST	0.430209	1.13873	1.40431	0	1	1	no
XLOC_000401	XLOC_000401	mir-353	chrI:4573661-5270937	wt_PVD	daf_PVD	NOTEST	0	0	0	0	1	1	no
XLOC_000402	XLOC_000402	D1007.9	chrI:4573661-5270937	wt_PVD	daf_PVD	NOTEST	0	0	0	0	1	1	no
XLOC_000406	XLOC_000406	C44E4.10	chrI:4573661-5270937	wt_PVD	daf_PVD	NOTEST	0	0	0	0	1	1	no
XLOC_000418	XLOC_000418	ugt-27	chrI:4573661-5270937	wt_PVD	daf_PVD	NOTEST	0	0.0602713	inf	0	1	1	no
XLOC_000423	XLOC_000423	C10H11.13	chrI:4573661-5270937	wt_PVD	daf_PVD	NOTEST	0	0	0	0	1	1	no
XLOC_000426	XLOC_000426	F54D7.8	chrI:4573661-5270937	wt_PVD	daf_PVD	NOTEST	0	0	0	0	1	1	no
XLOC_000428	XLOC_000428	gnrr-1	chrI:4573661-5270937	wt_PVD	daf_PVD	NOTEST	0	0	0	0	1	1	no
XLOC_000430	XLOC_000430	F57C9.6	chrI:4573661-5270937	wt_PVD	daf_PVD	NOTEST	0	0.27545	inf	0	1	1	no
XLOC_000433	XLOC_000433	C01F4.7	chrI:4573661-5270937	wt_PVD	daf_PVD	NOTEST	0	1.41184	inf	0	1	1	no
XLOC_000434	XLOC_000434	F25F8.6	chrI:4573661-5270937	wt_PVD	daf_PVD	NOTEST	0	0	0	0	1	1	no
XLOC_000451	XLOC_000451	C46H11.12	chrI:4573661-5270937	wt_PVD	daf_PVD	NOTEST	0	0	0	0	1	1	no
XLOC_000452	XLOC_000452	anr-10	chrI:4573661-5270937	wt_PVD	daf_PVD	NOTEST	0	0	0	0	1	1	no
XLOC_000454	XLOC_000454	C46H11.1	chrI:4573661-5270937	wt_PVD	daf_PVD	NOTEST	0	0	0	0	1	1	no
XLOC_000456	XLOC_000456	C30F8.6	chrI:4573661-5270937	wt_PVD	daf_PVD	NOTEST	0	0	0	0	1	1	no
XLOC_000459	XLOC_000459	ift-20	chrI:4573661-5270937	wt_PVD	daf_PVD	NOTEST	0	0.344766	inf	0	1	1	no
XLOC_000461	XLOC_000461	Y110A7A.23	chrI:4573661-5270937	wt_PVD	daf_PVD	NOTEST	0	0	0	0	1	1	no
XLOC_000465	XLOC_000465	unc-63	chrI:4573661-5270937	wt_PVD	daf_PVD	NOTEST	0.398246	0.166872	-1.25492	0	1	1	no
XLOC_000466	XLOC_000466	F22D3.5	chrI:4573661-5270937	wt_PVD	daf_PVD	NOTEST	0.152847	0.274663	0.845581	0	1	1	no
XLOC_000470	XLOC_000470	bro-1	chrI:4573661-5270937	wt_PVD	daf_PVD	NOTEST	0	0	0	0	1	1	no
XLOC_000472	XLOC_000472	pde-5	chrI:4573661-5270937	wt_PVD	daf_PVD	NOTEST	0	0.106265	inf	0	1	1	no
XLOC_000473	XLOC_000473	C32E12.7	chrI:4573661-5270937	wt_PVD	daf_PVD	NOTEST	0	0	0	0	1	1	no
XLOC_000476	XLOC_000476	C01G8.10	chrI:5292781-5292840	wt_PVD	daf_PVD	NOTEST	0	0	0	0	1	1	no
XLOC_000483	XLOC_000483	21ur-12374	chrI:5330477-5330498	wt_PVD	daf_PVD	NOTEST	0	0	0	0	1	1	no
XLOC_000484	XLOC_000484	F48C1.14	chrI:5335294-5337958	wt_PVD	daf_PVD	NOTEST	0	0	0	0	1	1	no
XLOC_000486	XLOC_000486	F55A12.11	chrI:5342180-5344762	wt_PVD	daf_PVD	NOTEST	0	0	0	0	1	1	no
XLOC_000487	XLOC_000487	F55A12.15	chrI:5344874-5345014	wt_PVD	daf_PVD	NOTEST	0	0	0	0	1	1	no
XLOC_000494	XLOC_000494	C24A11.13	chrI:5412499-5412643	wt_PVD	daf_PVD	NOTEST	0	0	0	0	1	1	no
XLOC_000495	XLOC_000495	F27C1.4	chrI:5416657-5430057	wt_PVD	daf_PVD	NOTEST	0.0265086	0.501172	4.24077	0	1	1	no
XLOC_000497	XLOC_000497	F27C1.17	chrI:5416657-5430057	wt_PVD	daf_PVD	NOTEST	0	0	0	0	1	1	no
XLOC_000499	XLOC_000499	21ur-11585	chrI:5431494-5431515	wt_PVD	daf_PVD	NOTEST	0	0	0	0	1	1	no
XLOC_000501	XLOC_000501	21ur-14376	chrI:5450438-5450459	wt_PVD	daf_PVD	NOTEST	0	0	0	0	1	1	no
XLOC_000507	XLOC_000507	21ur-13310	chrI:5540546-5540567	wt_PVD	daf_PVD	NOTEST	0	0	0	0	1	1	no
XLOC_000522	XLOC_000522	T19B4.8	chrI:5707047-5707127	wt_PVD	daf_PVD	NOTEST	0	0	0	0	1	1	no
XLOC_000525	XLOC_000525	21ur-15563	chrI:5726386-5741351	wt_PVD	daf_PVD	NOTEST	0	0	0	0	1	1	no
XLOC_000533	XLOC_000533	srz-4	chrI:5801874-5803269	wt_PVD	daf_PVD	NOTEST	0	0	0	0	1	1	no
XLOC_000535	XLOC_000535	-	chrI:5821188-5822394	wt_PVD	daf_PVD	NOTEST	0	0.16337	inf	0	1	1	no
XLOC_000536	XLOC_000536	C32F10.9	chrI:5822983-5837955	wt_PVD	daf_PVD	NOTEST	0.400809	0	#NAME?	0	1	1	no
XLOC_000539	XLOC_000539	ceh-12	chrI:5840291-5841889	wt_PVD	daf_PVD	NOTEST	0	0	0	0	1	1	no
XLOC_000540	XLOC_000540	col-54	chrI:5842716-5843968	wt_PVD	daf_PVD	NOTEST	0	0.193438	inf	0	1	1	no
XLOC_000541	XLOC_000541	F33D11.15	chrI:5842716-5843968	wt_PVD	daf_PVD	NOTEST	0	0	0	0	1	1	no
XLOC_000544	XLOC_000544	F33D11.14	chrI:5854347-5855024	wt_PVD	daf_PVD	NOTEST	0	0	0	0	1	1	no
XLOC_000545	XLOC_000545	F33D11.13	chrI:5857552-5871284	wt_PVD	daf_PVD	NOTEST	0.422108	0	#NAME?	0	1	1	no
XLOC_000546	XLOC_000546	-	chrI:5857552-5871284	wt_PVD	daf_PVD	NOTEST	1.45602e-107	1.09823e-147	-133.284	0	1	1	no
XLOC_000547	XLOC_000547	C34G6.13	chrI:5871396-5871515	wt_PVD	daf_PVD	NOTEST	0	0.831855	inf	0	1	1	no
XLOC_000549	XLOC_000549	C34G6.9	chrI:5879141-5879557	wt_PVD	daf_PVD	NOTEST	0	0	0	0	1	1	no
XLOC_000550	XLOC_000550	C34G6.10	chrI:5883860-5883992	wt_PVD	daf_PVD	NOTEST	0	0	0	0	1	1	no
XLOC_000553	XLOC_000553	tyr-4	chrI:5898323-5902037	wt_PVD	daf_PVD	NOTEST	0.409051	0.183712	-1.15484	0	1	1	no
XLOC_000557	XLOC_000557	gpa-14	chrI:5942420-5947659	wt_PVD	daf_PVD	NOTEST	5.01771e-66	9.78845e-52	47.471	0	1	1	no
XLOC_000560	XLOC_000560	B0207.13	chrI:5964350-5973322	wt_PVD	daf_PVD	NOTEST	1.57032	0	#NAME?	0	1	1	no
XLOC_000561	XLOC_000561	B0207.15	chrI:5964350-5973322	wt_PVD	daf_PVD	NOTEST	0	0	0	0	1	1	no
XLOC_000572	XLOC_000572	C27A12.11	chrI:6046951-6068034	wt_PVD	daf_PVD	NOTEST	0	0	0	0	1	1	no
XLOC_000574	XLOC_000574	C27A12.12	chrI:6046951-6068034	wt_PVD	daf_PVD	NOTEST	0	0.0210629	inf	0	1	1	no
XLOC_000577	XLOC_000577	ZK484.11	chrI:6091862-6094419	wt_PVD	daf_PVD	NOTEST	0	0	0	0	1	1	no
XLOC_000580	XLOC_000580	T27A3.8	chrI:6104806-6105571	wt_PVD	daf_PVD	NOTEST	0	0	0	0	1	1	no
XLOC_000586	XLOC_000586	F56F4.8	chrI:6149299-6150432	wt_PVD	daf_PVD	NOTEST	0	0.337102	inf	0	1	1	no
XLOC_000588	XLOC_000588	T09B4.19	chrI:6163381-6163601	wt_PVD	daf_PVD	NOTEST	0	0	0	0	1	1	no
XLOC_000590	XLOC_000590	rrn-4.16	chrI:6169085-6169197	wt_PVD	daf_PVD	NOTEST	0	0	0	0	1	1	no
XLOC_000591	XLOC_000591	T09B4.16	chrI:6171596-6171660	wt_PVD	daf_PVD	NOTEST	0	0	0	0	1	1	no
XLOC_000592	XLOC_000592	T09B4.14	chrI:6172663-6172798	wt_PVD	daf_PVD	NOTEST	0	0	0	0	1	1	no
XLOC_000593	XLOC_000593	T09B4.17	chrI:6173000-6173141	wt_PVD	daf_PVD	NOTEST	0	0	0	0	1	1	no
XLOC_000594	XLOC_000594	T09B4.13	chrI:6174996-6175140	wt_PVD	daf_PVD	NOTEST	0	0	0	0	1	1	no
XLOC_000596	XLOC_000596	T09B4.18	chrI:6176381-6194898	wt_PVD	daf_PVD	NOTEST	0	0	0	0	1	1	no
XLOC_000598	XLOC_000598	mir-4916	chrI:6176381-6194898	wt_PVD	daf_PVD	NOTEST	0	0	0	0	1	1	no
XLOC_000599	XLOC_000599	col-55	chrI:6199142-6200195	wt_PVD	daf_PVD	NOTEST	0	0.0900133	inf	0	1	1	no
XLOC_000601	XLOC_000601	T08B2.14	chrI:6211265-6220943	wt_PVD	daf_PVD	NOTEST	0.0911037	0	#NAME?	0	1	1	no
XLOC_000604	XLOC_000604	T08B2.3	chrI:6223658-6230153	wt_PVD	daf_PVD	NOTEST	0	0	0	0	1	1	no
XLOC_000605	XLOC_000605	col-56	chrI:6232778-6234282	wt_PVD	daf_PVD	NOTEST	0.0521654	0	#NAME?	0	1	1	no
XLOC_000611	XLOC_000611	C10G11.13	chrI:6234697-6330172	wt_PVD	daf_PVD	NOTEST	0	0	0	0	1	1	no
XLOC_000612	XLOC_000612	C10G11.12	chrI:6234697-6330172	wt_PVD	daf_PVD	NOTEST	0	0	0	0	1	1	no
XLOC_000615	XLOC_000615	srh-49	chrI:6234697-6330172	wt_PVD	daf_PVD	NOTEST	0	0.0180119	inf	0	1	1	no
XLOC_000616	XLOC_000616	srh-51	chrI:6234697-6330172	wt_PVD	daf_PVD	NOTEST	0	0.234002	inf	0	1	1	no
XLOC_000617	XLOC_000617	srh-50	chrI:6234697-6330172	wt_PVD	daf_PVD	NOTEST	0	0.0606278	inf	0	1	1	no
XLOC_000626	XLOC_000626	K04F10.9	chrI:6340947-6358397	wt_PVD	daf_PVD	NOTEST	0	0	0	0	1	1	no
XLOC_000632	XLOC_000632	ZC328.6	chrI:6368135-6936931	wt_PVD	daf_PVD	NOTEST	0	0	0	0	1	1	no
XLOC_000636	XLOC_000636	R10A10.1	chrI:6368135-6936931	wt_PVD	daf_PVD	NOTEST	0	0	0	0	1	1	no
XLOC_000638	XLOC_000638	F37E3.4	chrI:6368135-6936931	wt_PVD	daf_PVD	NOTEST	0	0	0	0	1	1	no
XLOC_000645	XLOC_000645	sulp-1	chrI:6368135-6936931	wt_PVD	daf_PVD	NOTEST	0.0337958	0.294229	3.12202	0	1	1	no
XLOC_000650	XLOC_000650	C55B7.13	chrI:6368135-6936931	wt_PVD	daf_PVD	NOTEST	0.0946475	0	#NAME?	0	1	1	no
XLOC_000655	XLOC_000655	21ur-14742	chrI:6368135-6936931	wt_PVD	daf_PVD	NOTEST	0	0	0	0	1	1	no
XLOC_000657	XLOC_000657	F57B10.18	chrI:6368135-6936931	wt_PVD	daf_PVD	NOTEST	0	0	0	0	1	1	no
XLOC_000658	XLOC_000658	F48A9.6	chrI:6368135-6936931	wt_PVD	daf_PVD	NOTEST	0	0	0	0	1	1	no
XLOC_000660	XLOC_000660	D2092.13	chrI:6368135-6936931	wt_PVD	daf_PVD	NOTEST	0.298549	0	#NAME?	0	1	1	no
XLOC_000661	XLOC_000661	D2092.12	chrI:6368135-6936931	wt_PVD	daf_PVD	NOTEST	0	0	0	0	1	1	no
XLOC_000666	XLOC_000666	ZC581.12	chrI:6368135-6936931	wt_PVD	daf_PVD	NOTEST	0	0	0	0	1	1	no
XLOC_000674	XLOC_000674	F08B6.6	chrI:6368135-6936931	wt_PVD	daf_PVD	NOTEST	0	0	0	0	1	1	no
XLOC_000681	XLOC_000681	K02F2.8	chrI:6368135-6936931	wt_PVD	daf_PVD	NOTEST	0	0	0	0	1	1	no
XLOC_000684	XLOC_000684	K02F2.7	chrI:6368135-6936931	wt_PVD	daf_PVD	NOTEST	0	0	0	0	1	1	no
XLOC_000685	XLOC_000685	K02F2.9	chrI:6368135-6936931	wt_PVD	daf_PVD	NOTEST	0	0	0	0	1	1	no
XLOC_000687	XLOC_000687	H27M09.7	chrI:6368135-6936931	wt_PVD	daf_PVD	NOTEST	0	0	0	0	1	1	no
XLOC_000691	XLOC_000691	T21G5.8	chrI:6368135-6936931	wt_PVD	daf_PVD	NOTEST	0	0	0	0	1	1	no
XLOC_000693	XLOC_000693	T21G5.7	chrI:6368135-6936931	wt_PVD	daf_PVD	NOTEST	0	0	0	0	1	1	no
XLOC_000694	XLOC_000694	C48B6.12	chrI:6368135-6936931	wt_PVD	daf_PVD	NOTEST	0	0	0	0	1	1	no
XLOC_000695	XLOC_000695	C48B6.11	chrI:6368135-6936931	wt_PVD	daf_PVD	NOTEST	0	0	0	0	1	1	no
XLOC_000697	XLOC_000697	C48B6.13	chrI:6368135-6936931	wt_PVD	daf_PVD	NOTEST	0	0	0	0	1	1	no
XLOC_000704	XLOC_000704	C30F12.8	chrI:6979627-6979772	wt_PVD	daf_PVD	NOTEST	0	0	0	0	1	1	no
XLOC_000706	XLOC_000706	C30F12.9	chrI:6989096-6999674	wt_PVD	daf_PVD	NOTEST	0.339525	0	#NAME?	0	1	1	no
XLOC_000709	XLOC_000709	VF15C11L.1	chrI:7015905-7029073	wt_PVD	daf_PVD	NOTEST	0	0	0	0	1	1	no
XLOC_000711	XLOC_000711	F15C11.6	chrI:7033809-7033949	wt_PVD	daf_PVD	NOTEST	0	0	0	0	1	1	no
XLOC_000720	XLOC_000720	F22D6.18	chrI:7103992-7104057	wt_PVD	daf_PVD	NOTEST	0	0	0	0	1	1	no
XLOC_000722	XLOC_000722	gly-18	chrI:7110238-7112286	wt_PVD	daf_PVD	NOTEST	0.0783188	0	#NAME?	0	1	1	no
XLOC_000724	XLOC_000724	glr-3	chrI:7117791-7121553	wt_PVD	daf_PVD	NOTEST	0	0.0625517	inf	0	1	1	no
XLOC_000729	XLOC_000729	M05B5.8	chrI:7170013-7190685	wt_PVD	daf_PVD	NOTEST	0	0	0	0	1	1	no
XLOC_000730	XLOC_000730	C01H6.10	chrI:7201773-7201827	wt_PVD	daf_PVD	NOTEST	0	0	0	0	1	1	no
XLOC_000731	XLOC_000731	-	chrI:7207904-7209809	wt_PVD	daf_PVD	NOTEST	0	0.393927	inf	0	1	1	no
XLOC_000732	XLOC_000732	C01H6.11	chrI:7207904-7209809	wt_PVD	daf_PVD	NOTEST	0	0	0	0	1	1	no
XLOC_000733	XLOC_000733	C01H6.4	chrI:7210590-7212438	wt_PVD	daf_PVD	NOTEST	0.264698	0.142913	-0.889207	0	1	1	no
XLOC_000737	XLOC_000737	21ur-11100	chrI:7229474-7238824	wt_PVD	daf_PVD	NOTEST	0	0	0	0	1	1	no
XLOC_000741	XLOC_000741	R06C7.12	chrI:7259461-7266933	wt_PVD	daf_PVD	NOTEST	0	0	0	0	1	1	no
XLOC_000742	XLOC_000742	F21C3.10	chrI:7267092-7267224	wt_PVD	daf_PVD	NOTEST	0	0	0	0	1	1	no
XLOC_000746	XLOC_000746	linc-149	chrI:7333032-7334531	wt_PVD	daf_PVD	NOTEST	0.0175719	0.0876368	2.31826	0	1	1	no
XLOC_000750	XLOC_000750	scav-6	chrI:7354491-7359173	wt_PVD	daf_PVD	NOTEST	0.0128044	0.3221	4.6528	0	1	1	no
XLOC_000752	XLOC_000752	21ur-15108	chrI:7398710-7401037	wt_PVD	daf_PVD	NOTEST	0	0	0	0	1	1	no
XLOC_000759	XLOC_000759	-	chrI:7470854-7479882	wt_PVD	daf_PVD	NOTEST	6.68478e-158	0.300168	520.388	0	1	1	no
XLOC_000766	XLOC_000766	C26C6.13	chrI:7516437-7531698	wt_PVD	daf_PVD	NOTEST	3.15463	4.49163	0.50977	0	1	1	no
XLOC_000779	XLOC_000779	F26A3.11	chrI:7670321-7672709	wt_PVD	daf_PVD	NOTEST	0	0	0	0	1	1	no
XLOC_000784	XLOC_000784	F27D4.10	chrI:7715951-7716037	wt_PVD	daf_PVD	NOTEST	0	0	0	0	1	1	no
XLOC_000789	XLOC_000789	21ur-12039	chrI:7738666-7738687	wt_PVD	daf_PVD	NOTEST	0	0	0	0	1	1	no
XLOC_000790	XLOC_000790	Y43F8B.27	chrI:7741935-8398621	wt_PVD	daf_PVD	NOTEST	0	0	0	0	1	1	no
XLOC_000793	XLOC_000793	D2005.9	chrI:7741935-8398621	wt_PVD	daf_PVD	NOTEST	0	0	0	0	1	1	no
XLOC_000798	XLOC_000798	F55D12.1	chrI:7741935-8398621	wt_PVD	daf_PVD	NOTEST	0	0.65897	inf	0	1	1	no
XLOC_000799	XLOC_000799	mir-245	chrI:7741935-8398621	wt_PVD	daf_PVD	NOTEST	0	0	0	0	1	1	no
XLOC_000803	XLOC_000803	T22C1.15	chrI:7741935-8398621	wt_PVD	daf_PVD	NOTEST	0	0.311728	inf	0	1	1	no
XLOC_000804	XLOC_000804	linc-58	chrI:7741935-8398621	wt_PVD	daf_PVD	NOTEST	1.01903	1.5335	0.58963	0	1	1	no
XLOC_000805	XLOC_000805	mir-8209	chrI:7741935-8398621	wt_PVD	daf_PVD	NOTEST	0	0	0	0	1	1	no
XLOC_000809	XLOC_000809	C54G4.12	chrI:7741935-8398621	wt_PVD	daf_PVD	NOTEST	0	0	0	0	1	1	no
XLOC_000817	XLOC_000817	K04G2.14	chrI:7741935-8398621	wt_PVD	daf_PVD	NOTEST	0	0	0	0	1	1	no
XLOC_000819	XLOC_000819	K04G2.10	chrI:7741935-8398621	wt_PVD	daf_PVD	NOTEST	0.0864933	0.470878	2.44469	0	1	1	no
XLOC_000824	XLOC_000824	T28B8.11	chrI:7741935-8398621	wt_PVD	daf_PVD	NOTEST	0	0	0	0	1	1	no
XLOC_000828	XLOC_000828	H31B20.2	chrI:7741935-8398621	wt_PVD	daf_PVD	NOTEST	0	0	0	0	1	1	no
XLOC_000829	XLOC_000829	kcnl-2	chrI:7741935-8398621	wt_PVD	daf_PVD	NOTEST	0.0807544	0.277268	1.77967	0	1	1	no
XLOC_000832	XLOC_000832	T02E1.9	chrI:7741935-8398621	wt_PVD	daf_PVD	NOTEST	0	0	0	0	1	1	no
XLOC_000841	XLOC_000841	21ur-15539	chrI:7741935-8398621	wt_PVD	daf_PVD	NOTEST	0	0	0	0	1	1	no
XLOC_000845	XLOC_000845	tba-5	chrI:7741935-8398621	wt_PVD	daf_PVD	NOTEST	0	0.0762122	inf	0	1	1	no
XLOC_000855	XLOC_000855	F10D11.8	chrI:8441528-8451248	wt_PVD	daf_PVD	NOTEST	0	0	0	0	1	1	no
XLOC_000856	XLOC_000856	F10D11.7	chrI:8452146-8452306	wt_PVD	daf_PVD	NOTEST	0	0	0	0	1	1	no
XLOC_000857	XLOC_000857	D1081.16	chrI:8459034-8459325	wt_PVD	daf_PVD	NOTEST	0	0	0	0	1	1	no
XLOC_000865	XLOC_000865	K02B12.11	chrI:8513912-8531517	wt_PVD	daf_PVD	NOTEST	0	0	0	0	1	1	no
XLOC_000866	XLOC_000866	T01H8.7	chrI:8549518-8570951	wt_PVD	daf_PVD	NOTEST	0	0	0	0	1	1	no
XLOC_000871	XLOC_000871	F43G9.18	chrI:8623005-8631246	wt_PVD	daf_PVD	NOTEST	0	2.60098	inf	0	1	1	no
XLOC_000872	XLOC_000872	F43G9.17	chrI:8631872-8632024	wt_PVD	daf_PVD	NOTEST	0	0	0	0	1	1	no
XLOC_000883	XLOC_000883	C36B1.15	chrI:8692941-8724273	wt_PVD	daf_PVD	NOTEST	0	2.42096	inf	0	1	1	no
XLOC_000891	XLOC_000891	DY3.9	chrI:8779322-9178789	wt_PVD	daf_PVD	NOTEST	0	0	0	0	1	1	no
XLOC_000893	XLOC_000893	DY3.11	chrI:8779322-9178789	wt_PVD	daf_PVD	NOTEST	0	0	0	0	1	1	no
XLOC_000901	XLOC_000901	F29D10.6,F29D10.7	chrI:8779322-9178789	wt_PVD	daf_PVD	NOTEST	0	0.253221	inf	0	1	1	no
XLOC_000905	XLOC_000905	F55H12.3	chrI:8779322-9178789	wt_PVD	daf_PVD	NOTEST	0.0555296	0.0124392	-2.15837	0	1	1	no
XLOC_000906	XLOC_000906	T08G11.8	chrI:8779322-9178789	wt_PVD	daf_PVD	NOTEST	0	0	0	0	1	1	no
XLOC_000907	XLOC_000907	T08G11.9	chrI:8779322-9178789	wt_PVD	daf_PVD	NOTEST	0.0915496	0	#NAME?	0	1	1	no
XLOC_000911	XLOC_000911	F53B6.5	chrI:8779322-9178789	wt_PVD	daf_PVD	NOTEST	0	0	0	0	1	1	no
XLOC_000912	XLOC_000912	F53B6.12	chrI:8779322-9178789	wt_PVD	daf_PVD	NOTEST	0	7.95207	inf	0	1	1	no
XLOC_000913	XLOC_000913	F53B6.10	chrI:8779322-9178789	wt_PVD	daf_PVD	NOTEST	0	0	0	0	1	1	no
XLOC_000917	XLOC_000917	F32H2.13	chrI:8779322-9178789	wt_PVD	daf_PVD	NOTEST	0	0	0	0	1	1	no
XLOC_000918	XLOC_000918	F32H2.8	chrI:8779322-9178789	wt_PVD	daf_PVD	NOTEST	0	0	0	0	1	1	no
XLOC_000919	XLOC_000919	tba-6	chrI:8779322-9178789	wt_PVD	daf_PVD	NOTEST	0.0350626	0.0854502	1.28515	0	1	1	no
XLOC_000921	XLOC_000921	21ur-12977	chrI:8779322-9178789	wt_PVD	daf_PVD	NOTEST	0	0	0	0	1	1	no
XLOC_000924	XLOC_000924	tax-2	chrI:8779322-9178789	wt_PVD	daf_PVD	NOTEST	0.043488	0.331799	2.93162	0	1	1	no
XLOC_000925	XLOC_000925	C31H5.1	chrI:8779322-9178789	wt_PVD	daf_PVD	NOTEST	0	0.239103	inf	0	1	1	no
XLOC_000926	XLOC_000926	C31H5.11	chrI:8779322-9178789	wt_PVD	daf_PVD	NOTEST	0	0	0	0	1	1	no
XLOC_000927	XLOC_000927	C31H5.9	chrI:8779322-9178789	wt_PVD	daf_PVD	NOTEST	0	0	0	0	1	1	no
XLOC_000928	XLOC_000928	C31H5.8	chrI:8779322-9178789	wt_PVD	daf_PVD	NOTEST	0	0	0	0	1	1	no
XLOC_000930	XLOC_000930	W06D4.9	chrI:8779322-9178789	wt_PVD	daf_PVD	NOTEST	0	0	0	0	1	1	no
XLOC_000940	XLOC_000940	ZK858.9	chrI:8779322-9178789	wt_PVD	daf_PVD	NOTEST	0	0	0	0	1	1	no
XLOC_000942	XLOC_000942	H32K16.3	chrI:8779322-9178789	wt_PVD	daf_PVD	NOTEST	0	0	0	0	1	1	no
XLOC_000946	XLOC_000946	F25H5.9	chrI:8779322-9178789	wt_PVD	daf_PVD	NOTEST	9.68262	0	#NAME?	0	1	1	no
XLOC_000949	XLOC_000949	F14B4.4	chrI:9266081-9270907	wt_PVD	daf_PVD	NOTEST	0	0	0	0	1	1	no
XLOC_000954	XLOC_000954	C12C8.5	chrI:9327626-9330912	wt_PVD	daf_PVD	NOTEST	0	0	0	0	1	1	no
XLOC_000955	XLOC_000955	mir-79	chrI:9332937-9333035	wt_PVD	daf_PVD	NOTEST	0	0	0	0	1	1	no
XLOC_000956	XLOC_000956	dyf-5	chrI:9359144-9404012	wt_PVD	daf_PVD	NOTEST	0.0862693	0.101982	0.2414	0	1	1	no
XLOC_000957	XLOC_000957	mir-1019	chrI:9359144-9404012	wt_PVD	daf_PVD	NOTEST	0	0	0	0	1	1	no
XLOC_000958	XLOC_000958	M04C9.9	chrI:9359144-9404012	wt_PVD	daf_PVD	NOTEST	0	0	0	0	1	1	no
XLOC_000960	XLOC_000960	F16A11.6	chrI:9359144-9404012	wt_PVD	daf_PVD	NOTEST	0	0	0	0	1	1	no
XLOC_000961	XLOC_000961	F16A11.8	chrI:9359144-9404012	wt_PVD	daf_PVD	NOTEST	0	0	0	0	1	1	no
XLOC_000964	XLOC_000964	C17E4.19	chrI:9410606-9411358	wt_PVD	daf_PVD	NOTEST	0.592506	0.0552714	-3.42223	0	1	1	no
XLOC_000971	XLOC_000971	F46A9.10	chrI:9434557-9454958	wt_PVD	daf_PVD	NOTEST	0	0	0	0	1	1	no
XLOC_000974	XLOC_000974	twk-29	chrI:9463842-9468845	wt_PVD	daf_PVD	NOTEST	0.336288	0.171678	-0.969989	0	1	1	no
XLOC_000979	XLOC_000979	F30A10.4	chrI:9483801-9486532	wt_PVD	daf_PVD	NOTEST	0	0	0	0	1	1	no
XLOC_000984	XLOC_000984	ahr-1	chrI:9522569-9532915	wt_PVD	daf_PVD	NOTEST	0.388054	0.0451883	-3.10224	0	1	1	no
XLOC_000985	XLOC_000985	C41G7.15	chrI:9533413-9541215	wt_PVD	daf_PVD	NOTEST	0	0.30522	inf	0	1	1	no
XLOC_000987	XLOC_000987	C36F7.14	chrI:9533413-9541215	wt_PVD	daf_PVD	NOTEST	0	0	0	0	1	1	no
XLOC_000988	XLOC_000988	C36F7.10	chrI:9533413-9541215	wt_PVD	daf_PVD	NOTEST	0	0	0	0	1	1	no
XLOC_000990	XLOC_000990	C36F7.9	chrI:9561432-9561565	wt_PVD	daf_PVD	NOTEST	0	0	0	0	1	1	no
XLOC_000991	XLOC_000991	C36F7.13	chrI:9565386-9574369	wt_PVD	daf_PVD	NOTEST	0	0	0	0	1	1	no
XLOC_000992	XLOC_000992	C36F7.25	chrI:9574747-9576016	wt_PVD	daf_PVD	NOTEST	0	0	0	0	1	1	no
XLOC_000997	XLOC_000997	K07A1.18	chrI:9594178-9598366	wt_PVD	daf_PVD	NOTEST	0	0	0	0	1	1	no
XLOC_001001	XLOC_001001	21ur-14451	chrI:9638717-9642291	wt_PVD	daf_PVD	NOTEST	0	0	0	0	1	1	no
XLOC_001003	XLOC_001003	T05F1.9	chrI:9645689-9647596	wt_PVD	daf_PVD	NOTEST	0.132914	0.0332487	-1.99912	0	1	1	no
XLOC_001010	XLOC_001010	C04F12.5	chrI:9688942-9692467	wt_PVD	daf_PVD	NOTEST	0.149872	0.168275	0.167097	0	1	1	no
XLOC_001012	XLOC_001012	C04F12.17	chrI:9703067-9703314	wt_PVD	daf_PVD	NOTEST	0	0	0	0	1	1	no
XLOC_001014	XLOC_001014	C04F12.15	chrI:9708601-9708744	wt_PVD	daf_PVD	NOTEST	0	0	0	0	1	1	no
XLOC_001016	XLOC_001016	ceh-5	chrI:9710124-9728099	wt_PVD	daf_PVD	NOTEST	0	0.292755	inf	0	1	1	no
XLOC_001020	XLOC_001020	K02A11.12	chrI:9751172-9751324	wt_PVD	daf_PVD	NOTEST	0	0	0	0	1	1	no
XLOC_001024	XLOC_001024	F26E4.18	chrI:9780051-9789963	wt_PVD	daf_PVD	NOTEST	0	0	0	0	1	1	no
XLOC_001029	XLOC_001029	Y67A6A.3	chrI:9806989-9815763	wt_PVD	daf_PVD	NOTEST	0	0	0	0	1	1	no
XLOC_001033	XLOC_001033	K10C3.9	chrI:9847338-9869140	wt_PVD	daf_PVD	NOTEST	0.0764534	0	#NAME?	0	1	1	no
XLOC_001034	XLOC_001034	K10C3.10	chrI:9847338-9869140	wt_PVD	daf_PVD	NOTEST	0	1.96983	inf	0	1	1	no
XLOC_001037	XLOC_001037	F52F12.18	chrI:9893643-9903033	wt_PVD	daf_PVD	NOTEST	0	0.41045	inf	0	1	1	no
XLOC_001040	XLOC_001040	F52F12.12	chrI:9904386-9910518	wt_PVD	daf_PVD	NOTEST	0	0	0	0	1	1	no
XLOC_001041	XLOC_001041	F52F12.11	chrI:9904386-9910518	wt_PVD	daf_PVD	NOTEST	0	0	0	0	1	1	no
XLOC_001042	XLOC_001042	F52F12.16	chrI:9914266-9914488	wt_PVD	daf_PVD	NOTEST	0	0	0	0	1	1	no
XLOC_001043	XLOC_001043	F52F12.14	chrI:9914937-9915087	wt_PVD	daf_PVD	NOTEST	0	0	0	0	1	1	no
XLOC_001044	XLOC_001044	F52F12.17	chrI:9919570-9919699	wt_PVD	daf_PVD	NOTEST	0	0	0	0	1	1	no
XLOC_001046	XLOC_001046	21ur-15327	chrI:9925685-9925705	wt_PVD	daf_PVD	NOTEST	0	0	0	0	1	1	no
XLOC_001051	XLOC_001051	Y106G6A.9	chrI:9940409-9955889	wt_PVD	daf_PVD	NOTEST	0.0668683	0.29988	2.16499	0	1	1	no
XLOC_001052	XLOC_001052	T24D1.6	chrI:9960426-9962845	wt_PVD	daf_PVD	NOTEST	0	0	0	0	1	1	no
XLOC_001053	XLOC_001053	mom-5	chrI:9965397-9985802	wt_PVD	daf_PVD	NOTEST	0.101253	0.129455	0.35448	0	1	1	no
XLOC_001054	XLOC_001054	T23D8.10	chrI:9986332-9986403	wt_PVD	daf_PVD	NOTEST	0	0	0	0	1	1	no
XLOC_001057	XLOC_001057	C03C11.6	chrI:10001303-10001524	wt_PVD	daf_PVD	NOTEST	0	0	0	0	1	1	no
XLOC_001058	XLOC_001058	21ur-11603,21ur-9589	chrI:10005055-10006596	wt_PVD	daf_PVD	NOTEST	0.124926	0.141929	0.184093	0	1	1	no
XLOC_001059	XLOC_001059	C03C11.5	chrI:10011494-10011826	wt_PVD	daf_PVD	NOTEST	0	0	0	0	1	1	no
XLOC_001063	XLOC_001063	eak-6	chrI:10023799-10025528	wt_PVD	daf_PVD	NOTEST	0.127043	0.439443	1.79036	0	1	1	no
XLOC_001065	XLOC_001065	B0379.8	chrI:10066781-10066858	wt_PVD	daf_PVD	NOTEST	0	0	0	0	1	1	no
XLOC_001072	XLOC_001072	B0379.13	chrI:10080150-10105080	wt_PVD	daf_PVD	NOTEST	0	0	0	0	1	1	no
XLOC_001073	XLOC_001073	Y106G6D.2	chrI:10110993-10111840	wt_PVD	daf_PVD	NOTEST	0	0.358204	inf	0	1	1	no
XLOC_001077	XLOC_001077	Y106G6D.10	chrI:10133579-10133651	wt_PVD	daf_PVD	NOTEST	0	0	0	0	1	1	no
XLOC_001078	XLOC_001078	F16C3.1	chrI:10147366-10150013	wt_PVD	daf_PVD	NOTEST	0	0.158805	inf	0	1	1	no
XLOC_001079	XLOC_001079	F16C3.3	chrI:10155273-10158487	wt_PVD	daf_PVD	NOTEST	0	0	0	0	1	1	no
XLOC_001082	XLOC_001082	C25A1.18	chrI:10169430-10169570	wt_PVD	daf_PVD	NOTEST	0	0	0	0	1	1	no
XLOC_001087	XLOC_001087	C25A1.15	chrI:10197310-10197586	wt_PVD	daf_PVD	NOTEST	0	0.699441	inf	0	1	1	no
XLOC_001093	XLOC_001093	Y106G6G.9	chrI:10242656-10429017	wt_PVD	daf_PVD	NOTEST	0	0	0	0	1	1	no
XLOC_001101	XLOC_001101	F45H11.9	chrI:10242656-10429017	wt_PVD	daf_PVD	NOTEST	0	0	0	0	1	1	no
XLOC_001102	XLOC_001102	F25D7.7	chrI:10242656-10429017	wt_PVD	daf_PVD	NOTEST	0	0	0	0	1	1	no
XLOC_001105	XLOC_001105	F25D7.8	chrI:10242656-10429017	wt_PVD	daf_PVD	NOTEST	0	0	0	0	1	1	no
XLOC_001108	XLOC_001108	Y106G6H.17	chrI:10432620-10432752	wt_PVD	daf_PVD	NOTEST	0	0	0	0	1	1	no
XLOC_001111	XLOC_001111	Y106G6H.9	chrI:10457818-10459038	wt_PVD	daf_PVD	NOTEST	0	0	0	0	1	1	no
XLOC_001116	XLOC_001116	F37D6.10	chrI:10488524-10505925	wt_PVD	daf_PVD	NOTEST	0	0	0	0	1	1	no
XLOC_001117	XLOC_001117	F59C6.17	chrI:10506405-10506627	wt_PVD	daf_PVD	NOTEST	0	0	0	0	1	1	no
XLOC_001125	XLOC_001125	F25H2.3	chrI:10547979-10549865	wt_PVD	daf_PVD	NOTEST	0	0	0	0	1	1	no
XLOC_001130	XLOC_001130	F25H2.15	chrI:10565254-10565432	wt_PVD	daf_PVD	NOTEST	0	2.26076	inf	0	1	1	no
XLOC_001134	XLOC_001134	21ur-14367	chrI:10581678-10582597	wt_PVD	daf_PVD	NOTEST	0	0	0	0	1	1	no
XLOC_001137	XLOC_001137	mir-1828	chrI:10598661-10606607	wt_PVD	daf_PVD	NOTEST	0	0	0	0	1	1	no
XLOC_001140	XLOC_001140	B0511.16	chrI:10636280-10636430	wt_PVD	daf_PVD	NOTEST	0	0	0	0	1	1	no
XLOC_001141	XLOC_001141	B0511.17	chrI:10643017-10643694	wt_PVD	daf_PVD	NOTEST	0	0	0	0	1	1	no
XLOC_001150	XLOC_001150	B0205.15	chrI:10720307-10726274	wt_PVD	daf_PVD	NOTEST	0	0	0	0	1	1	no
XLOC_001154	XLOC_001154	B0205.5	chrI:10740285-10740579	wt_PVD	daf_PVD	NOTEST	0	0	0	0	1	1	no
XLOC_001155	XLOC_001155	H36N01.4	chrI:10750018-10750282	wt_PVD	daf_PVD	NOTEST	0	0	0	0	1	1	no
XLOC_001157	XLOC_001157	F55A3.8	chrI:10780096-10784818	wt_PVD	daf_PVD	NOTEST	0	0.0867258	inf	0	1	1	no
XLOC_001161	XLOC_001161	C35E7.7	chrI:10813803-10814876	wt_PVD	daf_PVD	NOTEST	0	0	0	0	1	1	no
XLOC_001162	XLOC_001162	C35E7.6	chrI:10817348-10819098	wt_PVD	daf_PVD	NOTEST	0.25848	0.313958	0.280516	0	1	1	no
XLOC_001166	XLOC_001166	C35E7.3	chrI:10836974-10838866	wt_PVD	daf_PVD	NOTEST	0	0	0	0	1	1	no
XLOC_001170	XLOC_001170	Y37F4.13	chrI:10850425-10851226	wt_PVD	daf_PVD	NOTEST	0	0	0	0	1	1	no
XLOC_001171	XLOC_001171	Y37F4.2	chrI:10855927-10857613	wt_PVD	daf_PVD	NOTEST	0	0	0	0	1	1	no
XLOC_001173	XLOC_001173	bath-25	chrI:10876201-10879565	wt_PVD	daf_PVD	NOTEST	0	0.0618584	inf	0	1	1	no
XLOC_001177	XLOC_001177	F49D11.11,srt-61	chrI:10904356-10906520	wt_PVD	daf_PVD	NOTEST	0	0.241683	inf	0	1	1	no
XLOC_001178	XLOC_001178	F49D11.4	chrI:10914803-10915506	wt_PVD	daf_PVD	NOTEST	0	0	0	0	1	1	no
XLOC_001179	XLOC_001179	F49D11.3	chrI:10917056-10919085	wt_PVD	daf_PVD	NOTEST	0	0	0	0	1	1	no
XLOC_001180	XLOC_001180	F49D11.2	chrI:10921408-10923477	wt_PVD	daf_PVD	NOTEST	0	0.308189	inf	0	1	1	no
XLOC_001182	XLOC_001182	F49D11.13	chrI:10924007-10933697	wt_PVD	daf_PVD	NOTEST	0	0	0	0	1	1	no
XLOC_001187	XLOC_001187	clec-92	chrI:11014820-11017908	wt_PVD	daf_PVD	NOTEST	0	0.272876	inf	0	1	1	no
XLOC_001190	XLOC_001190	Y52B11A.18	chrI:11032334-11067275	wt_PVD	daf_PVD	NOTEST	0	0	0	0	1	1	no
XLOC_001195	XLOC_001195	H20J04.10	chrI:11075190-11134552	wt_PVD	daf_PVD	NOTEST	0	0	0	0	1	1	no
XLOC_001196	XLOC_001196	Y52B11B.1	chrI:11075190-11134552	wt_PVD	daf_PVD	NOTEST	0	0	0	0	1	1	no
XLOC_001197	XLOC_001197	clec-93	chrI:11142105-11144083	wt_PVD	daf_PVD	NOTEST	0	0	0	0	1	1	no
XLOC_001198	XLOC_001198	ZK39.9	chrI:11144644-11145687	wt_PVD	daf_PVD	NOTEST	0	0	0	0	1	1	no
XLOC_001199	XLOC_001199	clec-94	chrI:11146454-11148274	wt_PVD	daf_PVD	NOTEST	0	0	0	0	1	1	no
XLOC_001200	XLOC_001200	clec-95	chrI:11148974-11150253	wt_PVD	daf_PVD	NOTEST	0	0.108313	inf	0	1	1	no
XLOC_001205	XLOC_001205	F28D9.5	chrI:11163223-11182396	wt_PVD	daf_PVD	NOTEST	0	0	0	0	1	1	no
XLOC_001206	XLOC_001206	sri-5	chrI:11182764-11186151	wt_PVD	daf_PVD	NOTEST	0.183405	0.0942837	-0.959955	0	1	1	no
XLOC_001208	XLOC_001208	F28D9.6	chrI:11193243-11215083	wt_PVD	daf_PVD	NOTEST	0	0	0	0	1	1	no
XLOC_001217	XLOC_001217	F36D1.14	chrI:11265096-11265399	wt_PVD	daf_PVD	NOTEST	0	0	0	0	1	1	no
XLOC_001218	XLOC_001218	F36D1.5	chrI:11266061-11266426	wt_PVD	daf_PVD	NOTEST	0	1.0087	inf	0	1	1	no
XLOC_001219	XLOC_001219	F36D1.10	chrI:11268021-11268401	wt_PVD	daf_PVD	NOTEST	0	0	0	0	1	1	no
XLOC_001220	XLOC_001220	F36D1.15	chrI:11268610-11268950	wt_PVD	daf_PVD	NOTEST	0	0	0	0	1	1	no
XLOC_001222	XLOC_001222	F36D1.23	chrI:11272527-11273411	wt_PVD	daf_PVD	NOTEST	0.229128	0.463967	1.01787	0	1	1	no
XLOC_001223	XLOC_001223	F36D1.19	chrI:11287739-11287810	wt_PVD	daf_PVD	NOTEST	0	0	0	0	1	1	no
XLOC_001224	XLOC_001224	sru-47	chrI:11289035-11291860	wt_PVD	daf_PVD	NOTEST	0	0	0	0	1	1	no
XLOC_001225	XLOC_001225	Y53H1B.4	chrI:11294597-11311045	wt_PVD	daf_PVD	NOTEST	0	0	0	0	1	1	no
XLOC_001226	XLOC_001226	Y53H1B.6	chrI:11294597-11311045	wt_PVD	daf_PVD	NOTEST	0	0	0	0	1	1	no
XLOC_001228	XLOC_001228	F54A3.7	chrI:11333209-11421262	wt_PVD	daf_PVD	NOTEST	0	0	0	0	1	1	no
XLOC_001229	XLOC_001229	M04D5.1	chrI:11333209-11421262	wt_PVD	daf_PVD	NOTEST	0	0.253375	inf	0	1	1	no
XLOC_001230	XLOC_001230	pes-2.2	chrI:11333209-11421262	wt_PVD	daf_PVD	NOTEST	0	0	0	0	1	1	no
XLOC_001232	XLOC_001232	Y59C2A.4	chrI:11333209-11421262	wt_PVD	daf_PVD	NOTEST	0	0	0	0	1	1	no
XLOC_001233	XLOC_001233	Y53H1C.4	chrI:11333209-11421262	wt_PVD	daf_PVD	NOTEST	0	0	0	0	1	1	no
XLOC_001235	XLOC_001235	C27C7.7	chrI:11422180-11423591	wt_PVD	daf_PVD	NOTEST	0	0.19952	inf	0	1	1	no
XLOC_001236	XLOC_001236	nhr-244,nhr-74	chrI:11429061-11432054	wt_PVD	daf_PVD	NOTEST	0	0	0	0	1	1	no
XLOC_001237	XLOC_001237	nhr-259	chrI:11436771-11437397	wt_PVD	daf_PVD	NOTEST	0	0	0	0	1	1	no
XLOC_001239	XLOC_001239	nhr-244	chrI:11454769-11455440	wt_PVD	daf_PVD	NOTEST	0	0	0	0	1	1	no
XLOC_001240	XLOC_001240	bah-1	chrI:11465162-11467524	wt_PVD	daf_PVD	NOTEST	0.234655	0.0374709	-2.6467	0	1	1	no
XLOC_001241	XLOC_001241	ZK1025.8	chrI:11469451-11471574	wt_PVD	daf_PVD	NOTEST	0	0	0	0	1	1	no
XLOC_001242	XLOC_001242	nhr-245	chrI:11477878-11479937	wt_PVD	daf_PVD	NOTEST	0	0	0	0	1	1	no
XLOC_001244	XLOC_001244	F32B4.8	chrI:11491279-11557783	wt_PVD	daf_PVD	NOTEST	0.0188551	0.270416	3.84216	0	1	1	no
XLOC_001245	XLOC_001245	F32B4.1	chrI:11491279-11557783	wt_PVD	daf_PVD	NOTEST	0	0	0	0	1	1	no
XLOC_001248	XLOC_001248	F32B4.11	chrI:11491279-11557783	wt_PVD	daf_PVD	NOTEST	0	0	0	0	1	1	no
XLOC_001249	XLOC_001249	F32B4.9	chrI:11491279-11557783	wt_PVD	daf_PVD	NOTEST	0	0	0	0	1	1	no
XLOC_001253	XLOC_001253	C17D12.10	chrI:11582696-11587328	wt_PVD	daf_PVD	NOTEST	0	0	0	0	1	1	no
XLOC_001255	XLOC_001255	C17D12.15	chrI:11582696-11587328	wt_PVD	daf_PVD	NOTEST	0	0	0	0	1	1	no
XLOC_001256	XLOC_001256	unc-75	chrI:11592292-11601314	wt_PVD	daf_PVD	NOTEST	0	0.223156	inf	0	1	1	no
XLOC_001257	XLOC_001257	C17D12.11	chrI:11592292-11601314	wt_PVD	daf_PVD	NOTEST	0	0	0	0	1	1	no
XLOC_001258	XLOC_001258	C17D12.17	chrI:11592292-11601314	wt_PVD	daf_PVD	NOTEST	0	0	0	0	1	1	no
XLOC_001259	XLOC_001259	C17D12.18	chrI:11601852-11602009	wt_PVD	daf_PVD	NOTEST	0	0	0	0	1	1	no
XLOC_001260	XLOC_001260	C17D12.8	chrI:11603742-11611365	wt_PVD	daf_PVD	NOTEST	0	0	0	0	1	1	no
XLOC_001262	XLOC_001262	Y47H9A.1	chrI:11623105-11626553	wt_PVD	daf_PVD	NOTEST	0	0	0	0	1	1	no
XLOC_001264	XLOC_001264	Y47H9A.4	chrI:11628588-11628657	wt_PVD	daf_PVD	NOTEST	0	0	0	0	1	1	no
XLOC_001265	XLOC_001265	W04G5.3	chrI:11629631-11629923	wt_PVD	daf_PVD	NOTEST	0	0	0	0	1	1	no
XLOC_001266	XLOC_001266	W04G5.4	chrI:11630054-11632838	wt_PVD	daf_PVD	NOTEST	0	0.481391	inf	0	1	1	no
XLOC_001267	XLOC_001267	W04G5.5	chrI:11632992-11640405	wt_PVD	daf_PVD	NOTEST	0	0.0424674	inf	0	1	1	no
XLOC_001268	XLOC_001268	W04G5.9	chrI:11642615-11645411	wt_PVD	daf_PVD	NOTEST	0	0	0	0	1	1	no
XLOC_001269	XLOC_001269	W04G5.11,Y47H9A.4	chrI:11649493-11649684	wt_PVD	daf_PVD	NOTEST	0	0	0	0	1	1	no
XLOC_001270	XLOC_001270	W04G5.8	chrI:11649972-11651816	wt_PVD	daf_PVD	NOTEST	0	0.214486	inf	0	1	1	no
XLOC_001271	XLOC_001271	W04G5.7	chrI:11652779-11654245	wt_PVD	daf_PVD	NOTEST	0	0.124406	inf	0	1	1	no
XLOC_001272	XLOC_001272	F11A6.11	chrI:11667901-11667960	wt_PVD	daf_PVD	NOTEST	0	0	0	0	1	1	no
XLOC_001273	XLOC_001273	F11A6.5	chrI:11668072-11668136	wt_PVD	daf_PVD	NOTEST	0	0	0	0	1	1	no
XLOC_001274	XLOC_001274	F11A6.13	chrI:11668379-11668429	wt_PVD	daf_PVD	NOTEST	0	0	0	0	1	1	no
XLOC_001275	XLOC_001275	F11A6.10	chrI:11669975-11670085	wt_PVD	daf_PVD	NOTEST	0	0	0	0	1	1	no
XLOC_001276	XLOC_001276	F11A6.7	chrI:11670488-11670540	wt_PVD	daf_PVD	NOTEST	0	0	0	0	1	1	no
XLOC_001278	XLOC_001278	sri-12	chrI:11699159-11701169	wt_PVD	daf_PVD	NOTEST	0	0	0	0	1	1	no
XLOC_001280	XLOC_001280	T22H2.7	chrI:11706463-11706565	wt_PVD	daf_PVD	NOTEST	0	0	0	0	1	1	no
XLOC_001281	XLOC_001281	F35E2.12	chrI:11717044-11717107	wt_PVD	daf_PVD	NOTEST	0	0	0	0	1	1	no
XLOC_001282	XLOC_001282	F35E2.8	chrI:11717527-11726299	wt_PVD	daf_PVD	NOTEST	0	0.573169	inf	0	1	1	no
XLOC_001285	XLOC_001285	T02G6.12	chrI:11800423-11804982	wt_PVD	daf_PVD	NOTEST	0	0	0	0	1	1	no
XLOC_001286	XLOC_001286	T02G6.3	chrI:11813769-11814345	wt_PVD	daf_PVD	NOTEST	0	0	0	0	1	1	no
XLOC_001288	XLOC_001288	T02G6.6	chrI:11819529-11820021	wt_PVD	daf_PVD	NOTEST	0	0	0	0	1	1	no
XLOC_001289	XLOC_001289	T02G6.11	chrI:11820678-11823450	wt_PVD	daf_PVD	NOTEST	0	0.0114146	inf	0	1	1	no
XLOC_001291	XLOC_001291	Y47H9C.20	chrI:11836580-11849247	wt_PVD	daf_PVD	NOTEST	0	0	0	0	1	1	no
XLOC_001293	XLOC_001293	mir-5545	chrI:11851603-11911012	wt_PVD	daf_PVD	NOTEST	0	0	0	0	1	1	no
XLOC_001298	XLOC_001298	B0212.9	chrI:11939878-11940001	wt_PVD	daf_PVD	NOTEST	0	0	0	0	1	1	no
XLOC_001300	XLOC_001300	R06C1.11	chrI:11940132-11953107	wt_PVD	daf_PVD	NOTEST	0	0	0	0	1	1	no
XLOC_001304	XLOC_001304	Y22D7AR.19	chrI:11979425-11985604	wt_PVD	daf_PVD	NOTEST	0	0	0	0	1	1	no
XLOC_001305	XLOC_001305	Y53C10A.20	chrI:11996966-11997021	wt_PVD	daf_PVD	NOTEST	0	0	0	0	1	1	no
XLOC_001306	XLOC_001306	Y53C10A.5	chrI:11998772-12006453	wt_PVD	daf_PVD	NOTEST	0.0996544	0.499835	2.32645	0	1	1	no
XLOC_001309	XLOC_001309	-	chrI:12006762-12009755	wt_PVD	daf_PVD	NOTEST	0.359274	0.320545	-0.164556	0	1	1	no
XLOC_001314	XLOC_001314	F58D5.10	chrI:12060263-12068651	wt_PVD	daf_PVD	NOTEST	0	0	0	0	1	1	no
XLOC_001315	XLOC_001315	F58D5.3	chrI:12069914-12072839	wt_PVD	daf_PVD	NOTEST	0.223056	0.153406	-0.540045	0	1	1	no
XLOC_001316	XLOC_001316	M01G12.10	chrI:12117987-12122273	wt_PVD	daf_PVD	NOTEST	0	0	0	0	1	1	no
XLOC_001317	XLOC_001317	srw-111	chrI:12122801-12125577	wt_PVD	daf_PVD	NOTEST	0	0.0537166	inf	0	1	1	no
XLOC_001318	XLOC_001318	M01G12.5	chrI:12130060-12131372	wt_PVD	daf_PVD	NOTEST	0	0.0964979	inf	0	1	1	no
XLOC_001319	XLOC_001319	sri-13	chrI:12140550-12142748	wt_PVD	daf_PVD	NOTEST	0.39915	0	#NAME?	0	1	1	no
XLOC_001320	XLOC_001320	sri-17	chrI:12143997-12146968	wt_PVD	daf_PVD	NOTEST	0	0	0	0	1	1	no
XLOC_001321	XLOC_001321	F15H9.5,Y47H9A.4	chrI:12143997-12146968	wt_PVD	daf_PVD	NOTEST	0	0	0	0	1	1	no
XLOC_001322	XLOC_001322	F15H9.9	chrI:12148070-12150732	wt_PVD	daf_PVD	NOTEST	0	0	0	0	1	1	no
XLOC_001324	XLOC_001324	-	chrI:12160108-12161282	wt_PVD	daf_PVD	NOTEST	0	0.528729	inf	0	1	1	no
XLOC_001326	XLOC_001326	R05D7.8	chrI:12165595-12177729	wt_PVD	daf_PVD	NOTEST	0	0	0	0	1	1	no
XLOC_001328	XLOC_001328	R05D7.9	chrI:12195258-12195325	wt_PVD	daf_PVD	NOTEST	0	0	0	0	1	1	no
XLOC_001332	XLOC_001332	F38E9.7	chrI:12225414-12225489	wt_PVD	daf_PVD	NOTEST	0	0	0	0	1	1	no
XLOC_001335	XLOC_001335	oac-16	chrI:12239150-12241799	wt_PVD	daf_PVD	NOTEST	0	0.0295687	inf	0	1	1	no
XLOC_001336	XLOC_001336	nhr-82	chrI:12245446-12246742	wt_PVD	daf_PVD	NOTEST	0	0.518389	inf	0	1	1	no
XLOC_001337	XLOC_001337	oac-26	chrI:12247761-12250201	wt_PVD	daf_PVD	NOTEST	0	0.0458434	inf	0	1	1	no
XLOC_001338	XLOC_001338	nhr-265	chrI:12251896-12253545	wt_PVD	daf_PVD	NOTEST	0	0	0	0	1	1	no
XLOC_001339	XLOC_001339	F41D3.7	chrI:12254468-12272799	wt_PVD	daf_PVD	NOTEST	0.215665	0.178891	-0.269706	0	1	1	no
XLOC_001340	XLOC_001340	F41D3.16	chrI:12276732-12276798	wt_PVD	daf_PVD	NOTEST	0	0	0	0	1	1	no
XLOC_001341	XLOC_001341	F56H6.1	chrI:12281211-12282606	wt_PVD	daf_PVD	NOTEST	0	0.157516	inf	0	1	1	no
XLOC_001342	XLOC_001342	F56H6.13	chrI:12283260-12285367	wt_PVD	daf_PVD	NOTEST	0	0	0	0	1	1	no
XLOC_001343	XLOC_001343	F56H6.16,Y47H9A.4	chrI:12285735-12285939	wt_PVD	daf_PVD	NOTEST	0	0	0	0	1	1	no
XLOC_001344	XLOC_001344	C47F8.9,Y47H9A.4	chrI:12286577-12286781	wt_PVD	daf_PVD	NOTEST	0	0	0	0	1	1	no
XLOC_001346	XLOC_001346	F56H6.17	chrI:12287189-12289298	wt_PVD	daf_PVD	NOTEST	0	0	0	0	1	1	no
XLOC_001347	XLOC_001347	F56H6.4	chrI:12290439-12292203	wt_PVD	daf_PVD	NOTEST	0	0.0305889	inf	0	1	1	no
XLOC_001348	XLOC_001348	F56H6.7	chrI:12297647-12303148	wt_PVD	daf_PVD	NOTEST	0	0.0627437	inf	0	1	1	no
XLOC_001349	XLOC_001349	F56H6.9	chrI:12303589-12306811	wt_PVD	daf_PVD	NOTEST	0	0	0	0	1	1	no
XLOC_001350	XLOC_001350	oac-35	chrI:12307721-12310397	wt_PVD	daf_PVD	NOTEST	0	0	0	0	1	1	no
XLOC_001351	XLOC_001351	oac-36	chrI:12312325-12314886	wt_PVD	daf_PVD	NOTEST	0	0.0429326	inf	0	1	1	no
XLOC_001352	XLOC_001352	C47F8.6	chrI:12319340-12320845	wt_PVD	daf_PVD	NOTEST	0	0	0	0	1	1	no
XLOC_001353	XLOC_001353	C47F8.5	chrI:12321461-12324053	wt_PVD	daf_PVD	NOTEST	0	0.0817878	inf	0	1	1	no
XLOC_001354	XLOC_001354	R05D7.8	chrI:12324729-12324936	wt_PVD	daf_PVD	NOTEST	0	0	0	0	1	1	no
XLOC_001355	XLOC_001355	nhr-165	chrI:12331075-12333404	wt_PVD	daf_PVD	NOTEST	0	0	0	0	1	1	no
XLOC_001357	XLOC_001357	glct-1	chrI:12337958-12339230	wt_PVD	daf_PVD	NOTEST	0	0	0	0	1	1	no
XLOC_001358	XLOC_001358	nhr-217	chrI:12341135-12342856	wt_PVD	daf_PVD	NOTEST	0.224756	0.0300109	-2.9048	0	1	1	no
XLOC_001360	XLOC_001360	T09E11.8	chrI:12350682-12352715	wt_PVD	daf_PVD	NOTEST	0.219156	0.189865	-0.206986	0	1	1	no
XLOC_001361	XLOC_001361	oac-45	chrI:12353448-12356357	wt_PVD	daf_PVD	NOTEST	0	0.00523144	inf	0	1	1	no
XLOC_001362	XLOC_001362	oac-44	chrI:12356932-12359332	wt_PVD	daf_PVD	NOTEST	0	0	0	0	1	1	no
XLOC_001363	XLOC_001363	oac-43	chrI:12359932-12363407	wt_PVD	daf_PVD	NOTEST	0	0.00623776	inf	0	1	1	no
XLOC_001364	XLOC_001364	T09E11.12	chrI:12364708-12365939	wt_PVD	daf_PVD	NOTEST	0	0.051508	inf	0	1	1	no
XLOC_001365	XLOC_001365	T09E11.6	chrI:12366325-12368610	wt_PVD	daf_PVD	NOTEST	0	0.0940172	inf	0	1	1	no
XLOC_001366	XLOC_001366	T09E11.3	chrI:12369179-12370598	wt_PVD	daf_PVD	NOTEST	0	0.077046	inf	0	1	1	no
XLOC_001367	XLOC_001367	T15D6.1	chrI:12371340-12372638	wt_PVD	daf_PVD	NOTEST	0	0.0786841	inf	0	1	1	no
XLOC_001368	XLOC_001368	T15D6.5	chrI:12381798-12383250	wt_PVD	daf_PVD	NOTEST	0	0.047634	inf	0	1	1	no
XLOC_001369	XLOC_001369	W03A3.4	chrI:12383461-12383485	wt_PVD	daf_PVD	NOTEST	0	0	0	0	1	1	no
XLOC_001370	XLOC_001370	glct-3	chrI:12385756-12388782	wt_PVD	daf_PVD	NOTEST	0	0	0	0	1	1	no
XLOC_001371	XLOC_001371	T15D6.8	chrI:12389749-12390969	wt_PVD	daf_PVD	NOTEST	0	0.107055	inf	0	1	1	no
XLOC_001372	XLOC_001372	T15D6.9	chrI:12391998-12393575	wt_PVD	daf_PVD	NOTEST	0	0	0	0	1	1	no
XLOC_001373	XLOC_001373	T15D6.10	chrI:12394109-12396268	wt_PVD	daf_PVD	NOTEST	0	0.036538	inf	0	1	1	no
XLOC_001374	XLOC_001374	E03H4.4	chrI:12407553-12411425	wt_PVD	daf_PVD	NOTEST	0.0667318	0.0847915	0.345544	0	1	1	no
XLOC_001375	XLOC_001375	E03H4.5	chrI:12413798-12415735	wt_PVD	daf_PVD	NOTEST	0	0.100576	inf	0	1	1	no
XLOC_001376	XLOC_001376	nhr-174	chrI:12417375-12418641	wt_PVD	daf_PVD	NOTEST	0.0251172	0	#NAME?	0	1	1	no
XLOC_001377	XLOC_001377	oac-13	chrI:12421228-12426911	wt_PVD	daf_PVD	NOTEST	0.00467434	0.160883	5.1051	0	1	1	no
XLOC_001378	XLOC_001378	E03H4.11	chrI:12433050-12434876	wt_PVD	daf_PVD	NOTEST	0.494681	0.0472632	-3.38771	0	1	1	no
XLOC_001379	XLOC_001379	glct-2	chrI:12435715-12437275	wt_PVD	daf_PVD	NOTEST	0	0	0	0	1	1	no
XLOC_001380	XLOC_001380	nhr-169	chrI:12442288-12443718	wt_PVD	daf_PVD	NOTEST	0.0506133	0	#NAME?	0	1	1	no
XLOC_001381	XLOC_001381	C54C8.2	chrI:12444576-12446458	wt_PVD	daf_PVD	NOTEST	0	0.0503995	inf	0	1	1	no
XLOC_001382	XLOC_001382	C54C8.4	chrI:12449999-12451987	wt_PVD	daf_PVD	NOTEST	0	0	0	0	1	1	no
XLOC_001383	XLOC_001383	glct-5	chrI:12453113-12454754	wt_PVD	daf_PVD	NOTEST	0	0.197416	inf	0	1	1	no
XLOC_001384	XLOC_001384	C54C8.12	chrI:12456915-12457164	wt_PVD	daf_PVD	NOTEST	0	0	0	0	1	1	no
XLOC_001395	XLOC_001395	W02D9.9	chrI:12557153-12557533	wt_PVD	daf_PVD	NOTEST	0	0	0	0	1	1	no
XLOC_001398	XLOC_001398	F33E2.4	chrI:12582275-12583289	wt_PVD	daf_PVD	NOTEST	0	0.420556	inf	0	1	1	no
XLOC_001399	XLOC_001399	F33E2.7	chrI:12585388-12585961	wt_PVD	daf_PVD	NOTEST	0	0.0400766	inf	0	1	1	no
XLOC_001400	XLOC_001400	F33E2.6	chrI:12587495-12591081	wt_PVD	daf_PVD	NOTEST	0	0.216465	inf	0	1	1	no
XLOC_001401	XLOC_001401	mir-795	chrI:12594558-12594647	wt_PVD	daf_PVD	NOTEST	0	0	0	0	1	1	no
XLOC_001402	XLOC_001402	mir-794	chrI:12595679-12595763	wt_PVD	daf_PVD	NOTEST	0	0	0	0	1	1	no
XLOC_001403	XLOC_001403	mir-1823	chrI:12608608-12608698	wt_PVD	daf_PVD	NOTEST	0	0	0	0	1	1	no
XLOC_001404	XLOC_001404	ntr-1	chrI:12621160-12625950	wt_PVD	daf_PVD	NOTEST	5.23268e-07	0.100894	17.5569	0	1	1	no
XLOC_001405	XLOC_001405	clec-15	chrI:12635161-12636532	wt_PVD	daf_PVD	NOTEST	0.017385	0	#NAME?	0	1	1	no
XLOC_001406	XLOC_001406	H16D19.3	chrI:12638518-12641030	wt_PVD	daf_PVD	NOTEST	0.00912062	0.0158409	0.796453	0	1	1	no
XLOC_001412	XLOC_001412	clec-103	chrI:12683227-12684328	wt_PVD	daf_PVD	NOTEST	0	0.204986	inf	0	1	1	no
XLOC_001413	XLOC_001413	sra-25	chrI:12686105-12688196	wt_PVD	daf_PVD	NOTEST	0	0	0	0	1	1	no
XLOC_001414	XLOC_001414	sra-17	chrI:12688716-12691176	wt_PVD	daf_PVD	NOTEST	0	0	0	0	1	1	no
XLOC_001416	XLOC_001416	sra-20	chrI:12696547-12698204	wt_PVD	daf_PVD	NOTEST	0	0.0635047	inf	0	1	1	no
XLOC_001417	XLOC_001417	sra-21	chrI:12699419-12701021	wt_PVD	daf_PVD	NOTEST	0	0.0442079	inf	0	1	1	no
XLOC_001418	XLOC_001418	sra-22	chrI:12701428-12702876	wt_PVD	daf_PVD	NOTEST	0	0	0	0	1	1	no
XLOC_001419	XLOC_001419	sra-23	chrI:12703424-12704717	wt_PVD	daf_PVD	NOTEST	0	0	0	0	1	1	no
XLOC_001420	XLOC_001420	sra-24	chrI:12705086-12706973	wt_PVD	daf_PVD	NOTEST	0	0.0283645	inf	0	1	1	no
XLOC_001421	XLOC_001421	T06G6.5	chrI:12715651-12716450	wt_PVD	daf_PVD	NOTEST	0	0.108564	inf	0	1	1	no
XLOC_001423	XLOC_001423	srw-88	chrI:12720143-12722026	wt_PVD	daf_PVD	NOTEST	0	0	0	0	1	1	no
XLOC_001424	XLOC_001424	T06G6.14	chrI:12727753-12727919	wt_PVD	daf_PVD	NOTEST	0	0	0	0	1	1	no
XLOC_001429	XLOC_001429	R06C1.7	chrI:12749983-12764938	wt_PVD	daf_PVD	NOTEST	0	0	0	0	1	1	no
XLOC_001431	XLOC_001431	Y18D10A.26	chrI:12783347-12784968	wt_PVD	daf_PVD	NOTEST	0	0.0909323	inf	0	1	1	no
XLOC_001434	XLOC_001434	Y18D10A.29	chrI:12818018-12825625	wt_PVD	daf_PVD	NOTEST	0	0	0	0	1	1	no
XLOC_001436	XLOC_001436	ptr-17	chrI:12834654-12843261	wt_PVD	daf_PVD	NOTEST	0.0923709	0.145113	0.651663	0	1	1	no
XLOC_001446	XLOC_001446	tag-138	chrI:12934755-12937241	wt_PVD	daf_PVD	NOTEST	0	0.045088	inf	0	1	1	no
XLOC_001448	XLOC_001448	F08A8.3	chrI:12946935-12950980	wt_PVD	daf_PVD	NOTEST	0.0047594	0.0373546	2.97243	0	1	1	no
XLOC_001450	XLOC_001450	F08A8.9	chrI:12951128-12957891	wt_PVD	daf_PVD	NOTEST	0	0	0	0	1	1	no
XLOC_001457	XLOC_001457	npr-14	chrI:13050363-13056023	wt_PVD	daf_PVD	NOTEST	0	0.312438	inf	0	1	1	no
XLOC_001459	XLOC_001459	Y26D4A.5	chrI:13076258-13077009	wt_PVD	daf_PVD	NOTEST	0	0	0	0	1	1	no
XLOC_001460	XLOC_001460	Y26D4A.17	chrI:13077061-13077930	wt_PVD	daf_PVD	NOTEST	0	0	0	0	1	1	no
XLOC_001461	XLOC_001461	Y26D4A.13	chrI:13092773-13094426	wt_PVD	daf_PVD	NOTEST	0	0	0	0	1	1	no
XLOC_001462	XLOC_001462	Y26D4A.25	chrI:13095236-13095497	wt_PVD	daf_PVD	NOTEST	0.774751	0	#NAME?	0	1	1	no
XLOC_001463	XLOC_001463	Y26D4A.24	chrI:13096353-13096508	wt_PVD	daf_PVD	NOTEST	0	0	0	0	1	1	no
XLOC_001464	XLOC_001464	Y26D4A.23	chrI:13096808-13097016	wt_PVD	daf_PVD	NOTEST	0	0	0	0	1	1	no
XLOC_001465	XLOC_001465	Y26D4A.21	chrI:13101344-13101879	wt_PVD	daf_PVD	NOTEST	0	0	0	0	1	1	no
XLOC_001466	XLOC_001466	C17H1.11,C17H1.3	chrI:13104186-13109812	wt_PVD	daf_PVD	NOTEST	0	0.0938845	inf	0	1	1	no
XLOC_001467	XLOC_001467	C17H1.5	chrI:13110447-13116423	wt_PVD	daf_PVD	NOTEST	0	0	0	0	1	1	no
XLOC_001468	XLOC_001468	21ur-13937,C17H1.9	chrI:13121111-13123396	wt_PVD	daf_PVD	NOTEST	0	0	0	0	1	1	no
XLOC_001469	XLOC_001469	21ur-13800	chrI:13130826-13132661	wt_PVD	daf_PVD	NOTEST	0	0	0	0	1	1	no
XLOC_001470	XLOC_001470	C17H1.10	chrI:13133741-13135983	wt_PVD	daf_PVD	NOTEST	0.0478929	0	#NAME?	0	1	1	no
XLOC_001471	XLOC_001471	F22G12.1	chrI:13139120-13141778	wt_PVD	daf_PVD	NOTEST	0	0	0	0	1	1	no
XLOC_001472	XLOC_001472	F22G12.7,F22G12.8	chrI:13143189-14566044	wt_PVD	daf_PVD	NOTEST	0	0.276933	inf	0	1	1	no
XLOC_001473	XLOC_001473	F40H3.11	chrI:13143189-14566044	wt_PVD	daf_PVD	NOTEST	0	0	0	0	1	1	no
XLOC_001475	XLOC_001475	F22G12.9	chrI:13143189-14566044	wt_PVD	daf_PVD	NOTEST	0	0	0	0	1	1	no
XLOC_001477	XLOC_001477	C17D12.12	chrI:13143189-14566044	wt_PVD	daf_PVD	NOTEST	0	0	0	0	1	1	no
XLOC_001480	XLOC_001480	F17B5.11	chrI:13143189-14566044	wt_PVD	daf_PVD	NOTEST	0	0	0	0	1	1	no
XLOC_001481	XLOC_001481	F17B5.4	chrI:13143189-14566044	wt_PVD	daf_PVD	NOTEST	0	0.136211	inf	0	1	1	no
XLOC_001482	XLOC_001482	F17B5.6	chrI:13143189-14566044	wt_PVD	daf_PVD	NOTEST	0	0	0	0	1	1	no
XLOC_001483	XLOC_001483	clec-110	chrI:13143189-14566044	wt_PVD	daf_PVD	NOTEST	0.112434	0.0949323	-0.244112	0	1	1	no
XLOC_001484	XLOC_001484	ZK1225.1	chrI:13143189-14566044	wt_PVD	daf_PVD	NOTEST	0	0.119478	inf	0	1	1	no
XLOC_001485	XLOC_001485	ZK1225.2	chrI:13143189-14566044	wt_PVD	daf_PVD	NOTEST	0	0.035506	inf	0	1	1	no
XLOC_001488	XLOC_001488	ZK1053.7	chrI:13143189-14566044	wt_PVD	daf_PVD	NOTEST	0	0	0	0	1	1	no
XLOC_001490	XLOC_001490	ZK1053.3	chrI:13143189-14566044	wt_PVD	daf_PVD	NOTEST	0.0243343	0.119859	2.30027	0	1	1	no
XLOC_001492	XLOC_001492	vet-6	chrI:13143189-14566044	wt_PVD	daf_PVD	NOTEST	0	0.172636	inf	0	1	1	no
XLOC_001495	XLOC_001495	M01E5.8	chrI:13143189-14566044	wt_PVD	daf_PVD	NOTEST	0	0	0	0	1	1	no
XLOC_001499	XLOC_001499	F52C9.10	chrI:13143189-14566044	wt_PVD	daf_PVD	NOTEST	0	0	0	0	1	1	no
XLOC_001500	XLOC_001500	T04D3.10	chrI:13143189-14566044	wt_PVD	daf_PVD	NOTEST	0	0	0	0	1	1	no
XLOC_001502	XLOC_001502	T10B10.14	chrI:13143189-14566044	wt_PVD	daf_PVD	NOTEST	0	0	0	0	1	1	no
XLOC_001503	XLOC_001503	Y40B1A.2,Y40B1A.3	chrI:13143189-14566044	wt_PVD	daf_PVD	NOTEST	0.41899	0.423474	0.0153586	0	1	1	no
XLOC_001504	XLOC_001504	C01A2.9	chrI:13143189-14566044	wt_PVD	daf_PVD	NOTEST	0	0	0	0	1	1	no
XLOC_001505	XLOC_001505	C01A2.6	chrI:13143189-14566044	wt_PVD	daf_PVD	NOTEST	0.334325	0.533016	0.672927	0	1	1	no
XLOC_001510	XLOC_001510	ZK402.6	chrI:13143189-14566044	wt_PVD	daf_PVD	NOTEST	0	0	0	0	1	1	no
XLOC_001512	XLOC_001512	W05H12.1	chrI:13143189-14566044	wt_PVD	daf_PVD	NOTEST	0.206623	0.430026	1.05742	0	1	1	no
XLOC_001513	XLOC_001513	Y40B1B.10	chrI:13143189-14566044	wt_PVD	daf_PVD	NOTEST	0	0	0	0	1	1	no
XLOC_001517	XLOC_001517	ndx-8	chrI:13143189-14566044	wt_PVD	daf_PVD	NOTEST	0.409149	0.398273	-0.0388689	0	1	1	no
XLOC_001519	XLOC_001519	mir-1824	chrI:13143189-14566044	wt_PVD	daf_PVD	NOTEST	0	0	0	0	1	1	no
XLOC_001526	XLOC_001526	mir-8205	chrI:13143189-14566044	wt_PVD	daf_PVD	NOTEST	0	0	0	0	1	1	no
XLOC_001531	XLOC_001531	Y6B3B.3	chrI:13143189-14566044	wt_PVD	daf_PVD	NOTEST	0.256434	0.487482	0.926764	0	1	1	no
XLOC_001532	XLOC_001532	Y57G11C.1141	chrI:13143189-14566044	wt_PVD	daf_PVD	NOTEST	0	0	0	0	1	1	no
XLOC_001533	XLOC_001533	Y6B3B.15	chrI:13143189-14566044	wt_PVD	daf_PVD	NOTEST	0	0	0	0	1	1	no
XLOC_001534	XLOC_001534	Y6B3B.7	chrI:13143189-14566044	wt_PVD	daf_PVD	NOTEST	0.329642	0.309944	-0.0888926	0	1	1	no
XLOC_001537	XLOC_001537	21ur-15569,21ur-15587	chrI:13143189-14566044	wt_PVD	daf_PVD	NOTEST	0	0	0	0	1	1	no
XLOC_001538	XLOC_001538	mir-2218.1	chrI:13143189-14566044	wt_PVD	daf_PVD	NOTEST	0	0	0	0	1	1	no
XLOC_001539	XLOC_001539	21ur-15386	chrI:13143189-14566044	wt_PVD	daf_PVD	NOTEST	0	0	0	0	1	1	no
XLOC_001544	XLOC_001544	Y71A12B.3	chrI:13143189-14566044	wt_PVD	daf_PVD	NOTEST	0	0	0	0	1	1	no
XLOC_001545	XLOC_001545	trp-4	chrI:13143189-14566044	wt_PVD	daf_PVD	NOTEST	0.0170583	0.223842	3.71393	0	1	1	no
XLOC_001546	XLOC_001546	clec-111	chrI:13143189-14566044	wt_PVD	daf_PVD	NOTEST	0	0	0	0	1	1	no
XLOC_001547	XLOC_001547	clec-112	chrI:13143189-14566044	wt_PVD	daf_PVD	NOTEST	0	0	0	0	1	1	no
XLOC_001548	XLOC_001548	Y71A12B.33	chrI:13143189-14566044	wt_PVD	daf_PVD	NOTEST	0	0	0	0	1	1	no
XLOC_001549	XLOC_001549	Y71A12B.8	chrI:13143189-14566044	wt_PVD	daf_PVD	NOTEST	0	0.109164	inf	0	1	1	no
XLOC_001551	XLOC_001551	Y71A12B.10	chrI:13143189-14566044	wt_PVD	daf_PVD	NOTEST	0.482653	0.416982	-0.211004	0	1	1	no
XLOC_001554	XLOC_001554	Y71A12B.15	chrI:13143189-14566044	wt_PVD	daf_PVD	NOTEST	0.0237764	0.0210072	-0.178647	0	1	1	no
XLOC_001555	XLOC_001555	ZC334.7	chrI:13143189-14566044	wt_PVD	daf_PVD	NOTEST	0	0.118237	inf	0	1	1	no
XLOC_001556	XLOC_001556	Y57A10B.9	chrI:13143189-14566044	wt_PVD	daf_PVD	NOTEST	0	0	0	0	1	1	no
XLOC_001558	XLOC_001558	ins-25	chrI:13143189-14566044	wt_PVD	daf_PVD	NOTEST	0	0	0	0	1	1	no
XLOC_001559	XLOC_001559	ins-27	chrI:13143189-14566044	wt_PVD	daf_PVD	NOTEST	0.0724163	0.461428	2.67172	0	1	1	no
XLOC_001560	XLOC_001560	ZC334.17	chrI:13143189-14566044	wt_PVD	daf_PVD	NOTEST	0	0	0	0	1	1	no
XLOC_001561	XLOC_001561	nhr-276	chrI:13143189-14566044	wt_PVD	daf_PVD	NOTEST	0	0.577408	inf	0	1	1	no
XLOC_001562	XLOC_001562	hmg-6	chrI:13143189-14566044	wt_PVD	daf_PVD	NOTEST	0	0	0	0	1	1	no
XLOC_001564	XLOC_001564	fbxb-56	chrI:13143189-14566044	wt_PVD	daf_PVD	NOTEST	0.217476	0.338429	0.638001	0	1	1	no
XLOC_001565	XLOC_001565	fbxb-101	chrI:13143189-14566044	wt_PVD	daf_PVD	NOTEST	0.050787	0.0726494	0.516493	0	1	1	no
XLOC_001568	XLOC_001568	C37A5.5	chrI:13143189-14566044	wt_PVD	daf_PVD	NOTEST	0	1.2212	inf	0	1	1	no
XLOC_001569	XLOC_001569	fipr-22	chrI:13143189-14566044	wt_PVD	daf_PVD	NOTEST	0	0.252455	inf	0	1	1	no
XLOC_001572	XLOC_001572	C37A5.11	chrI:13143189-14566044	wt_PVD	daf_PVD	NOTEST	0	0	0	0	1	1	no
XLOC_001574	XLOC_001574	C49A1.1	chrI:13143189-14566044	wt_PVD	daf_PVD	NOTEST	0	0.632889	inf	0	1	1	no
XLOC_001575	XLOC_001575	C49A1.5	chrI:13143189-14566044	wt_PVD	daf_PVD	NOTEST	0	0.046832	inf	0	1	1	no
XLOC_001576	XLOC_001576	clec-115	chrI:13143189-14566044	wt_PVD	daf_PVD	NOTEST	0.0528865	0.0177125	-1.57813	0	1	1	no
XLOC_001577	XLOC_001577	clec-116	chrI:13143189-14566044	wt_PVD	daf_PVD	NOTEST	0	0.0403976	inf	0	1	1	no
XLOC_001582	XLOC_001582	F49B2.3	chrI:13143189-14566044	wt_PVD	daf_PVD	NOTEST	0.011421	0.160605	3.81377	0	1	1	no
XLOC_001584	XLOC_001584	F49B2.6	chrI:13143189-14566044	wt_PVD	daf_PVD	NOTEST	0.277717	0.217703	-0.351253	0	1	1	no
XLOC_001595	XLOC_001595	Y105E8B.13	chrI:14675590-14700530	wt_PVD	daf_PVD	NOTEST	0	0	0	0	1	1	no
XLOC_001596	XLOC_001596	Y105E8B.12	chrI:14675590-14700530	wt_PVD	daf_PVD	NOTEST	0	0	0	0	1	1	no
XLOC_001600	XLOC_001600	K05C4.10	chrI:14725284-14726120	wt_PVD	daf_PVD	NOTEST	0	0.284517	inf	0	1	1	no
XLOC_001601	XLOC_001601	K05C4.8	chrI:14731099-14737278	wt_PVD	daf_PVD	NOTEST	0.247184	0.357769	0.533446	0	1	1	no
XLOC_001608	XLOC_001608	F39B2.13	chrI:14759654-14769029	wt_PVD	daf_PVD	NOTEST	0.273366	0	#NAME?	0	1	1	no
XLOC_001611	XLOC_001611	F39B2.12	chrI:14791026-14797161	wt_PVD	daf_PVD	NOTEST	0	0	0	0	1	1	no
XLOC_001616	XLOC_001616	-	chrI:14829237-14829659	wt_PVD	daf_PVD	NOTEST	0.0712555	0.411245	2.52893	0	1	1	no
XLOC_001617	XLOC_001617	F32A7.9	chrI:14829835-14834810	wt_PVD	daf_PVD	NOTEST	0	0	0	0	1	1	no
XLOC_001618	XLOC_001618	F32A7.8	chrI:14838905-14839127	wt_PVD	daf_PVD	NOTEST	0	0	0	0	1	1	no
XLOC_001621	XLOC_001621	str-245	chrI:14846466-14863759	wt_PVD	daf_PVD	NOTEST	0.155052	0.0280601	-2.46616	0	1	1	no
XLOC_001622	XLOC_001622	F11C3.1	chrI:14867912-14871354	wt_PVD	daf_PVD	NOTEST	0	0.134788	inf	0	1	1	no
XLOC_001631	XLOC_001631	tag-4	chrI:14984166-14987647	wt_PVD	daf_PVD	NOTEST	0.0207371	0	#NAME?	0	1	1	no
XLOC_001647	XLOC_001647	21ur-13877	chrI:115655-115676	wt_PVD	daf_PVD	NOTEST	0	0	0	0	1	1	no
XLOC_001653	XLOC_001653	Y48G1BM.7	chrI:238615-239021	wt_PVD	daf_PVD	NOTEST	0	0	0	0	1	1	no
XLOC_001655	XLOC_001655	Y48G1BR.1	chrI:254708-259155	wt_PVD	daf_PVD	NOTEST	0.0184764	0.212164	3.52142	0	1	1	no
XLOC_001656	XLOC_001656	T13E5.1	chrI:263501-263618	wt_PVD	daf_PVD	NOTEST	0	0	0	0	1	1	no
XLOC_001657	XLOC_001657	21ur-13405,21ur-15400	chrI:272602-272627	wt_PVD	daf_PVD	NOTEST	0	0	0	0	1	1	no
XLOC_001668	XLOC_001668	W04C9.6	chrI:484128-521588	wt_PVD	daf_PVD	NOTEST	0.355933	0.2411	-0.561972	0	1	1	no
XLOC_001670	XLOC_001670	-	chrI:523939-533302	wt_PVD	daf_PVD	NOTEST	0	0.134597	inf	0	1	1	no
XLOC_001671	XLOC_001671	Y65B4BL.12	chrI:523939-533302	wt_PVD	daf_PVD	NOTEST	0	0.211011	inf	0	1	1	no
XLOC_001672	XLOC_001672	Y65B4BR.10	chrI:535598-542203	wt_PVD	daf_PVD	NOTEST	0	0	0	0	1	1	no
XLOC_001673	XLOC_001673	ceh-9	chrI:565442-566394	wt_PVD	daf_PVD	NOTEST	0.486993	0	#NAME?	0	1	1	no
XLOC_001675	XLOC_001675	F56A6.5	chrI:582307-583621	wt_PVD	daf_PVD	NOTEST	0.228708	0	#NAME?	0	1	1	no
XLOC_001678	XLOC_001678	Y65B4A.10	chrI:614649-637850	wt_PVD	daf_PVD	NOTEST	0	1.98283	inf	0	1	1	no
XLOC_001679	XLOC_001679	Y65B4A.11	chrI:614649-637850	wt_PVD	daf_PVD	NOTEST	0	0	0	0	1	1	no
XLOC_001692	XLOC_001692	C53C7.6	chrI:745890-756987	wt_PVD	daf_PVD	NOTEST	0	0	0	0	1	1	no
XLOC_001694	XLOC_001694	-	chrI:762810-776359	wt_PVD	daf_PVD	NOTEST	0	4.29163e-67	inf	0	1	1	no
XLOC_001695	XLOC_001695	T06A4.4	chrI:762810-776359	wt_PVD	daf_PVD	NOTEST	0	0	0	0	1	1	no
XLOC_001696	XLOC_001696	Y73A3A.1	chrI:796999-797298	wt_PVD	daf_PVD	NOTEST	0	0	0	0	1	1	no
XLOC_001697	XLOC_001697	Y73A3A.2	chrI:801557-801701	wt_PVD	daf_PVD	NOTEST	0	0	0	0	1	1	no
XLOC_001698	XLOC_001698	ZC123.7	chrI:803404-835299	wt_PVD	daf_PVD	NOTEST	0	0	0	0	1	1	no
XLOC_001701	XLOC_001701	Y54G9A.11	chrI:872670-895102	wt_PVD	daf_PVD	NOTEST	0	0	0	0	1	1	no
XLOC_001704	XLOC_001704	T12C9.8,Y49E10.31	chrI:938413-1655335	wt_PVD	daf_PVD	NOTEST	0	0	0	0	1	1	no
XLOC_001707	XLOC_001707	C54G6.7	chrI:938413-1655335	wt_PVD	daf_PVD	NOTEST	0.0424412	0.327539	2.94813	0	1	1	no
XLOC_001714	XLOC_001714	BE10.7	chrI:938413-1655335	wt_PVD	daf_PVD	NOTEST	0	0	0	0	1	1	no
XLOC_001717	XLOC_001717	Y48G8AL.18	chrI:938413-1655335	wt_PVD	daf_PVD	NOTEST	0	6.235	inf	0	1	1	no
XLOC_001723	XLOC_001723	grh-1	chrI:938413-1655335	wt_PVD	daf_PVD	NOTEST	0.0593191	0.322096	2.44092	0	1	1	no
XLOC_001724	XLOC_001724	Y48G8AR.6	chrI:938413-1655335	wt_PVD	daf_PVD	NOTEST	0	0	0	0	1	1	no
XLOC_001725	XLOC_001725	Y48G8AR.4	chrI:938413-1655335	wt_PVD	daf_PVD	NOTEST	0	0	0	0	1	1	no
XLOC_001726	XLOC_001726	K12C11.8	chrI:938413-1655335	wt_PVD	daf_PVD	NOTEST	0.456846	0	#NAME?	0	1	1	no
XLOC_001732	XLOC_001732	F47G6.6	chrI:938413-1655335	wt_PVD	daf_PVD	NOTEST	0	0	0	0	1	1	no
XLOC_001734	XLOC_001734	21ur-13232	chrI:938413-1655335	wt_PVD	daf_PVD	NOTEST	0	0	0	0	1	1	no
XLOC_001736	XLOC_001736	21ur-12465	chrI:938413-1655335	wt_PVD	daf_PVD	NOTEST	0	0	0	0	1	1	no
XLOC_001737	XLOC_001737	Y92H12A.8	chrI:938413-1655335	wt_PVD	daf_PVD	NOTEST	0	0	0	0	1	1	no
XLOC_001738	XLOC_001738	cpx-1	chrI:938413-1655335	wt_PVD	daf_PVD	NOTEST	0.395553	0	#NAME?	0	1	1	no
XLOC_001747	XLOC_001747	Y71G12B.36	chrI:1721598-1751065	wt_PVD	daf_PVD	NOTEST	0	0	0	0	1	1	no
XLOC_001756	XLOC_001756	M01D7.10	chrI:1834877-1843907	wt_PVD	daf_PVD	NOTEST	0	0	0	0	1	1	no
XLOC_001757	XLOC_001757	M01D7.9	chrI:1851734-1852228	wt_PVD	daf_PVD	NOTEST	0	0	0	0	1	1	no
XLOC_001758	XLOC_001758	-	chrI:1853776-1855415	wt_PVD	daf_PVD	NOTEST	0.0369377	0.151532	2.03646	0	1	1	no
XLOC_001762	XLOC_001762	anr-19	chrI:1885163-1923088	wt_PVD	daf_PVD	NOTEST	0	0	0	0	1	1	no
XLOC_001763	XLOC_001763	Y51F10.15	chrI:1945815-1949522	wt_PVD	daf_PVD	NOTEST	0.353354	0.776558	1.13598	0	1	1	no
XLOC_001765	XLOC_001765	gap-3	chrI:1988725-2010482	wt_PVD	daf_PVD	NOTEST	0.41711	0.385835	-0.112445	0	1	1	no
XLOC_001769	XLOC_001769	Y37E3.26	chrI:2065751-2069052	wt_PVD	daf_PVD	NOTEST	0	0	0	0	1	1	no
XLOC_001771	XLOC_001771	Y37E3.22	chrI:2069095-2070894	wt_PVD	daf_PVD	NOTEST	0	0	0	0	1	1	no
XLOC_001772	XLOC_001772	Y37E3.21	chrI:2069095-2070894	wt_PVD	daf_PVD	NOTEST	0	0	0	0	1	1	no
XLOC_001775	XLOC_001775	Y50D7A.16	chrI:2096289-2096309	wt_PVD	daf_PVD	NOTEST	0	0	0	0	1	1	no
XLOC_001780	XLOC_001780	gcy-17	chrI:2223354-2233101	wt_PVD	daf_PVD	NOTEST	0	0.0316586	inf	0	1	1	no
XLOC_001793	XLOC_001793	Y39G10AR.26	chrI:2249766-2489501	wt_PVD	daf_PVD	NOTEST	0	0	0	0	1	1	no
XLOC_001798	XLOC_001798	inx-19	chrI:2249766-2489501	wt_PVD	daf_PVD	NOTEST	0.0393205	0.261723	2.73469	0	1	1	no
XLOC_001802	XLOC_001802	-	chrI:2506553-2510353	wt_PVD	daf_PVD	NOTEST	0	0	0	0	1	1	no
XLOC_001803	XLOC_001803	Y23H5B.10	chrI:2514168-2514313	wt_PVD	daf_PVD	NOTEST	0	0	0	0	1	1	no
XLOC_001805	XLOC_001805	nspd-8	chrI:2551376-2551592	wt_PVD	daf_PVD	NOTEST	0	0	0	0	1	1	no
XLOC_001810	XLOC_001810	K07A3.4	chrI:2571529-2967292	wt_PVD	daf_PVD	NOTEST	0	0	0	0	1	1	no
XLOC_001811	XLOC_001811	Y23H5A.11	chrI:2571529-2967292	wt_PVD	daf_PVD	NOTEST	0	0	0	0	1	1	no
XLOC_001817	XLOC_001817	F40E3.9	chrI:2571529-2967292	wt_PVD	daf_PVD	NOTEST	0	0	0	0	1	1	no
XLOC_001819	XLOC_001819	F32B5.15	chrI:2571529-2967292	wt_PVD	daf_PVD	NOTEST	0	0	0	0	1	1	no
XLOC_001821	XLOC_001821	F32B5.16	chrI:2571529-2967292	wt_PVD	daf_PVD	NOTEST	0	0	0	0	1	1	no
XLOC_001822	XLOC_001822	Y71F9B.21	chrI:2571529-2967292	wt_PVD	daf_PVD	NOTEST	0	0	0	0	1	1	no
XLOC_001837	XLOC_001837	W10C8.17	chrI:2571529-2967292	wt_PVD	daf_PVD	NOTEST	0	0	0	0	1	1	no
XLOC_001838	XLOC_001838	W10C8.12	chrI:2571529-2967292	wt_PVD	daf_PVD	NOTEST	0	0	0	0	1	1	no
XLOC_001839	XLOC_001839	W10C8.3	chrI:2571529-2967292	wt_PVD	daf_PVD	NOTEST	0	0	0	0	1	1	no
XLOC_001840	XLOC_001840	W10C8.13	chrI:2571529-2967292	wt_PVD	daf_PVD	NOTEST	0	0	0	0	1	1	no
XLOC_001841	XLOC_001841	W10C8.15	chrI:2571529-2967292	wt_PVD	daf_PVD	NOTEST	0	1.77562	inf	0	1	1	no
XLOC_001842	XLOC_001842	W10C8.11	chrI:2571529-2967292	wt_PVD	daf_PVD	NOTEST	0	0	0	0	1	1	no
XLOC_001848	XLOC_001848	Y71F9AL.19	chrI:2571529-2967292	wt_PVD	daf_PVD	NOTEST	2.1114	2.90541	0.460539	0	1	1	no
XLOC_001850	XLOC_001850	mir-5546	chrI:2571529-2967292	wt_PVD	daf_PVD	NOTEST	0	0	0	0	1	1	no
XLOC_001851	XLOC_001851	Y71F9AL.24	chrI:2571529-2967292	wt_PVD	daf_PVD	NOTEST	0	0	0	0	1	1	no
XLOC_001854	XLOC_001854	Y71F9AM.8	chrI:2571529-2967292	wt_PVD	daf_PVD	NOTEST	1.09502	0.459238	-1.25364	0	1	1	no
XLOC_001856	XLOC_001856	Y71F9AR.9	chrI:2967617-2967742	wt_PVD	daf_PVD	NOTEST	0	0	0	0	1	1	no
XLOC_001857	XLOC_001857	Y71F9AR.8	chrI:2973511-2973593	wt_PVD	daf_PVD	NOTEST	0	0	0	0	1	1	no
XLOC_001861	XLOC_001861	Y17D7C.7	chrI:2986150-2996096	wt_PVD	daf_PVD	NOTEST	0	0	0	0	1	1	no
XLOC_001867	XLOC_001867	mod-5	chrI:3035239-3047796	wt_PVD	daf_PVD	NOTEST	0	0.115666	inf	0	1	1	no
XLOC_001870	XLOC_001870	C45E1.6	chrI:3097984-3109586	wt_PVD	daf_PVD	NOTEST	0	0	0	0	1	1	no
XLOC_001872	XLOC_001872	C45E1.4	chrI:3114656-3117699	wt_PVD	daf_PVD	NOTEST	0.0813811	0.105248	0.371022	0	1	1	no
XLOC_001880	XLOC_001880	Y54E10A.13	chrI:3199541-3203231	wt_PVD	daf_PVD	NOTEST	0.153242	0.693419	2.17792	0	1	1	no
XLOC_001884	XLOC_001884	Y54E10A.26	chrI:3229025-3605697	wt_PVD	daf_PVD	NOTEST	0	0.645946	inf	0	1	1	no
XLOC_001885	XLOC_001885	Y105E8A.45	chrI:3229025-3605697	wt_PVD	daf_PVD	NOTEST	0	0	0	0	1	1	no
XLOC_001886	XLOC_001886	Y54E10A.23	chrI:3229025-3605697	wt_PVD	daf_PVD	NOTEST	0	0	0	0	1	1	no
XLOC_001897	XLOC_001897	anr-45	chrI:3229025-3605697	wt_PVD	daf_PVD	NOTEST	0.0357614	0.141616	1.98551	0	1	1	no
XLOC_001903	XLOC_001903	Y47G6A.17	chrI:3229025-3605697	wt_PVD	daf_PVD	NOTEST	0.055608	0.0702465	0.337132	0	1	1	no
XLOC_001904	XLOC_001904	2RSSE.6	chrI:3229025-3605697	wt_PVD	daf_PVD	NOTEST	0	0	0	0	1	1	no
XLOC_001907	XLOC_001907	Y47G6A.30	chrI:3229025-3605697	wt_PVD	daf_PVD	NOTEST	0.780318	0.220856	-1.82096	0	1	1	no
XLOC_001908	XLOC_001908	Y47G6A.38	chrI:3229025-3605697	wt_PVD	daf_PVD	NOTEST	0	1.45004	inf	0	1	1	no
XLOC_001911	XLOC_001911	Y6B3B.15	chrI:3229025-3605697	wt_PVD	daf_PVD	NOTEST	0	0	0	0	1	1	no
XLOC_001912	XLOC_001912	Y57G11C.1141	chrI:3229025-3605697	wt_PVD	daf_PVD	NOTEST	0	0	0	0	1	1	no
XLOC_001920	XLOC_001920	col-50	chrI:3649195-3652602	wt_PVD	daf_PVD	NOTEST	0	0.371194	inf	0	1	1	no
XLOC_001921	XLOC_001921	acd-5	chrI:3655634-3662162	wt_PVD	daf_PVD	NOTEST	0	0.212805	inf	0	1	1	no
XLOC_001922	XLOC_001922	smp-2	chrI:3666381-3671664	wt_PVD	daf_PVD	NOTEST	0.444497	0.265626	-0.742774	0	1	1	no
XLOC_001929	XLOC_001929	Y8G1A.3	chrI:3745504-3748148	wt_PVD	daf_PVD	NOTEST	0	0	0	0	1	1	no
XLOC_001933	XLOC_001933	C32E8.12	chrI:3762671-3774503	wt_PVD	daf_PVD	NOTEST	0	0.858885	inf	0	1	1	no
XLOC_001950	XLOC_001950	21ur-13258	chrI:3892334-3895274	wt_PVD	daf_PVD	NOTEST	0	0	0	0	1	1	no
XLOC_001958	XLOC_001958	F47B3.9	chrI:3956077-3956140	wt_PVD	daf_PVD	NOTEST	0	0	0	0	1	1	no
XLOC_001959	XLOC_001959	F47B3.5	chrI:3963117-3964180	wt_PVD	daf_PVD	NOTEST	0.167065	0.0361698	-2.20755	0	1	1	no
XLOC_001960	XLOC_001960	F47B3.1,F47B3.6	chrI:3965740-3967282	wt_PVD	daf_PVD	NOTEST	0	0.133323	inf	0	1	1	no
XLOC_001965	XLOC_001965	21ur-15385	chrI:3999350-4031629	wt_PVD	daf_PVD	NOTEST	0	0	0	0	1	1	no
XLOC_001966	XLOC_001966	21ur-14824	chrI:4035744-4090886	wt_PVD	daf_PVD	NOTEST	0	0	0	0	1	1	no
XLOC_001970	XLOC_001970	E01A2.11	chrI:4132502-4142318	wt_PVD	daf_PVD	NOTEST	0	0	0	0	1	1	no
XLOC_001971	XLOC_001971	E01A2.9	chrI:4132502-4142318	wt_PVD	daf_PVD	NOTEST	0	0	0	0	1	1	no
XLOC_001974	XLOC_001974	E01A2.8	chrI:4147379-4148257	wt_PVD	daf_PVD	NOTEST	0	0	0	0	1	1	no
XLOC_001989	XLOC_001989	ZK973.19	chrI:4321095-4358873	wt_PVD	daf_PVD	NOTEST	0	0	0	0	1	1	no
XLOC_001990	XLOC_001990	ZK973.24	chrI:4321095-4358873	wt_PVD	daf_PVD	NOTEST	0	0	0	0	1	1	no
XLOC_001991	XLOC_001991	ZK973.23	chrI:4321095-4358873	wt_PVD	daf_PVD	NOTEST	0.483179	0	#NAME?	0	1	1	no
XLOC_001992	XLOC_001992	ZK973.15	chrI:4321095-4358873	wt_PVD	daf_PVD	NOTEST	0	0	0	0	1	1	no
XLOC_001993	XLOC_001993	ZK973.20	chrI:4321095-4358873	wt_PVD	daf_PVD	NOTEST	0	0	0	0	1	1	no
XLOC_001994	XLOC_001994	ZK973.21	chrI:4321095-4358873	wt_PVD	daf_PVD	NOTEST	0	0	0	0	1	1	no
XLOC_001995	XLOC_001995	ZK973.20	chrI:4321095-4358873	wt_PVD	daf_PVD	NOTEST	0	0	0	0	1	1	no
XLOC_001996	XLOC_001996	ZK973.21	chrI:4321095-4358873	wt_PVD	daf_PVD	NOTEST	0	0	0	0	1	1	no
XLOC_001997	XLOC_001997	ZK973.20	chrI:4321095-4358873	wt_PVD	daf_PVD	NOTEST	0	0	0	0	1	1	no
XLOC_001998	XLOC_001998	ZK973.22	chrI:4321095-4358873	wt_PVD	daf_PVD	NOTEST	0	0	0	0	1	1	no
XLOC_001999	XLOC_001999	ZK973.14	chrI:4321095-4358873	wt_PVD	daf_PVD	NOTEST	0	0	0	0	1	1	no
XLOC_002000	XLOC_002000	ZK973.21	chrI:4321095-4358873	wt_PVD	daf_PVD	NOTEST	0	0	0	0	1	1	no
XLOC_002001	XLOC_002001	ZK973.20	chrI:4321095-4358873	wt_PVD	daf_PVD	NOTEST	0	0	0	0	1	1	no
XLOC_002002	XLOC_002002	ZK973.21	chrI:4321095-4358873	wt_PVD	daf_PVD	NOTEST	0	0	0	0	1	1	no
XLOC_002003	XLOC_002003	ZK973.20	chrI:4321095-4358873	wt_PVD	daf_PVD	NOTEST	0	0	0	0	1	1	no
XLOC_002008	XLOC_002008	T21E12.7	chrI:4410871-4411061	wt_PVD	daf_PVD	NOTEST	0	0	0	0	1	1	no
XLOC_002014	XLOC_002014	linc-104	chrI:4451201-4469446	wt_PVD	daf_PVD	NOTEST	0	0.107461	inf	0	1	1	no
XLOC_002015	XLOC_002015	21ur-14920	chrI:4479639-4479660	wt_PVD	daf_PVD	NOTEST	0	0	0	0	1	1	no
XLOC_002016	XLOC_002016	T01A4.8	chrI:4481217-4516315	wt_PVD	daf_PVD	NOTEST	0	0	0	0	1	1	no
XLOC_002019	XLOC_002019	T01A4.6	chrI:4481217-4516315	wt_PVD	daf_PVD	NOTEST	0	0	0	0	1	1	no
XLOC_002023	XLOC_002023	Y119C1B.13	chrI:4539889-4540027	wt_PVD	daf_PVD	NOTEST	0	0	0	0	1	1	no
XLOC_002026	XLOC_002026	ceh-17	chrI:4568962-4570025	wt_PVD	daf_PVD	NOTEST	0	0.267509	inf	0	1	1	no
XLOC_002027	XLOC_002027	col-52	chrI:4571214-4572664	wt_PVD	daf_PVD	NOTEST	0	0.300704	inf	0	1	1	no
XLOC_002029	XLOC_002029	D1007.3	chrI:4573661-5270937	wt_PVD	daf_PVD	NOTEST	0	0.0952591	inf	0	1	1	no
XLOC_002033	XLOC_002033	21ur-12411	chrI:4573661-5270937	wt_PVD	daf_PVD	NOTEST	0	0	0	0	1	1	no
XLOC_002034	XLOC_002034	D1007.19	chrI:4573661-5270937	wt_PVD	daf_PVD	NOTEST	0	0	0	0	1	1	no
XLOC_002040	XLOC_002040	B0041.9	chrI:4573661-5270937	wt_PVD	daf_PVD	NOTEST	0	0	0	0	1	1	no
XLOC_002044	XLOC_002044	21ur-12047	chrI:4573661-5270937	wt_PVD	daf_PVD	NOTEST	0	0	0	0	1	1	no
XLOC_002045	XLOC_002045	linc-39	chrI:4573661-5270937	wt_PVD	daf_PVD	NOTEST	0	0	0	0	1	1	no
XLOC_002046	XLOC_002046	mir-244	chrI:4573661-5270937	wt_PVD	daf_PVD	NOTEST	0	0	0	0	1	1	no
XLOC_002052	XLOC_002052	C10H11.11	chrI:4573661-5270937	wt_PVD	daf_PVD	NOTEST	0	0	0	0	1	1	no
XLOC_002056	XLOC_002056	F54D7.9	chrI:4573661-5270937	wt_PVD	daf_PVD	NOTEST	0	0	0	0	1	1	no
XLOC_002060	XLOC_002060	C01F4.4	chrI:4573661-5270937	wt_PVD	daf_PVD	NOTEST	0	0	0	0	1	1	no
XLOC_002061	XLOC_002061	C01F4.8	chrI:4573661-5270937	wt_PVD	daf_PVD	NOTEST	0	0	0	0	1	1	no
XLOC_002062	XLOC_002062	F25F8.5	chrI:4573661-5270937	wt_PVD	daf_PVD	NOTEST	0	0	0	0	1	1	no
XLOC_002071	XLOC_002071	W03G9.11	chrI:4573661-5270937	wt_PVD	daf_PVD	NOTEST	0	0	0	0	1	1	no
XLOC_002076	XLOC_002076	F54C1.6	chrI:4573661-5270937	wt_PVD	daf_PVD	NOTEST	0.0407621	0.071386	0.80841	0	1	1	no
XLOC_002083	XLOC_002083	C30F8.5	chrI:4573661-5270937	wt_PVD	daf_PVD	NOTEST	0	0	0	0	1	1	no
XLOC_002090	XLOC_002090	C32E12.8	chrI:4573661-5270937	wt_PVD	daf_PVD	NOTEST	0	0	0	0	1	1	no
XLOC_002091	XLOC_002091	osr-1	chrI:4573661-5270937	wt_PVD	daf_PVD	NOTEST	0.428988	0.0836736	-2.35809	0	1	1	no
XLOC_002102	XLOC_002102	F48C1.12	chrI:5300727-5318127	wt_PVD	daf_PVD	NOTEST	0	0	0	0	1	1	no
XLOC_002106	XLOC_002106	F48C1.11	chrI:5333918-5334922	wt_PVD	daf_PVD	NOTEST	0.137237	0	#NAME?	0	1	1	no
XLOC_002107	XLOC_002107	F48C1.8	chrI:5335294-5337958	wt_PVD	daf_PVD	NOTEST	0.211452	0	#NAME?	0	1	1	no
XLOC_002109	XLOC_002109	F55A12.16	chrI:5345278-5345428	wt_PVD	daf_PVD	NOTEST	0	0	0	0	1	1	no
XLOC_002111	XLOC_002111	anr-38	chrI:5345930-5356935	wt_PVD	daf_PVD	NOTEST	0	0.233131	inf	0	1	1	no
XLOC_002113	XLOC_002113	F55A12.12,F55A12.14	chrI:5357948-5366790	wt_PVD	daf_PVD	NOTEST	0.31166	0	#NAME?	0	1	1	no
XLOC_002116	XLOC_002116	C24A11.5	chrI:5368456-5396752	wt_PVD	daf_PVD	NOTEST	0	0.303567	inf	0	1	1	no
XLOC_002119	XLOC_002119	C24A11.12	chrI:5401861-5412417	wt_PVD	daf_PVD	NOTEST	0	0	0	0	1	1	no
XLOC_002123	XLOC_002123	F27C1.11	chrI:5433991-5443031	wt_PVD	daf_PVD	NOTEST	0.0575868	0.0236281	-1.28524	0	1	1	no
XLOC_002124	XLOC_002124	F27C1.13	chrI:5443789-5446858	wt_PVD	daf_PVD	NOTEST	0	0	0	0	1	1	no
XLOC_002126	XLOC_002126	21ur-13508	chrI:5460533-5460554	wt_PVD	daf_PVD	NOTEST	0	0	0	0	1	1	no
XLOC_002131	XLOC_002131	C09D4.6	chrI:5486721-5487153	wt_PVD	daf_PVD	NOTEST	0.577846	0	#NAME?	0	1	1	no
XLOC_002133	XLOC_002133	C09D4.8	chrI:5494420-5494477	wt_PVD	daf_PVD	NOTEST	0	0	0	0	1	1	no
XLOC_002136	XLOC_002136	F59A3.14	chrI:5514671-5529778	wt_PVD	daf_PVD	NOTEST	0	0	0	0	1	1	no
XLOC_002139	XLOC_002139	F59A3.10	chrI:5542632-5543337	wt_PVD	daf_PVD	NOTEST	0	0	0	0	1	1	no
XLOC_002140	XLOC_002140	21ur-13147	chrI:5545704-5561668	wt_PVD	daf_PVD	NOTEST	0	0	0	0	1	1	no
XLOC_002142	XLOC_002142	M01A10.7	chrI:5545704-5561668	wt_PVD	daf_PVD	NOTEST	0	0	0	0	1	1	no
XLOC_002147	XLOC_002147	21ur-9108	chrI:5582104-5603484	wt_PVD	daf_PVD	NOTEST	0	0	0	0	1	1	no
XLOC_002148	XLOC_002148	F46F11.11	chrI:5604877-5607520	wt_PVD	daf_PVD	NOTEST	0	0	0	0	1	1	no
XLOC_002150	XLOC_002150	F46F11.12	chrI:5607657-5624478	wt_PVD	daf_PVD	NOTEST	0	0	0	0	1	1	no
XLOC_002159	XLOC_002159	T19B4.9	chrI:5707047-5707127	wt_PVD	daf_PVD	NOTEST	0	0	0	0	1	1	no
XLOC_002160	XLOC_002160	C04F1.5	chrI:5716565-5725359	wt_PVD	daf_PVD	NOTEST	0	0	0	0	1	1	no
XLOC_002161	XLOC_002161	C04F1.4	chrI:5716565-5725359	wt_PVD	daf_PVD	NOTEST	0	0	0	0	1	1	no
XLOC_002165	XLOC_002165	B0414.12	chrI:5776530-5792229	wt_PVD	daf_PVD	NOTEST	0	0	0	0	1	1	no
XLOC_002166	XLOC_002166	B0414.11	chrI:5776530-5792229	wt_PVD	daf_PVD	NOTEST	0	8.15719	inf	0	1	1	no
XLOC_002167	XLOC_002167	B0414.10	chrI:5776530-5792229	wt_PVD	daf_PVD	NOTEST	0	0	0	0	1	1	no
XLOC_002168	XLOC_002168	21ur-14150	chrI:5776530-5792229	wt_PVD	daf_PVD	NOTEST	0	0	0	0	1	1	no
XLOC_002178	XLOC_002178	C03B8.6	chrI:5842716-5843968	wt_PVD	daf_PVD	NOTEST	0	0	0	0	1	1	no
XLOC_002179	XLOC_002179	F33D11.6	chrI:5844838-5846469	wt_PVD	daf_PVD	NOTEST	0	0	0	0	1	1	no
XLOC_002181	XLOC_002181	F33D11.8	chrI:5854347-5855024	wt_PVD	daf_PVD	NOTEST	0.287734	0	#NAME?	0	1	1	no
XLOC_002183	XLOC_002183	C34G6.12	chrI:5871396-5871515	wt_PVD	daf_PVD	NOTEST	0	1.04079	inf	0	1	1	no
XLOC_002185	XLOC_002185	C34G6.11	chrI:5879141-5879557	wt_PVD	daf_PVD	NOTEST	0	0	0	0	1	1	no
XLOC_002187	XLOC_002187	21ur-13804	chrI:5902108-5918447	wt_PVD	daf_PVD	NOTEST	0	0	0	0	1	1	no
XLOC_002188	XLOC_002188	B0207.14	chrI:5918842-5938883	wt_PVD	daf_PVD	NOTEST	0	0	0	0	1	1	no
XLOC_002191	XLOC_002191	B0207.16	chrI:5949397-5949450	wt_PVD	daf_PVD	NOTEST	0	0	0	0	1	1	no
XLOC_002192	XLOC_002192	B0207.8	chrI:5951137-5951699	wt_PVD	daf_PVD	NOTEST	0	0	0	0	1	1	no
XLOC_002194	XLOC_002194	B0207.10	chrI:5959027-5959522	wt_PVD	daf_PVD	NOTEST	2.88577	0	#NAME?	0	1	1	no
XLOC_002202	XLOC_002202	B0025.6	chrI:6028489-6033454	wt_PVD	daf_PVD	NOTEST	0	0	0	0	1	1	no
XLOC_002203	XLOC_002203	ceh-2	chrI:6046951-6068034	wt_PVD	daf_PVD	NOTEST	0.0833765	0.207357	1.3144	0	1	1	no
XLOC_002205	XLOC_002205	mir-4926	chrI:6046951-6068034	wt_PVD	daf_PVD	NOTEST	0	0	0	0	1	1	no
XLOC_002208	XLOC_002208	ZK484.9	chrI:6081817-6085834	wt_PVD	daf_PVD	NOTEST	0	0	0	0	1	1	no
XLOC_002209	XLOC_002209	ZK484.10	chrI:6081817-6085834	wt_PVD	daf_PVD	NOTEST	0	0	0	0	1	1	no
XLOC_002214	XLOC_002214	21ur-14839	chrI:6100036-6100057	wt_PVD	daf_PVD	NOTEST	0	0	0	0	1	1	no
XLOC_002216	XLOC_002216	T27A3.9	chrI:6105680-6105756	wt_PVD	daf_PVD	NOTEST	0	0	0	0	1	1	no
XLOC_002217	XLOC_002217	T27A3.12	chrI:6105760-6105822	wt_PVD	daf_PVD	NOTEST	0	0	0	0	1	1	no
XLOC_002219	XLOC_002219	T27A3.11	chrI:6131271-6139047	wt_PVD	daf_PVD	NOTEST	0	0.0150968	inf	0	1	1	no
XLOC_002220	XLOC_002220	F56F4.10	chrI:6131271-6139047	wt_PVD	daf_PVD	NOTEST	0	1.56134	inf	0	1	1	no
XLOC_002221	XLOC_002221	F56F4.11	chrI:6131271-6139047	wt_PVD	daf_PVD	NOTEST	0	0	0	0	1	1	no
XLOC_002223	XLOC_002223	abt-6	chrI:6139217-6140680	wt_PVD	daf_PVD	NOTEST	0.0795097	0.567143	2.83451	0	1	1	no
XLOC_002225	XLOC_002225	T09B4.21	chrI:6150833-6159268	wt_PVD	daf_PVD	NOTEST	0	0	0	0	1	1	no
XLOC_002228	XLOC_002228	B0344.3	chrI:6164192-6164268	wt_PVD	daf_PVD	NOTEST	0	0	0	0	1	1	no
XLOC_002230	XLOC_002230	mir-1	chrI:6172663-6172798	wt_PVD	daf_PVD	NOTEST	0	0	0	0	1	1	no
XLOC_002231	XLOC_002231	T09B4.22	chrI:6176381-6194898	wt_PVD	daf_PVD	NOTEST	0	0	0	0	1	1	no
XLOC_002233	XLOC_002233	T05E7.4	chrI:6176381-6194898	wt_PVD	daf_PVD	NOTEST	0.138597	0	#NAME?	0	1	1	no
XLOC_002234	XLOC_002234	21ur-14010	chrI:6196175-6196196	wt_PVD	daf_PVD	NOTEST	0	0	0	0	1	1	no
XLOC_002238	XLOC_002238	T08B2.13	chrI:6211265-6220943	wt_PVD	daf_PVD	NOTEST	1.40364	0.876713	-0.678993	0	1	1	no
XLOC_002242	XLOC_002242	C48E7.14	chrI:6234697-6330172	wt_PVD	daf_PVD	NOTEST	0	0	0	0	1	1	no
XLOC_002244	XLOC_002244	C48E7.12	chrI:6234697-6330172	wt_PVD	daf_PVD	NOTEST	0	0	0	0	1	1	no
XLOC_002245	XLOC_002245	C48E7.13	chrI:6234697-6330172	wt_PVD	daf_PVD	NOTEST	0	0	0	0	1	1	no
XLOC_002250	XLOC_002250	C10G11.17	chrI:6234697-6330172	wt_PVD	daf_PVD	NOTEST	0	0	0	0	1	1	no
XLOC_002251	XLOC_002251	C10G11.15	chrI:6234697-6330172	wt_PVD	daf_PVD	NOTEST	0	0	0	0	1	1	no
XLOC_002252	XLOC_002252	C10G11.14	chrI:6234697-6330172	wt_PVD	daf_PVD	NOTEST	0	0	0	0	1	1	no
XLOC_002253	XLOC_002253	21ur-15496	chrI:6234697-6330172	wt_PVD	daf_PVD	NOTEST	0	0	0	0	1	1	no
XLOC_002254	XLOC_002254	C10G11.16	chrI:6234697-6330172	wt_PVD	daf_PVD	NOTEST	0	0	0	0	1	1	no
XLOC_002257	XLOC_002257	K04F10.8	chrI:6340947-6358397	wt_PVD	daf_PVD	NOTEST	0.467195	7.01098	3.90752	0	1	1	no
XLOC_002259	XLOC_002259	ZC308.6	chrI:6368135-6936931	wt_PVD	daf_PVD	NOTEST	0	0	0	0	1	1	no
XLOC_002260	XLOC_002260	ZC308.5	chrI:6368135-6936931	wt_PVD	daf_PVD	NOTEST	0	0.0483486	inf	0	1	1	no
XLOC_002262	XLOC_002262	ZC328.7	chrI:6368135-6936931	wt_PVD	daf_PVD	NOTEST	0	0	0	0	1	1	no
XLOC_002266	XLOC_002266	lron-6	chrI:6368135-6936931	wt_PVD	daf_PVD	NOTEST	0.238767	0	#NAME?	0	1	1	no
XLOC_002270	XLOC_002270	T23H2.6	chrI:6368135-6936931	wt_PVD	daf_PVD	NOTEST	0	0	0	0	1	1	no
XLOC_002274	XLOC_002274	K06A5.9	chrI:6368135-6936931	wt_PVD	daf_PVD	NOTEST	0	0	0	0	1	1	no
XLOC_002278	XLOC_002278	che-1	chrI:6368135-6936931	wt_PVD	daf_PVD	NOTEST	0.162807	0	#NAME?	0	1	1	no
XLOC_002280	XLOC_002280	T10E9.12	chrI:6368135-6936931	wt_PVD	daf_PVD	NOTEST	0	0.449851	inf	0	1	1	no
XLOC_002282	XLOC_002282	T10E9.13	chrI:6368135-6936931	wt_PVD	daf_PVD	NOTEST	0	0	0	0	1	1	no
XLOC_002288	XLOC_002288	F57B10.16	chrI:6368135-6936931	wt_PVD	daf_PVD	NOTEST	0.11187	0	#NAME?	0	1	1	no
XLOC_002289	XLOC_002289	F48A9.4	chrI:6368135-6936931	wt_PVD	daf_PVD	NOTEST	0	0	0	0	1	1	no
XLOC_002295	XLOC_002295	ZC581.13	chrI:6368135-6936931	wt_PVD	daf_PVD	NOTEST	0	0	0	0	1	1	no
XLOC_002298	XLOC_002298	C17F3.4	chrI:6368135-6936931	wt_PVD	daf_PVD	NOTEST	0	0	0	0	1	1	no
XLOC_002300	XLOC_002300	T23B3.7	chrI:6368135-6936931	wt_PVD	daf_PVD	NOTEST	0	0	0	0	1	1	no
XLOC_002302	XLOC_002302	T23B3.6	chrI:6368135-6936931	wt_PVD	daf_PVD	NOTEST	0.428371	0.0142724	-4.90756	0	1	1	no
XLOC_002311	XLOC_002311	F08B6.7	chrI:6368135-6936931	wt_PVD	daf_PVD	NOTEST	0	0	0	0	1	1	no
XLOC_002313	XLOC_002313	F53F8.10	chrI:6368135-6936931	wt_PVD	daf_PVD	NOTEST	0	0	0	0	1	1	no
XLOC_002316	XLOC_002316	C37A2.9	chrI:6368135-6936931	wt_PVD	daf_PVD	NOTEST	4.40409	0	#NAME?	0	1	1	no
XLOC_002321	XLOC_002321	linc-53	chrI:6368135-6936931	wt_PVD	daf_PVD	NOTEST	0.144854	0	#NAME?	0	1	1	no
XLOC_002325	XLOC_002325	srb-15	chrI:6368135-6936931	wt_PVD	daf_PVD	NOTEST	0	0.0213655	inf	0	1	1	no
XLOC_002327	XLOC_002327	bbs-9	chrI:6368135-6936931	wt_PVD	daf_PVD	NOTEST	0	0.0719266	inf	0	1	1	no
XLOC_002329	XLOC_002329	T10B11.9	chrI:6368135-6936931	wt_PVD	daf_PVD	NOTEST	0	0	0	0	1	1	no
XLOC_002338	XLOC_002338	F15C11.7	chrI:7029886-7030000	wt_PVD	daf_PVD	NOTEST	0	0	0	0	1	1	no
XLOC_002339	XLOC_002339	F15C11.5	chrI:7034157-7034365	wt_PVD	daf_PVD	NOTEST	0	0	0	0	1	1	no
XLOC_002340	XLOC_002340	21ur-15531	chrI:7035349-7035370	wt_PVD	daf_PVD	NOTEST	0	0	0	0	1	1	no
XLOC_002341	XLOC_002341	F15C11.4	chrI:7038906-7048879	wt_PVD	daf_PVD	NOTEST	0	0	0	0	1	1	no
XLOC_002344	XLOC_002344	W01A8.11	chrI:7065139-7069192	wt_PVD	daf_PVD	NOTEST	0	0	0	0	1	1	no
XLOC_002354	XLOC_002354	K10D3.9	chrI:7116733-7116829	wt_PVD	daf_PVD	NOTEST	9.13276	0	#NAME?	0	1	1	no
XLOC_002355	XLOC_002355	21ur-14256	chrI:7117791-7121553	wt_PVD	daf_PVD	NOTEST	0	0	0	0	1	1	no
XLOC_002356	XLOC_002356	K10D3.8	chrI:7121655-7122193	wt_PVD	daf_PVD	NOTEST	0	0	0	0	1	1	no
XLOC_002365	XLOC_002365	M05B5.10	chrI:7170013-7190685	wt_PVD	daf_PVD	NOTEST	0	0	0	0	1	1	no
XLOC_002379	XLOC_002379	21ur-14201	chrI:7283038-7286511	wt_PVD	daf_PVD	NOTEST	0	0	0	0	1	1	no
XLOC_002381	XLOC_002381	F13G3.13	chrI:7286751-7311732	wt_PVD	daf_PVD	NOTEST	0	0	0	0	1	1	no
XLOC_002387	XLOC_002387	21ur-13600	chrI:7327965-7327986	wt_PVD	daf_PVD	NOTEST	0	0	0	0	1	1	no
XLOC_002391	XLOC_002391	sue-1	chrI:7360116-7371456	wt_PVD	daf_PVD	NOTEST	0.108968	0.0913273	-0.254793	0	1	1	no
XLOC_002392	XLOC_002392	linc-141	chrI:7372292-7372526	wt_PVD	daf_PVD	NOTEST	0	0	0	0	1	1	no
XLOC_002394	XLOC_002394	col-35	chrI:7385903-7386932	wt_PVD	daf_PVD	NOTEST	0	0.223159	inf	0	1	1	no
XLOC_002396	XLOC_002396	C15A11.10	chrI:7389050-7396384	wt_PVD	daf_PVD	NOTEST	0	0	0	0	1	1	no
XLOC_002402	XLOC_002402	C26C6.12	chrI:7495437-7505576	wt_PVD	daf_PVD	NOTEST	0	0	0	0	1	1	no
XLOC_002404	XLOC_002404	21ur-12969	chrI:7509578-7514028	wt_PVD	daf_PVD	NOTEST	0	0	0	0	1	1	no
XLOC_002408	XLOC_002408	H15M21.1	chrI:7544613-7544726	wt_PVD	daf_PVD	NOTEST	0	0	0	0	1	1	no
XLOC_002412	XLOC_002412	-	chrI:7591266-7602214	wt_PVD	daf_PVD	NOTEST	2.73496e-59	3.64037e-137	-258.698	0	1	1	no
XLOC_002413	XLOC_002413	21ur-12259	chrI:7602319-7608175	wt_PVD	daf_PVD	NOTEST	0	0	0	0	1	1	no
XLOC_002414	XLOC_002414	F29D11.3	chrI:7611204-7611311	wt_PVD	daf_PVD	NOTEST	0	0	0	0	1	1	no
XLOC_002417	XLOC_002417	21ur-14981	chrI:7656449-7656470	wt_PVD	daf_PVD	NOTEST	0	0	0	0	1	1	no
XLOC_002425	XLOC_002425	F27D4.9	chrI:7723989-7729093	wt_PVD	daf_PVD	NOTEST	0	0	0	0	1	1	no
XLOC_002426	XLOC_002426	F27D4.11	chrI:7731032-7737979	wt_PVD	daf_PVD	NOTEST	0	0	0	0	1	1	no
XLOC_002429	XLOC_002429	D2005.1	chrI:7741935-8398621	wt_PVD	daf_PVD	NOTEST	0	0	0	0	1	1	no
XLOC_002430	XLOC_002430	D2005.6	chrI:7741935-8398621	wt_PVD	daf_PVD	NOTEST	0.0144019	0.142191	3.30351	0	1	1	no
XLOC_002437	XLOC_002437	R11A5.6	chrI:7741935-8398621	wt_PVD	daf_PVD	NOTEST	0.54065	0	#NAME?	0	1	1	no
XLOC_002439	XLOC_002439	F55D12.8	chrI:7741935-8398621	wt_PVD	daf_PVD	NOTEST	0	0	0	0	1	1	no
XLOC_002440	XLOC_002440	F55D12.9	chrI:7741935-8398621	wt_PVD	daf_PVD	NOTEST	0	0	0	0	1	1	no
XLOC_002446	XLOC_002446	T22C1.14	chrI:7741935-8398621	wt_PVD	daf_PVD	NOTEST	0	0	0	0	1	1	no
XLOC_002448	XLOC_002448	T22C1.12	chrI:7741935-8398621	wt_PVD	daf_PVD	NOTEST	0	0.302112	inf	0	1	1	no
XLOC_002451	XLOC_002451	C54G4.11	chrI:7741935-8398621	wt_PVD	daf_PVD	NOTEST	0	0	0	0	1	1	no
XLOC_002453	XLOC_002453	C54G4.15	chrI:7741935-8398621	wt_PVD	daf_PVD	NOTEST	0	0	0	0	1	1	no
XLOC_002455	XLOC_002455	C54G4.16	chrI:7741935-8398621	wt_PVD	daf_PVD	NOTEST	0	0	0	0	1	1	no
XLOC_002467	XLOC_002467	21ur-11977	chrI:7741935-8398621	wt_PVD	daf_PVD	NOTEST	0	0	0	0	1	1	no
XLOC_002468	XLOC_002468	del-4	chrI:7741935-8398621	wt_PVD	daf_PVD	NOTEST	0	0.0840115	inf	0	1	1	no
XLOC_002469	XLOC_002469	srz-3	chrI:7741935-8398621	wt_PVD	daf_PVD	NOTEST	0	0	0	0	1	1	no
XLOC_002476	XLOC_002476	ZK265.10,sre-23	chrI:7741935-8398621	wt_PVD	daf_PVD	NOTEST	0.0782785	0.289905	1.88889	0	1	1	no
XLOC_002477	XLOC_002477	ZK265.13	chrI:7741935-8398621	wt_PVD	daf_PVD	NOTEST	0	0	0	0	1	1	no
XLOC_002482	XLOC_002482	F52B5.10	chrI:7741935-8398621	wt_PVD	daf_PVD	NOTEST	0	0	0	0	1	1	no
XLOC_002485	XLOC_002485	cyp-36A1	chrI:7741935-8398621	wt_PVD	daf_PVD	NOTEST	0	0.0709631	inf	0	1	1	no
XLOC_002488	XLOC_002488	F16D3.8	chrI:7741935-8398621	wt_PVD	daf_PVD	NOTEST	0	8.04945	inf	0	1	1	no
XLOC_002489	XLOC_002489	T19A6.5	chrI:7741935-8398621	wt_PVD	daf_PVD	NOTEST	0	0	0	0	1	1	no
XLOC_002495	XLOC_002495	D1081.15	chrI:8459034-8459325	wt_PVD	daf_PVD	NOTEST	0	0	0	0	1	1	no
XLOC_002501	XLOC_002501	D1081.4	chrI:8474879-8476276	wt_PVD	daf_PVD	NOTEST	0.0994039	0.116907	0.233988	0	1	1	no
XLOC_002502	XLOC_002502	D1081.14	chrI:8479432-8479486	wt_PVD	daf_PVD	NOTEST	0	0	0	0	1	1	no
XLOC_002505	XLOC_002505	K02B12.10	chrI:8503344-8503443	wt_PVD	daf_PVD	NOTEST	0	0	0	0	1	1	no
XLOC_002509	XLOC_002509	K02B12.12	chrI:8513912-8531517	wt_PVD	daf_PVD	NOTEST	0.620263	0	#NAME?	0	1	1	no
XLOC_002511	XLOC_002511	M04C7.4	chrI:8540018-8541386	wt_PVD	daf_PVD	NOTEST	0	0	0	0	1	1	no
XLOC_002512	XLOC_002512	M04C7.3	chrI:8546056-8546719	wt_PVD	daf_PVD	NOTEST	0	0.112903	inf	0	1	1	no
XLOC_002515	XLOC_002515	daf-8	chrI:8584238-8587483	wt_PVD	daf_PVD	NOTEST	0.159971	0.0640361	-1.32086	0	1	1	no
XLOC_002520	XLOC_002520	F43G9.20	chrI:8631872-8632024	wt_PVD	daf_PVD	NOTEST	0	0	0	0	1	1	no
XLOC_002521	XLOC_002521	F43G9.14	chrI:8633241-8637963	wt_PVD	daf_PVD	NOTEST	0	0	0	0	1	1	no
XLOC_002525	XLOC_002525	K07A12.8	chrI:8669971-8673542	wt_PVD	daf_PVD	NOTEST	0.810571	0	#NAME?	0	1	1	no
XLOC_002527	XLOC_002527	K07A12.9	chrI:8676645-8681356	wt_PVD	daf_PVD	NOTEST	0	0	0	0	1	1	no
XLOC_002533	XLOC_002533	C36B1.16	chrI:8727261-8730915	wt_PVD	daf_PVD	NOTEST	0	0	0	0	1	1	no
XLOC_002551	XLOC_002551	ztf-26	chrI:8779322-9178789	wt_PVD	daf_PVD	NOTEST	0	0.184977	inf	0	1	1	no
XLOC_002552	XLOC_002552	F55H12.7	chrI:8779322-9178789	wt_PVD	daf_PVD	NOTEST	0.288458	0.361417	0.325301	0	1	1	no
XLOC_002556	XLOC_002556	T08G11.10	chrI:8779322-9178789	wt_PVD	daf_PVD	NOTEST	0.288228	0	#NAME?	0	1	1	no
XLOC_002558	XLOC_002558	21ur-11146	chrI:8779322-9178789	wt_PVD	daf_PVD	NOTEST	0	0	0	0	1	1	no
XLOC_002562	XLOC_002562	cutl-7	chrI:8779322-9178789	wt_PVD	daf_PVD	NOTEST	0	0.121734	inf	0	1	1	no
XLOC_002563	XLOC_002563	F32H2.11	chrI:8779322-9178789	wt_PVD	daf_PVD	NOTEST	0	0.149311	inf	0	1	1	no
XLOC_002566	XLOC_002566	linc-80	chrI:8779322-9178789	wt_PVD	daf_PVD	NOTEST	0.20464	0.700112	1.7745	0	1	1	no
XLOC_002570	XLOC_002570	F32H2.6	chrI:8779322-9178789	wt_PVD	daf_PVD	NOTEST	0.622075	0	#NAME?	0	1	1	no
XLOC_002573	XLOC_002573	acr-19	chrI:8779322-9178789	wt_PVD	daf_PVD	NOTEST	0	0.00689546	inf	0	1	1	no
XLOC_002574	XLOC_002574	C31H5.10	chrI:8779322-9178789	wt_PVD	daf_PVD	NOTEST	0	0	0	0	1	1	no
XLOC_002580	XLOC_002580	21ur-12762	chrI:8779322-9178789	wt_PVD	daf_PVD	NOTEST	0	0	0	0	1	1	no
XLOC_002583	XLOC_002583	W10D5.4	chrI:8779322-9178789	wt_PVD	daf_PVD	NOTEST	0	0.644572	inf	0	1	1	no
XLOC_002585	XLOC_002585	W10D5.5	chrI:8779322-9178789	wt_PVD	daf_PVD	NOTEST	0	0	0	0	1	1	no
XLOC_002594	XLOC_002594	C45G3.4	chrI:9217549-9220721	wt_PVD	daf_PVD	NOTEST	0	0	0	0	1	1	no
XLOC_002606	XLOC_002606	C12C8.5	chrI:9327626-9330912	wt_PVD	daf_PVD	NOTEST	0	0	0	0	1	1	no
XLOC_002607	XLOC_002607	C12C8.8	chrI:9332525-9332641	wt_PVD	daf_PVD	NOTEST	0	0	0	0	1	1	no
XLOC_002608	XLOC_002608	C12C8.6	chrI:9332937-9333035	wt_PVD	daf_PVD	NOTEST	0	0	0	0	1	1	no
XLOC_002613	XLOC_002613	M04C9.4	chrI:9355160-9357071	wt_PVD	daf_PVD	NOTEST	0.111655	0.0120331	-3.21397	0	1	1	no
XLOC_002615	XLOC_002615	mir-2	chrI:9359144-9404012	wt_PVD	daf_PVD	NOTEST	0	0	0	0	1	1	no
XLOC_002616	XLOC_002616	F16A11.12	chrI:9359144-9404012	wt_PVD	daf_PVD	NOTEST	0	0	0	0	1	1	no
XLOC_002617	XLOC_002617	mir-71	chrI:9359144-9404012	wt_PVD	daf_PVD	NOTEST	0	0	0	0	1	1	no
XLOC_002621	XLOC_002621	C17E4.16	chrI:9422409-9433883	wt_PVD	daf_PVD	NOTEST	0	0	0	0	1	1	no
XLOC_002623	XLOC_002623	21ur-14084	chrI:9422409-9433883	wt_PVD	daf_PVD	NOTEST	0	0	0	0	1	1	no
XLOC_002624	XLOC_002624	C17E4.17	chrI:9434557-9454958	wt_PVD	daf_PVD	NOTEST	0	0	0	0	1	1	no
XLOC_002625	XLOC_002625	C17E4.14	chrI:9434557-9454958	wt_PVD	daf_PVD	NOTEST	0	0	0	0	1	1	no
XLOC_002627	XLOC_002627	F46A9.12	chrI:9434557-9454958	wt_PVD	daf_PVD	NOTEST	0.522146	5.80261	3.47418	0	1	1	no
XLOC_002628	XLOC_002628	F46A9.8	chrI:9434557-9454958	wt_PVD	daf_PVD	NOTEST	0	0	0	0	1	1	no
XLOC_002629	XLOC_002629	F46A9.9	chrI:9456821-9456970	wt_PVD	daf_PVD	NOTEST	0	0	0	0	1	1	no
XLOC_002638	XLOC_002638	21ur-14484	chrI:9522569-9532915	wt_PVD	daf_PVD	NOTEST	0	0	0	0	1	1	no
XLOC_002642	XLOC_002642	21ur-15380	chrI:9533413-9541215	wt_PVD	daf_PVD	NOTEST	0	0	0	0	1	1	no
XLOC_002644	XLOC_002644	C36F7.8	chrI:9543720-9558088	wt_PVD	daf_PVD	NOTEST	0	0	0	0	1	1	no
XLOC_002645	XLOC_002645	C36F7.26	chrI:9543720-9558088	wt_PVD	daf_PVD	NOTEST	0	0	0	0	1	1	no
XLOC_002646	XLOC_002646	C36F7.23	chrI:9543720-9558088	wt_PVD	daf_PVD	NOTEST	0	0	0	0	1	1	no
XLOC_002647	XLOC_002647	C36F7.16,C36F7.21	chrI:9543720-9558088	wt_PVD	daf_PVD	NOTEST	0	0	0	0	1	1	no
XLOC_002648	XLOC_002648	C36F7.12	chrI:9543720-9558088	wt_PVD	daf_PVD	NOTEST	0	0	0	0	1	1	no
XLOC_002649	XLOC_002649	C36F7.11,C36F7.15	chrI:9543720-9558088	wt_PVD	daf_PVD	NOTEST	0	0	0	0	1	1	no
XLOC_002650	XLOC_002650	C36F7.22	chrI:9543720-9558088	wt_PVD	daf_PVD	NOTEST	0	0	0	0	1	1	no
XLOC_002651	XLOC_002651	C36F7.24	chrI:9543720-9558088	wt_PVD	daf_PVD	NOTEST	0	0	0	0	1	1	no
XLOC_002652	XLOC_002652	C36F7.19	chrI:9543720-9558088	wt_PVD	daf_PVD	NOTEST	0	0	0	0	1	1	no
XLOC_002653	XLOC_002653	C36F7.20	chrI:9543720-9558088	wt_PVD	daf_PVD	NOTEST	0	0	0	0	1	1	no
XLOC_002654	XLOC_002654	C36F7.17	chrI:9543720-9558088	wt_PVD	daf_PVD	NOTEST	0	0	0	0	1	1	no
XLOC_002655	XLOC_002655	C36F7.18	chrI:9543720-9558088	wt_PVD	daf_PVD	NOTEST	0	0	0	0	1	1	no
XLOC_002656	XLOC_002656	-	chrI:9558748-9559808	wt_PVD	daf_PVD	NOTEST	0	0.15407	inf	0	1	1	no
XLOC_002657	XLOC_002657	21ur-12607,21ur-13747,rig-5	chrI:9565386-9574369	wt_PVD	daf_PVD	NOTEST	0.237257	0.295807	0.318204	0	1	1	no
XLOC_002659	XLOC_002659	C36F7.25	chrI:9576348-9594039	wt_PVD	daf_PVD	NOTEST	0	0	0	0	1	1	no
XLOC_002664	XLOC_002664	C36F7.25	chrI:9576348-9594039	wt_PVD	daf_PVD	NOTEST	0	0	0	0	1	1	no
XLOC_002666	XLOC_002666	cri-1	chrI:9594178-9598366	wt_PVD	daf_PVD	NOTEST	0.169275	0.161909	-0.0641828	0	1	1	no
XLOC_002667	XLOC_002667	K07A1.20	chrI:9600436-9601007	wt_PVD	daf_PVD	NOTEST	0	0	0	0	1	1	no
XLOC_002668	XLOC_002668	K07A1.19	chrI:9605742-9605836	wt_PVD	daf_PVD	NOTEST	0	0	0	0	1	1	no
XLOC_002674	XLOC_002674	T05F1.15	chrI:9644406-9644719	wt_PVD	daf_PVD	NOTEST	0	0	0	0	1	1	no
XLOC_002684	XLOC_002684	21ur-15317	chrI:9695410-9695431	wt_PVD	daf_PVD	NOTEST	0	0	0	0	1	1	no
XLOC_002687	XLOC_002687	21ur-15375	chrI:9697255-9700116	wt_PVD	daf_PVD	NOTEST	0	0	0	0	1	1	no
XLOC_002690	XLOC_002690	C16C2.7	chrI:9710124-9728099	wt_PVD	daf_PVD	NOTEST	0	0.201323	inf	0	1	1	no
XLOC_002691	XLOC_002691	C16C2.10	chrI:9730704-9735271	wt_PVD	daf_PVD	NOTEST	0	0	0	0	1	1	no
XLOC_002692	XLOC_002692	C16C2.6	chrI:9730704-9735271	wt_PVD	daf_PVD	NOTEST	0	0	0	0	1	1	no
XLOC_002693	XLOC_002693	K02A11.8	chrI:9736628-9736776	wt_PVD	daf_PVD	NOTEST	0	0	0	0	1	1	no
XLOC_002694	XLOC_002694	K02A11.10	chrI:9737837-9748326	wt_PVD	daf_PVD	NOTEST	0	0	0	0	1	1	no
XLOC_002697	XLOC_002697	K02A11.5	chrI:9751333-9751460	wt_PVD	daf_PVD	NOTEST	0	0	0	0	1	1	no
XLOC_002701	XLOC_002701	F26E4.17	chrI:9772770-9779481	wt_PVD	daf_PVD	NOTEST	0	0	0	0	1	1	no
XLOC_002702	XLOC_002702	21ur-14261	chrI:9772770-9779481	wt_PVD	daf_PVD	NOTEST	0	0	0	0	1	1	no
XLOC_002710	XLOC_002710	K10C3.8	chrI:9847338-9869140	wt_PVD	daf_PVD	NOTEST	0.259722	0	#NAME?	0	1	1	no
XLOC_002711	XLOC_002711	K10C3.7	chrI:9847338-9869140	wt_PVD	daf_PVD	NOTEST	0	0	0	0	1	1	no
XLOC_002712	XLOC_002712	K10C3.11	chrI:9847338-9869140	wt_PVD	daf_PVD	NOTEST	0	0	0	0	1	1	no
XLOC_002713	XLOC_002713	K10C3.12	chrI:9847338-9869140	wt_PVD	daf_PVD	NOTEST	0	0	0	0	1	1	no
XLOC_002715	XLOC_002715	F10C1.16	chrI:9883440-9888309	wt_PVD	daf_PVD	NOTEST	0	0	0	0	1	1	no
XLOC_002716	XLOC_002716	2018-10-01	chrI:9888440-9892169	wt_PVD	daf_PVD	NOTEST	0	0.0314258	inf	0	1	1	no
XLOC_002718	XLOC_002718	ztf-11	chrI:9904386-9910518	wt_PVD	daf_PVD	NOTEST	0	0.0414123	inf	0	1	1	no
XLOC_002719	XLOC_002719	F52F12.15	chrI:9914266-9914488	wt_PVD	daf_PVD	NOTEST	0	0	0	0	1	1	no
XLOC_002720	XLOC_002720	F52F12.19	chrI:9915794-9917005	wt_PVD	daf_PVD	NOTEST	0	0.287192	inf	0	1	1	no
XLOC_002723	XLOC_002723	Y106G6A.6	chrI:9940409-9955889	wt_PVD	daf_PVD	NOTEST	0	0	0	0	1	1	no
XLOC_002724	XLOC_002724	Y106G6A.7	chrI:9940409-9955889	wt_PVD	daf_PVD	NOTEST	0	0	0	0	1	1	no
XLOC_002731	XLOC_002731	T23D8.13	chrI:9994296-9994465	wt_PVD	daf_PVD	NOTEST	0	0	0	0	1	1	no
XLOC_002732	XLOC_002732	cfi-1	chrI:9994720-9999918	wt_PVD	daf_PVD	NOTEST	0.106788	0.083556	-0.35393	0	1	1	no
XLOC_002733	XLOC_002733	C03C11.7	chrI:10001303-10001524	wt_PVD	daf_PVD	NOTEST	0	0	0	0	1	1	no
XLOC_002734	XLOC_002734	C03C11.8	chrI:10011494-10011826	wt_PVD	daf_PVD	NOTEST	0	0	0	0	1	1	no
XLOC_002737	XLOC_002737	F10G8.12	chrI:10026029-10062005	wt_PVD	daf_PVD	NOTEST	0	0	0	0	1	1	no
XLOC_002738	XLOC_002738	F10G8.11	chrI:10026029-10062005	wt_PVD	daf_PVD	NOTEST	0.482287	0	#NAME?	0	1	1	no
XLOC_002740	XLOC_002740	Y106G6C.1	chrI:10062208-10062343	wt_PVD	daf_PVD	NOTEST	0	0	0	0	1	1	no
XLOC_002744	XLOC_002744	B0379.12	chrI:10080150-10105080	wt_PVD	daf_PVD	NOTEST	0	0	0	0	1	1	no
XLOC_002745	XLOC_002745	Y106G6D.1	chrI:10107793-10108989	wt_PVD	daf_PVD	NOTEST	0	0	0	0	1	1	no
XLOC_002748	XLOC_002748	Y106G6D.9	chrI:10134394-10134514	wt_PVD	daf_PVD	NOTEST	0	0	0	0	1	1	no
XLOC_002758	XLOC_002758	Y106G6E.7	chrI:10235220-10235397	wt_PVD	daf_PVD	NOTEST	0	0	0	0	1	1	no
XLOC_002759	XLOC_002759	ZC247.7	chrI:10237451-10237672	wt_PVD	daf_PVD	NOTEST	0	0	0	0	1	1	no
XLOC_002760	XLOC_002760	-	chrI:10238083-10239246	wt_PVD	daf_PVD	NOTEST	0.0785362	0.0558015	-0.493054	0	1	1	no
XLOC_002761	XLOC_002761	F25D7.5	chrI:10242656-10429017	wt_PVD	daf_PVD	NOTEST	0	0.352602	inf	0	1	1	no
XLOC_002762	XLOC_002762	ZC247.8	chrI:10242656-10429017	wt_PVD	daf_PVD	NOTEST	0	0	0	0	1	1	no
XLOC_002764	XLOC_002764	ZC247.6	chrI:10242656-10429017	wt_PVD	daf_PVD	NOTEST	0	0	0	0	1	1	no
XLOC_002768	XLOC_002768	T20F10.9	chrI:10242656-10429017	wt_PVD	daf_PVD	NOTEST	0	0	0	0	1	1	no
XLOC_002769	XLOC_002769	Y26D4A.24	chrI:10242656-10429017	wt_PVD	daf_PVD	NOTEST	0	0	0	0	1	1	no
XLOC_002775	XLOC_002775	F45H11.10	chrI:10242656-10429017	wt_PVD	daf_PVD	NOTEST	0	0	0	0	1	1	no
XLOC_002777	XLOC_002777	F25D7.9	chrI:10242656-10429017	wt_PVD	daf_PVD	NOTEST	0.107576	0.901108	3.06635	0	1	1	no
XLOC_002779	XLOC_002779	F25D7.6	chrI:10242656-10429017	wt_PVD	daf_PVD	NOTEST	0	0	0	0	1	1	no
XLOC_002782	XLOC_002782	Y106G6H.9	chrI:10454404-10455623	wt_PVD	daf_PVD	NOTEST	0	0.0881576	inf	0	1	1	no
XLOC_002787	XLOC_002787	F37D6.11	chrI:10488524-10505925	wt_PVD	daf_PVD	NOTEST	0	0.449298	inf	0	1	1	no
XLOC_002788	XLOC_002788	F37D6.12	chrI:10488524-10505925	wt_PVD	daf_PVD	NOTEST	0	0	0	0	1	1	no
XLOC_002789	XLOC_002789	F37D6.8	chrI:10488524-10505925	wt_PVD	daf_PVD	NOTEST	0	0	0	0	1	1	no
XLOC_002790	XLOC_002790	F37D6.9	chrI:10488524-10505925	wt_PVD	daf_PVD	NOTEST	0	0	0	0	1	1	no
XLOC_002793	XLOC_002793	F59C6.19	chrI:10516862-10516939	wt_PVD	daf_PVD	NOTEST	0	0	0	0	1	1	no
XLOC_002794	XLOC_002794	F59C6.15	chrI:10516966-10517139	wt_PVD	daf_PVD	NOTEST	0	0	0	0	1	1	no
XLOC_002805	XLOC_002805	B0511.15	chrI:10667947-10670959	wt_PVD	daf_PVD	NOTEST	0	0	0	0	1	1	no
XLOC_002807	XLOC_002807	C34B2.13	chrI:10672703-10674895	wt_PVD	daf_PVD	NOTEST	0.925964	0	#NAME?	0	1	1	no
XLOC_002813	XLOC_002813	srz-85	chrI:10720307-10726274	wt_PVD	daf_PVD	NOTEST	0.30371	0.131037	-1.21272	0	1	1	no
XLOC_002815	XLOC_002815	B0205.16	chrI:10727748-10739986	wt_PVD	daf_PVD	NOTEST	0	0	0	0	1	1	no
XLOC_002817	XLOC_002817	H36N01.1	chrI:10750018-10750282	wt_PVD	daf_PVD	NOTEST	0	0	0	0	1	1	no
XLOC_002818	XLOC_002818	H36N01.5	chrI:10750425-10776848	wt_PVD	daf_PVD	NOTEST	0.247976	0	#NAME?	0	1	1	no
XLOC_002820	XLOC_002820	H36N01.3	chrI:10750425-10776848	wt_PVD	daf_PVD	NOTEST	0	0	0	0	1	1	no
XLOC_002821	XLOC_002821	R13H8.4	chrI:10750425-10776848	wt_PVD	daf_PVD	NOTEST	0	0	0	0	1	1	no
XLOC_002824	XLOC_002824	F55A3.6,F55A3.8,gpx-8	chrI:10780096-10784818	wt_PVD	daf_PVD	NOTEST	0	0.484407	inf	0	1	1	no
XLOC_002828	XLOC_002828	Y37F4.3	chrI:10850425-10851226	wt_PVD	daf_PVD	NOTEST	0	0	0	0	1	1	no
XLOC_002829	XLOC_002829	Y37F4.4	chrI:10855501-10855792	wt_PVD	daf_PVD	NOTEST	0	0	0	0	1	1	no
XLOC_002833	XLOC_002833	mir-1817	chrI:10869362-10869467	wt_PVD	daf_PVD	NOTEST	0	0	0	0	1	1	no
XLOC_002837	XLOC_002837	F49D11.6	chrI:10906804-10912179	wt_PVD	daf_PVD	NOTEST	0	0	0	0	1	1	no
XLOC_002838	XLOC_002838	F49D11.11	chrI:10919369-10919770	wt_PVD	daf_PVD	NOTEST	0	0	0	0	1	1	no
XLOC_002841	XLOC_002841	F49D11.12	chrI:10924007-10933697	wt_PVD	daf_PVD	NOTEST	0	0	0	0	1	1	no
XLOC_002844	XLOC_002844	Y95D11A.4	chrI:10945813-10945884	wt_PVD	daf_PVD	NOTEST	0	0	0	0	1	1	no
XLOC_002848	XLOC_002848	Y52B11A.20,anr-46	chrI:11011427-11014721	wt_PVD	daf_PVD	NOTEST	0	0.403092	inf	0	1	1	no
XLOC_002849	XLOC_002849	mltn-2	chrI:11018563-11025646	wt_PVD	daf_PVD	NOTEST	0.0335113	0.0717106	1.09754	0	1	1	no
XLOC_002851	XLOC_002851	-	chrI:11032334-11067275	wt_PVD	daf_PVD	NOTEST	0.182468	0.396819	1.12084	0	1	1	no
XLOC_002852	XLOC_002852	-	chrI:11068742-11071023	wt_PVD	daf_PVD	NOTEST	0.0239442	3.14367e-08	-19.5388	0	1	1	no
XLOC_002854	XLOC_002854	W02B9.3	chrI:11075190-11134552	wt_PVD	daf_PVD	NOTEST	0	0	0	0	1	1	no
XLOC_002855	XLOC_002855	ZK39.12	chrI:11075190-11134552	wt_PVD	daf_PVD	NOTEST	0	0	0	0	1	1	no
XLOC_002856	XLOC_002856	clec-98	chrI:11152703-11155361	wt_PVD	daf_PVD	NOTEST	0.26429	0.375256	0.505757	0	1	1	no
XLOC_002857	XLOC_002857	clec-99	chrI:11156761-11158823	wt_PVD	daf_PVD	NOTEST	0.415073	0.102841	-2.01294	0	1	1	no
XLOC_002863	XLOC_002863	F46A8.7	chrI:11234293-11245112	wt_PVD	daf_PVD	NOTEST	0	0	0	0	1	1	no
XLOC_002864	XLOC_002864	F46A8.7	chrI:11234293-11245112	wt_PVD	daf_PVD	NOTEST	0	0	0	0	1	1	no
XLOC_002865	XLOC_002865	F46A8.4	chrI:11234293-11245112	wt_PVD	daf_PVD	NOTEST	0	0.0621837	inf	0	1	1	no
XLOC_002866	XLOC_002866	F36D1.8	chrI:11253243-11259217	wt_PVD	daf_PVD	NOTEST	0	0.0728049	inf	0	1	1	no
XLOC_002867	XLOC_002867	F36D1.12	chrI:11261237-11261969	wt_PVD	daf_PVD	NOTEST	0	1.2552	inf	0	1	1	no
XLOC_002868	XLOC_002868	F36D1.14	chrI:11264676-11264979	wt_PVD	daf_PVD	NOTEST	0	0	0	0	1	1	no
XLOC_002872	XLOC_002872	sre-22	chrI:11282464-11286282	wt_PVD	daf_PVD	NOTEST	0	0.583742	inf	0	1	1	no
XLOC_002873	XLOC_002873	F36D1.21	chrI:11282464-11286282	wt_PVD	daf_PVD	NOTEST	0	0	0	0	1	1	no
XLOC_002874	XLOC_002874	F36D1.17	chrI:11287426-11287503	wt_PVD	daf_PVD	NOTEST	0	0	0	0	1	1	no
XLOC_002875	XLOC_002875	F36D1.16	chrI:11289035-11291860	wt_PVD	daf_PVD	NOTEST	0	0	0	0	1	1	no
XLOC_002879	XLOC_002879	M04D5.4	chrI:11323511-11333147	wt_PVD	daf_PVD	NOTEST	0	0	0	0	1	1	no
XLOC_002880	XLOC_002880	M04D5.3	chrI:11333209-11421262	wt_PVD	daf_PVD	NOTEST	0	0.130309	inf	0	1	1	no
XLOC_002881	XLOC_002881	oac-34	chrI:11333209-11421262	wt_PVD	daf_PVD	NOTEST	0.0212281	0.140697	2.72855	0	1	1	no
XLOC_002884	XLOC_002884	F56G4.8	chrI:11333209-11421262	wt_PVD	daf_PVD	NOTEST	0	0	0	0	1	1	no
XLOC_002886	XLOC_002886	Y53H1C.10	chrI:11333209-11421262	wt_PVD	daf_PVD	NOTEST	0	0	0	0	1	1	no
XLOC_002887	XLOC_002887	Y53H1C.11	chrI:11333209-11421262	wt_PVD	daf_PVD	NOTEST	0	0	0	0	1	1	no
XLOC_002888	XLOC_002888	Y53H1C.7	chrI:11333209-11421262	wt_PVD	daf_PVD	NOTEST	0	0	0	0	1	1	no
XLOC_002889	XLOC_002889	Y53H1C.9	chrI:11333209-11421262	wt_PVD	daf_PVD	NOTEST	0	0	0	0	1	1	no
XLOC_002891	XLOC_002891	C27C7.5	chrI:11424022-11426044	wt_PVD	daf_PVD	NOTEST	0	0.122319	inf	0	1	1	no
XLOC_002892	XLOC_002892	C27C7.9	chrI:11429061-11432054	wt_PVD	daf_PVD	NOTEST	0	0	0	0	1	1	no
XLOC_002893	XLOC_002893	nhr-73	chrI:11434076-11435863	wt_PVD	daf_PVD	NOTEST	0	0	0	0	1	1	no
XLOC_002894	XLOC_002894	ZK1025.8	chrI:11449845-11451962	wt_PVD	daf_PVD	NOTEST	0	0	0	0	1	1	no
XLOC_002895	XLOC_002895	ZK1025.4	chrI:11456496-11459936	wt_PVD	daf_PVD	NOTEST	0.015343	0.105421	2.78051	0	1	1	no
XLOC_002897	XLOC_002897	nhr-113,nhr-259	chrI:11473267-11475609	wt_PVD	daf_PVD	NOTEST	0.165082	0.112291	-0.555934	0	1	1	no
XLOC_002901	XLOC_002901	ZK1025.12	chrI:11491279-11557783	wt_PVD	daf_PVD	NOTEST	0	0	0	0	1	1	no
XLOC_002902	XLOC_002902	K08C9.10	chrI:11491279-11557783	wt_PVD	daf_PVD	NOTEST	0.138982	0	#NAME?	0	1	1	no
XLOC_002907	XLOC_002907	F32B4.12	chrI:11491279-11557783	wt_PVD	daf_PVD	NOTEST	0	0	0	0	1	1	no
XLOC_002909	XLOC_002909	clec-101	chrI:11560627-11564378	wt_PVD	daf_PVD	NOTEST	0	0.0461706	inf	0	1	1	no
XLOC_002910	XLOC_002910	F15D3.5	chrI:11570876-11571157	wt_PVD	daf_PVD	NOTEST	0	0	0	0	1	1	no
XLOC_002912	XLOC_002912	F15D3.8	chrI:11579924-11581977	wt_PVD	daf_PVD	NOTEST	0.217816	0.116466	-0.9032	0	1	1	no
XLOC_002914	XLOC_002914	C17D12.11	chrI:11592292-11601314	wt_PVD	daf_PVD	NOTEST	0	0	0	0	1	1	no
XLOC_002915	XLOC_002915	C17D12.11	chrI:11592292-11601314	wt_PVD	daf_PVD	NOTEST	0	0	0	0	1	1	no
XLOC_002916	XLOC_002916	C17D12.14	chrI:11592292-11601314	wt_PVD	daf_PVD	NOTEST	0	0	0	0	1	1	no
XLOC_002918	XLOC_002918	C17D12.3	chrI:11616806-11620254	wt_PVD	daf_PVD	NOTEST	0	0	0	0	1	1	no
XLOC_002919	XLOC_002919	C17D12.9	chrI:11621566-11621890	wt_PVD	daf_PVD	NOTEST	0	0	0	0	1	1	no
XLOC_002920	XLOC_002920	Y47H9A.2	chrI:11628139-11628346	wt_PVD	daf_PVD	NOTEST	0	0	0	0	1	1	no
XLOC_002922	XLOC_002922	kin-23	chrI:11640677-11642197	wt_PVD	daf_PVD	NOTEST	0	0	0	0	1	1	no
XLOC_002923	XLOC_002923	W04G5.16	chrI:11648786-11649006	wt_PVD	daf_PVD	NOTEST	0	0	0	0	1	1	no
XLOC_002924	XLOC_002924	W04G5.14	chrI:11652779-11654245	wt_PVD	daf_PVD	NOTEST	0	0	0	0	1	1	no
XLOC_002925	XLOC_002925	F11A6.14	chrI:11669975-11670085	wt_PVD	daf_PVD	NOTEST	0	0	0	0	1	1	no
XLOC_002926	XLOC_002926	F11A6.12	chrI:11675735-11685441	wt_PVD	daf_PVD	NOTEST	0	0	0	0	1	1	no
XLOC_002928	XLOC_002928	F11A6.15	chrI:11686142-11686229	wt_PVD	daf_PVD	NOTEST	0	0	0	0	1	1	no
XLOC_002933	XLOC_002933	-	chrI:11715697-11716210	wt_PVD	daf_PVD	NOTEST	0.489213	0.807281	0.72261	0	1	1	no
XLOC_002937	XLOC_002937	F35E2.2	chrI:11736627-11737690	wt_PVD	daf_PVD	NOTEST	0	0.0360522	inf	0	1	1	no
XLOC_002938	XLOC_002938	F35E2.1	chrI:11738716-11740753	wt_PVD	daf_PVD	NOTEST	0	0	0	0	1	1	no
XLOC_002942	XLOC_002942	T02G6.2	chrI:11800423-11804982	wt_PVD	daf_PVD	NOTEST	0.0595731	0.49315	3.04929	0	1	1	no
XLOC_002943	XLOC_002943	T02G6.4	chrI:11809141-11811257	wt_PVD	daf_PVD	NOTEST	0	0	0	0	1	1	no
XLOC_002945	XLOC_002945	T02G6.7	chrI:11827539-11828610	wt_PVD	daf_PVD	NOTEST	0	0	0	0	1	1	no
XLOC_002949	XLOC_002949	Y47H9C.16	chrI:11851603-11911012	wt_PVD	daf_PVD	NOTEST	0	0	0	0	1	1	no
XLOC_002960	XLOC_002960	Y53C10A.17	chrI:11977968-11978075	wt_PVD	daf_PVD	NOTEST	0	0	0	0	1	1	no
XLOC_002961	XLOC_002961	Y53C10A.18	chrI:11978747-11978838	wt_PVD	daf_PVD	NOTEST	0	0	0	0	1	1	no
XLOC_002962	XLOC_002962	Y53C10A.23	chrI:11998772-12006453	wt_PVD	daf_PVD	NOTEST	0	0	0	0	1	1	no
XLOC_002975	XLOC_002975	M01G12.6	chrI:12117987-12122273	wt_PVD	daf_PVD	NOTEST	0.0556665	0.195888	1.81515	0	1	1	no
XLOC_002976	XLOC_002976	M01G12.2	chrI:12132543-12133630	wt_PVD	daf_PVD	NOTEST	0	0	0	0	1	1	no
XLOC_002977	XLOC_002977	sri-13	chrI:12134258-12136456	wt_PVD	daf_PVD	NOTEST	0.312885	0.302772	-0.0474032	0	1	1	no
XLOC_002978	XLOC_002978	F22F1.6	chrI:12142900-12142975	wt_PVD	daf_PVD	NOTEST	0	0	0	0	1	1	no
XLOC_002979	XLOC_002979	F15H9.9	chrI:12143997-12146968	wt_PVD	daf_PVD	NOTEST	0	0	0	0	1	1	no
XLOC_002980	XLOC_002980	sri-16	chrI:12148070-12150732	wt_PVD	daf_PVD	NOTEST	0	0.5307	inf	0	1	1	no
XLOC_002981	XLOC_002981	F15H9.6	chrI:12148070-12150732	wt_PVD	daf_PVD	NOTEST	0	0	0	0	1	1	no
XLOC_002982	XLOC_002982	sri-15	chrI:12151011-12154324	wt_PVD	daf_PVD	NOTEST	0.078613	0.160212	1.02714	0	1	1	no
XLOC_002986	XLOC_002986	F08G2.10,Y47H9A.4	chrI:12165595-12177729	wt_PVD	daf_PVD	NOTEST	0	0	0	0	1	1	no
XLOC_002989	XLOC_002989	C15C6.5	chrI:12198590-12198676	wt_PVD	daf_PVD	NOTEST	0	0	0	0	1	1	no
XLOC_002993	XLOC_002993	F38E9.7	chrI:12229298-12229373	wt_PVD	daf_PVD	NOTEST	0	0	0	0	1	1	no
XLOC_002995	XLOC_002995	oac-28	chrI:12254468-12272799	wt_PVD	daf_PVD	NOTEST	0	0	0	0	1	1	no
XLOC_002998	XLOC_002998	R05D7.8	chrI:12285735-12285939	wt_PVD	daf_PVD	NOTEST	0	0	0	0	1	1	no
XLOC_002999	XLOC_002999	R05D7.8	chrI:12286577-12286781	wt_PVD	daf_PVD	NOTEST	0	0	0	0	1	1	no
XLOC_003000	XLOC_003000	F56H6.15	chrI:12287189-12289298	wt_PVD	daf_PVD	NOTEST	0	0	0	0	1	1	no
XLOC_003001	XLOC_003001	F56H6.3	chrI:12289542-12290182	wt_PVD	daf_PVD	NOTEST	0	0	0	0	1	1	no
XLOC_003002	XLOC_003002	gmd-2	chrI:12292259-12293927	wt_PVD	daf_PVD	NOTEST	0	0	0	0	1	1	no
XLOC_003004	XLOC_003004	clec-18	chrI:12297647-12303148	wt_PVD	daf_PVD	NOTEST	0	0.0792298	inf	0	1	1	no
XLOC_003005	XLOC_003005	C47F8.3	chrI:12315183-12316679	wt_PVD	daf_PVD	NOTEST	0	0	0	0	1	1	no
XLOC_003006	XLOC_003006	glct-4	chrI:12317311-12318726	wt_PVD	daf_PVD	NOTEST	0	0.114488	inf	0	1	1	no
XLOC_003007	XLOC_003007	C47F8.9	chrI:12324729-12324936	wt_PVD	daf_PVD	NOTEST	0	0	0	0	1	1	no
XLOC_003008	XLOC_003008	C47F8.7	chrI:12326440-12327001	wt_PVD	daf_PVD	NOTEST	0	0	0	0	1	1	no
XLOC_003009	XLOC_003009	nhr-81	chrI:12328090-12329485	wt_PVD	daf_PVD	NOTEST	0	0	0	0	1	1	no
XLOC_003010	XLOC_003010	T09E11.10	chrI:12345809-12347256	wt_PVD	daf_PVD	NOTEST	0	0	0	0	1	1	no
XLOC_003011	XLOC_003011	T09E11.9	chrI:12347323-12349883	wt_PVD	daf_PVD	NOTEST	0	0.395377	inf	0	1	1	no
XLOC_003012	XLOC_003012	T09E11.14	chrI:12353448-12356357	wt_PVD	daf_PVD	NOTEST	0	0	0	0	1	1	no
XLOC_003013	XLOC_003013	T09E11.13	chrI:12359932-12363407	wt_PVD	daf_PVD	NOTEST	0	0	0	0	1	1	no
XLOC_003014	XLOC_003014	T15D6.4	chrI:12374195-12376640	wt_PVD	daf_PVD	NOTEST	0	0.0307097	inf	0	1	1	no
XLOC_003015	XLOC_003015	gly-17	chrI:12376894-12378665	wt_PVD	daf_PVD	NOTEST	0	0	0	0	1	1	no
XLOC_003016	XLOC_003016	gly-16	chrI:12379325-12381023	wt_PVD	daf_PVD	NOTEST	0	0.0141677	inf	0	1	1	no
XLOC_003017	XLOC_003017	ZC132.10	chrI:12383461-12383485	wt_PVD	daf_PVD	NOTEST	0	0	0	0	1	1	no
XLOC_003018	XLOC_003018	nhr-77	chrI:12384319-12385722	wt_PVD	daf_PVD	NOTEST	0	0	0	0	1	1	no
XLOC_003019	XLOC_003019	T15D6.11	chrI:12396633-12398246	wt_PVD	daf_PVD	NOTEST	0.434433	0	#NAME?	0	1	1	no
XLOC_003020	XLOC_003020	T15D6.12	chrI:12399312-12401196	wt_PVD	daf_PVD	NOTEST	0	0.0083758	inf	0	1	1	no
XLOC_003021	XLOC_003021	E03H4.2	chrI:12403133-12404479	wt_PVD	daf_PVD	NOTEST	0	0.0543972	inf	0	1	1	no
XLOC_003022	XLOC_003022	E03H4.3	chrI:12405514-12406936	wt_PVD	daf_PVD	NOTEST	0	0.194638	inf	0	1	1	no
XLOC_003025	XLOC_003025	nhr-89	chrI:12439985-12441243	wt_PVD	daf_PVD	NOTEST	0	0	0	0	1	1	no
XLOC_003026	XLOC_003026	C54C8.3	chrI:12447156-12448411	wt_PVD	daf_PVD	NOTEST	0	0.280418	inf	0	1	1	no
XLOC_003027	XLOC_003027	lys-9	chrI:12454842-12455816	wt_PVD	daf_PVD	NOTEST	0	0.0259289	inf	0	1	1	no
XLOC_003028	XLOC_003028	clec-11	chrI:12459488-12460893	wt_PVD	daf_PVD	NOTEST	0	0.076938	inf	0	1	1	no
XLOC_003030	XLOC_003030	T27F6.10	chrI:12474631-12475915	wt_PVD	daf_PVD	NOTEST	0	0.206991	inf	0	1	1	no
XLOC_003031	XLOC_003031	clec-12	chrI:12476674-12478578	wt_PVD	daf_PVD	NOTEST	0.303867	0.315878	0.0559313	0	1	1	no
XLOC_003034	XLOC_003034	K11D2.6	chrI:12518720-12534382	wt_PVD	daf_PVD	NOTEST	0.0194862	0.180373	3.21046	0	1	1	no
XLOC_003043	XLOC_003043	F33E2.5	chrI:12591175-12592338	wt_PVD	daf_PVD	NOTEST	0	0.168232	inf	0	1	1	no
XLOC_003044	XLOC_003044	-	chrI:12596033-12597723	wt_PVD	daf_PVD	NOTEST	0	0.10084	inf	0	1	1	no
XLOC_003046	XLOC_003046	-	chrI:12600373-12602250	wt_PVD	daf_PVD	NOTEST	0.0244515	0.0569559	1.21992	0	1	1	no
XLOC_003049	XLOC_003049	T07D10.3	chrI:12626050-12629188	wt_PVD	daf_PVD	NOTEST	0.0444754	0.202731	2.18849	0	1	1	no
XLOC_003050	XLOC_003050	clec-13	chrI:12631174-12632545	wt_PVD	daf_PVD	NOTEST	0	0	0	0	1	1	no
XLOC_003051	XLOC_003051	-	chrI:12641078-12641480	wt_PVD	daf_PVD	NOTEST	0	0.529116	inf	0	1	1	no
XLOC_003057	XLOC_003057	T26E3.5	chrI:12662927-12663713	wt_PVD	daf_PVD	NOTEST	0	0.48849	inf	0	1	1	no
XLOC_003058	XLOC_003058	T26E3.10	chrI:12678997-12682807	wt_PVD	daf_PVD	NOTEST	0.74995	0.289298	-1.37424	0	1	1	no
XLOC_003059	XLOC_003059	-	chrI:12707041-12708499	wt_PVD	daf_PVD	NOTEST	0.250548	0.233735	-0.100214	0	1	1	no
XLOC_003060	XLOC_003060	T06G6.3	chrI:12709055-12711586	wt_PVD	daf_PVD	NOTEST	0	0.0754673	inf	0	1	1	no
XLOC_003062	XLOC_003062	T06G6.12	chrI:12722091-12723551	wt_PVD	daf_PVD	NOTEST	0.195451	0.392901	1.00736	0	1	1	no
XLOC_003063	XLOC_003063	T06G6.13	chrI:12727753-12727919	wt_PVD	daf_PVD	NOTEST	0	0	0	0	1	1	no
XLOC_003064	XLOC_003064	T06G6.15	chrI:12727992-12732687	wt_PVD	daf_PVD	NOTEST	0	0	0	0	1	1	no
XLOC_003068	XLOC_003068	anr-14	chrI:12773650-12782308	wt_PVD	daf_PVD	NOTEST	0.110393	0	#NAME?	0	1	1	no
XLOC_003069	XLOC_003069	-	chrI:12785298-12786130	wt_PVD	daf_PVD	NOTEST	0.20451	0.220002	0.105344	0	1	1	no
XLOC_003073	XLOC_003073	clec-105	chrI:12864219-12865558	wt_PVD	daf_PVD	NOTEST	0	0	0	0	1	1	no
XLOC_003079	XLOC_003079	F08A8.10	chrI:12951128-12957891	wt_PVD	daf_PVD	NOTEST	0	0	0	0	1	1	no
XLOC_003084	XLOC_003084	nhr-85	chrI:13056139-13062090	wt_PVD	daf_PVD	NOTEST	0.290308	0.258874	-0.165334	0	1	1	no
XLOC_003086	XLOC_003086	Y26D4A.3	chrI:13072055-13072931	wt_PVD	daf_PVD	NOTEST	0	0	0	0	1	1	no
XLOC_003089	XLOC_003089	Y26D4A.8	chrI:13083308-13085022	wt_PVD	daf_PVD	NOTEST	0	0	0	0	1	1	no
XLOC_003090	XLOC_003090	Y40C7B.10	chrI:13099459-13099632	wt_PVD	daf_PVD	NOTEST	0	0	0	0	1	1	no
XLOC_003091	XLOC_003091	C17H1.2	chrI:13102779-13103048	wt_PVD	daf_PVD	NOTEST	0	0	0	0	1	1	no
XLOC_003092	XLOC_003092	C17H1.14	chrI:13104186-13109812	wt_PVD	daf_PVD	NOTEST	0.0958612	0.0225402	-2.08845	0	1	1	no
[truncated: 21,767 more rows]
